# Supplementary material for: The effect of temperature and invasive alien predator on genetic and phenotypic variation in the damselfly Ischnura elegans: cross-latitude comparison
Source: Front Zool. 2023 Apr 10;20:13. doi: 10.1186/s12983-023-00494-z (PMC10084621; doi:10.1186/s12983-023-00494-z)
Supplement: Supplementary file 2 — Additional file 2. Table S2: Dataset used in this study. [file 12983_2023_494_MOESM2_ESM.xlsx]

## Sheet: Dataset
Table S2. Dataset used in this study and the canonical scores for the canonical variable of phenotypic traits (CCp) and of the environment (CCe) for each individual. For canonical scores, individuals with the lowest scores are highlighted in blue and with the highest scores in red; these individuals were used for the gene expression analysis. The last column indicate for which individuals RNA-seq…
													1st canonical correlation		2nd canonical correlation		3rd canonical correlation
N	ID	Family	Location	Latitude	Predator	temperature	mass	dev_time	head_width	wing_pad	growth_rate_head	growth_rate_mass	scores_CCp1	scores_CCe1	scores_CCp2	scores_CCe2	scores_CCp3	scores_CCe3	transcriptomic_data
1	v10a_cr_2	v10	Vallkärra	High_lat	Presence	24	6.2	36	1.91	0.79	0.0530556	0.172222	-0.0857244	0.482834	1.45476	-0.786558	0.261021	1.55771	#N/A
2	t13b_co_2	t13	Torups	High_lat	Absence	24	9.2	36	2.18	0.8	0.0605556	0.255556	0.219734	0.775141	-0.246594	-1.49171	0.809564	-0.290683	#N/A
3	t14a_cr_2	t14	Torups	High_lat	Presence	20	5.5	47	1.92	0.81	0.0408511	0.117021	-0.420799	-1.34825	1.84511	-0.242642	0.693012	0.961509	#N/A
4	t13b_cr_2	t13	Torups	High_lat	Presence	24	5.5	46	1.95	0.83	0.0423913	0.119565	-0.384136	0.482834	1.85517	-0.786558	0.826981	1.55771	#N/A
5	v12a_cr_2	v12	Vallkärra	High_lat	Presence	20	10.4	67	2.23	0.88	0.0332836	0.155224	-0.657562	-1.34825	-0.291436	-0.242642	0.879727	0.961509	#N/A
6	t21a_cr_2	t21	Torups	High_lat	Presence	20	9.7	62	2.16	0.89	0.0348387	0.156452	-0.593108	-1.34825	0.136504	-0.242642	0.594586	0.961509	#N/A
7	v13b_co_2	v13	Vallkärra	High_lat	Absence	20	5.9	55	1.82	0.9	0.0330909	0.107273	-0.603787	-1.05595	2.11867	-0.947798	-0.0320346	-0.886879	#N/A
8	t8b_cr_2	t8	Torups	High_lat	Presence	24	8.9	57	2.18	0.9	0.0382456	0.15614	-0.459693	0.482834	0.398631	-0.786558	0.976922	1.55771	#N/A
9	v14b_co_2	v14	Vallkärra	High_lat	Absence	24	10.8	28	2.35	0.95	0.0839286	0.385714	1.002	0.775141	-1.21138	-1.49171	1.3351	-0.290683	#N/A
10	t5a_co_2	t5	Torups	High_lat	Absence	20	11.1	59	2.3	0.98	0.0389831	0.188136	-0.520897	-1.05595	-0.270117	-0.947798	0.754142	-0.886879	#N/A
11	t14a_cr_2	t14	Torups	High_lat	Presence	24	8.7	37	2.11	1	0.057027	0.235135	0.0958799	0.482834	0.784062	-0.786558	0.224418	1.55771	#N/A
12	v9a_cr_2	v9	Vallkärra	High_lat	Presence	24	9	34	2.14	1	0.0629412	0.264706	0.286579	0.482834	0.507808	-0.786558	0.320295	1.55771	#N/A
13	t1b_co_2	t1	Torups	High_lat	Absence	24	9.8	29	2.27	1.01	0.0782759	0.337931	0.779019	0.775141	-0.324988	-1.49171	0.988639	-0.290683	#N/A
14	v12a_co_2	v12	Vallkärra	High_lat	Absence	20	16.5	45	2.1	1.02	0.0466667	0.366667	-0.456999	-1.05595	-1.4861	-0.947798	-3.24131	-0.886879	#N/A
15	t5a_cr_2	t5	Torups	High_lat	Presence	20	12	106	2.33	1.08	0.0219811	0.113208	-0.981851	-1.34825	-0.895313	-0.242642	1.54586	0.961509	#N/A
16	v13b_co_2	v13	Vallkärra	High_lat	Absence	24	8.8	34	2.23	1.09	0.0655882	0.258824	0.335697	0.775141	0.710996	-1.49171	0.869856	-0.290683	#N/A
17	v3a_cr_2	v3	Vallkärra	High_lat	Presence	24	11.5	29	2.31	1.1	0.0796552	0.396552	0.901768	0.482834	-0.797032	-0.786558	0.487735	1.55771	#N/A
18	t9a_cr_2	t9	Torups	High_lat	Presence	20	11.6	94	2.35	1.1	0.025	0.123404	-0.897138	-1.34825	-0.525473	-0.242642	1.51329	0.961509	#N/A
19	v10a_cr_2	v10	Vallkärra	High_lat	Presence	20	13.2	85	2.33	1.11	0.0274118	0.155294	-1.02421	-1.34825	-0.680323	-0.242642	0.333321	0.961509	#N/A
20	t19b_cr_2	t19	Torups	High_lat	Presence	24	10.3	58	2.16	1.12	0.0372414	0.177586	-0.56721	0.482834	0.776659	-0.786558	-0.124168	1.55771	#N/A
21	v15b_cr_2	v15	Vallkärra	High_lat	Presence	20	12.6	74	2.22	1.12	0.03	0.17027	-0.938983	-1.34825	-0.10149	-0.242642	-0.455662	0.961509	#N/A
22	v15b_co_2	v15	Vallkärra	High_lat	Absence	20	12.1	63	2.26	1.12	0.035873	0.192063	-0.701586	-1.05595	0.0225364	-0.947798	-0.158676	-0.886879	#N/A
23	t16a_co_2	t16	Torups	High_lat	Absence	24	18.8	43	2.21	1.13	0.0513953	0.437209	-0.364105	0.775141	-2.11228	-1.49171	-3.6837	-0.290683	23004
24	v6a_co2	v6	Vallkärra	High_lat	Absence	20	14.3	99	2.33	1.14	0.0235354	0.144444	-1.23033	-1.05595	-1.06802	-0.947798	0.1126	-0.886879	#N/A
25	v4b_co_2	v4	Vallkärra	High_lat	Absence	20	11.2	77	2.21	1.16	0.0287013	0.145455	-0.861684	-1.05595	0.401177	-0.947798	0.136297	-0.886879	#N/A
26	v4b_cr_2	v4	Vallkärra	High_lat	Presence	24	10.1	29	2.28	1.16	0.0786207	0.348276	0.795235	0.482834	0.0695167	-0.786558	0.69502	1.55771	#N/A
27	t10b_co_2	t10	Torups	High_lat	Absence	24	10.1	36	2.31	1.16	0.0641667	0.280556	0.31089	0.775141	0.366101	-1.49171	0.795219	-0.290683	#N/A
28	v14b_co_2	v14	Vallkärra	High_lat	Absence	20	12.3	55	2.33	1.18	0.0423636	0.223636	-0.484008	-1.05595	0.0235113	-0.947798	0.0367176	-0.886879	#N/A
29	t16a_co_2	t16	Torups	High_lat	Absence	20	12.8	141	2.3	1.19	0.0163121	0.0907801	-1.05979	-1.05595	-1.45932	-0.947798	1.82558	-0.886879	#N/A
30	t10b_co_2	t10	Torups	High_lat	Absence	20	15.4	93	2.4	1.19	0.0258065	0.165591	-1.27365	-1.05595	-1.19801	-0.947798	-0.140344	-0.886879	#N/A
31	t21a_co_2	t21	Torups	High_lat	Absence	20	14.2	130	2.35	1.2	0.0180769	0.109231	-1.2372	-1.05595	-1.55262	-0.947798	1.12492	-0.886879	#N/A
32	v3a_co_2	v3	Vallkärra	High_lat	Absence	20	13	74	2.5	1.21	0.0337838	0.175676	-0.763314	-1.05595	-0.539035	-0.947798	1.34124	-0.886879	#N/A
33	t21a_cr_2	t21	Torups	High_lat	Presence	24	12.2	41	2.36	1.22	0.057561	0.297561	0.0705512	0.482834	-0.091858	-0.786558	0.160661	1.55771	#N/A
34	t1b_cr_2	t1	Torups	High_lat	Presence	20	14.5	126	2.46	1.24	0.0195238	0.115079	-1.19742	-1.34825	-1.63505	-0.242642	1.64222	0.961509	#N/A
35	v13b_cr_2	v13	Vallkärra	High_lat	Presence	20	13.1	146	2.32	1.28	0.0158904	0.089726	-1.07317	-1.34825	-1.35318	-0.242642	1.82151	0.961509	#N/A
36	v20b_co_2	v20	Vallkärra	High_lat	Absence	20	15.2	74	2.4	1.28	0.0324324	0.205405	-1.05504	-1.05595	-0.571401	-0.947798	-0.647976	-0.886879	#N/A
37	v12a_cr	v12	Vallkärra	High_lat	Presence	20	15.2	67	2.46	1.3	0.0367164	0.226866	-0.883808	-1.34825	-0.608639	-0.242642	-0.336427	0.961509	22969
38	v3a_cr_2	v3	Vallkärra	High_lat	Presence	20	17.1	116	2.42	1.33	0.0208621	0.147414	-1.57852	-1.34825	-1.50067	-0.242642	-0.458119	0.961509	#N/A
39	t19b_co_2	t19	Torups	High_lat	Absence	20	15.7	146	2.43	1.33	0.0166438	0.107534	-1.35422	-1.05595	-1.95277	-0.947798	1.25377	-0.886879	#N/A
40	t5a_co_2	t5	Torups	High_lat	Absence	24	8.4	30	2.25	1.34	0.075	0.28	0.56988	0.775141	1.6182	-1.49171	0.762103	-0.290683	#N/A
41	v9a_cr	v9	Vallkärra	High_lat	Presence	20	10.8	55	2.4	1.34	0.0436364	0.196364	-0.36405	-1.34825	0.93486	-0.242642	0.953807	0.961509	22889
42	t13b_co_2	t13	Torups	High_lat	Absence	20	14.8	152	2.43	1.35	0.0159868	0.0973684	-1.20669	-1.05595	-1.84782	-0.947798	1.86945	-0.886879	#N/A
43	t8b_cr	t8	Torups	High_lat	Presence	24	14.2	57	2.43	1.36	0.0426316	0.249123	-0.592503	0.482834	-0.0370941	-0.786558	-0.369115	1.55771	22937
44	v4b_co	v4	Vallkärra	High_lat	Absence	20	15.5	77	2.49	1.36	0.0323377	0.201299	-1.06129	-1.05595	-0.570554	-0.947798	-0.157002	-0.886879	22953
45	v14b_cr_2	v14	Vallkärra	High_lat	Presence	20	15.8	113	2.55	1.38	0.0225664	0.139823	-1.29591	-1.34825	-1.28839	-0.242642	1.08978	0.961509	#N/A
46	v14b_co	v14	Vallkärra	High_lat	Absence	20	13.7	55	2.45	1.39	0.0445455	0.249091	-0.487359	-1.05595	0.165911	-0.947798	-0.0595706	-0.886879	22925
47	v10a_co_2	v10	Vallkärra	High_lat	Absence	20	14.1	113	2.49	1.39	0.0220354	0.124779	-1.13239	-1.05595	-0.713489	-0.947798	1.41101	-0.886879	#N/A
48	v15b_cr	v15	Vallkärra	High_lat	Presence	20	16	74	2.56	1.45	0.0345946	0.216216	-1.01297	-1.34825	-0.473233	-0.242642	-0.0434053	0.961509	23017
49	t8b_cr_2	t8	Torups	High_lat	Presence	20	15	127	2.59	1.45	0.0203937	0.11811	-1.16684	-1.34825	-1.2429	-0.242642	2.12208	0.961509	#N/A
50	v20b_co	v20	Vallkärra	High_lat	Absence	20	15.9	74	2.58	1.49	0.0348649	0.214865	-0.988477	-1.05595	-0.325616	-0.947798	0.0974323	-0.886879	23032
51	t19b_cr	t19	Torups	High_lat	Presence	24	14.3	58	2.53	1.52	0.0436207	0.246552	-0.556674	0.482834	0.381697	-0.786558	0.0956219	1.55771	22977
52	t8b_co	t8	Torups	High_lat	Absence	20	15.6	47	2.42	1.54	0.0514894	0.331915	-0.323235	-1.05595	0.214795	-0.947798	-1.51366	-0.886879	22876
53	v15b_cr	v15	Vallkärra	High_lat	Presence	24	10.9	29	2.54	1.54	0.0875862	0.375862	1.02145	0.482834	0.677676	-0.786558	1.70797	1.55771	22914
54	v12a_cr	v12	Vallkärra	High_lat	Presence	24	15.5	29	2.63	1.56	0.0906897	0.534483	1.33019	0.482834	-1.33609	-0.786558	0.696345	1.55771	22943
55	t8b_cr	t8	Torups	High_lat	Presence	20	18.4	127	2.66	1.56	0.0209449	0.144882	-1.5815	-1.34825	-1.64955	-0.242642	0.803312	0.961509	23024
56	v13b_cr	v13	Vallkärra	High_lat	Presence	24	13.9	38	2.57	1.58	0.0676316	0.365789	0.372838	0.482834	0.220096	-0.786558	0.462421	1.55771	23009
57	t9a_cr_2	t9	Torups	High_lat	Presence	24	13.8	36	2.55	1.59	0.0708333	0.383333	0.500087	0.482834	0.252161	-0.786558	0.342298	1.55771	#N/A
58	t1b_co_2	t1	Torups	High_lat	Absence	20	17.7	79	2.56	1.59	0.0324051	0.224051	-1.28133	-1.05595	-0.277332	-0.947798	-1.06919	-0.886879	22869
59	t19b_cr_2	t19	Torups	High_lat	Presence	20	16.5	149	2.64	1.6	0.0177181	0.110738	-1.30065	-1.34825	-1.55746	-0.242642	2.18376	0.961509	#N/A
60	t10b_cr_2	t10	Torups	High_lat	Presence	20	17.4	115	2.53	1.61	0.022	0.151304	-1.54778	-1.34825	-0.579029	-0.242642	-0.316003	0.961509	23034
61	v3a_co	v3	Vallkärra	High_lat	Absence	20	16.1	74	2.57	1.61	0.0347297	0.217568	-1.02753	-1.05595	0.213124	-0.947798	-0.34919	-0.886879	22899
62	v15b_co	v15	Vallkärra	High_lat	Absence	24	14.1	31	2.57	1.62	0.0829032	0.454839	0.972876	0.775141	-0.123886	-1.49171	0.472499	-0.290683	22980
63	v9a_co	v9	Vallkärra	High_lat	Absence	20	15.7	57	2.6	1.63	0.045614	0.275439	-0.575475	-1.05595	0.316887	-0.947798	-0.195997	-0.886879	22877
64	t5a_cr	t5	Torups	High_lat	Presence	24	15.6	32	2.66	1.64	0.083125	0.4875	0.982881	0.482834	-0.758395	-0.786558	0.602315	1.55771	22907
65	v6a_cr	v6	Vallkärra	High_lat	Presence	24	15.6	44	2.62	1.65	0.0595455	0.354545	-0.00460025	0.482834	0.117915	-0.786558	-0.0496456	1.55771	22949
66	t9a_cr	t9	Torups	High_lat	Presence	20	16.5	94	2.63	1.67	0.0279787	0.175532	-1.25116	-1.34825	0.0218901	-0.242642	0.310102	0.961509	22867
67	v14b_cr	v14	Vallkärra	High_lat	Presence	20	17	113	2.67	1.67	0.0236283	0.150442	-1.36758	-1.34825	-0.549919	-0.242642	0.947899	0.961509	22979
68	v9a_cr	v9	Vallkärra	High_lat	Presence	24	14.6	34	2.56	1.68	0.0752941	0.429412	0.671164	0.482834	0.256657	-0.786558	-0.0607854	1.55771	22883
69	v10a_co_2	v10	Vallkärra	High_lat	Absence	24	15.5	28	2.57	1.68	0.0917857	0.553571	1.40851	0.775141	-0.707053	-1.49171	-0.0528389	-0.290683	22872
70	t9a_cr	t9	Torups	High_lat	Presence	24	14.4	36	2.66	1.69	0.0738889	0.4	0.590467	0.482834	0.226647	-0.786558	0.851985	1.55771	22957
71	t10b_co	t10	Torups	High_lat	Absence	24	17.1	36	2.76	1.69	0.0766667	0.475	0.675598	0.775141	-1.01459	-1.49171	0.6941	-0.290683	22885
72	t14a_cr	t14	Torups	High_lat	Presence	20	14.1	47	2.55	1.7	0.0542553	0.3	-0.158123	-1.34825	1.11381	-0.242642	-0.130158	0.961509	22941
73	t16a_cr	t16	Torups	High_lat	Presence	24	17.1	30	2.62	1.7	0.0873333	0.57	1.23861	0.482834	-1.13159	-0.786558	-0.399643	1.55771	22998
74	t9a_co	t9	Torups	High_lat	Absence	20	15.6	46	2.59	1.71	0.0563043	0.33913	-0.144217	-1.05595	0.572665	-0.947798	-0.472053	-0.886879	22978
75	t1b_cr	t1	Torups	High_lat	Presence	20	21.3	126	2.94	1.71	0.0233333	0.169048	-1.71431	-1.34825	-2.39631	-0.242642	1.90189	0.961509	22968
76	v15b_co_2	v15	Vallkärra	High_lat	Absence	24	13.5	31	2.57	1.72	0.0829032	0.435484	0.945066	0.775141	0.61183	-1.49171	0.474346	-0.290683	#N/A
77	t14a_co_2	t14	Torups	High_lat	Absence	24	16.2	30	2.57	1.72	0.0856667	0.54	1.15558	0.775141	-0.533723	-1.49171	-0.543798	-0.290683	#N/A
78	v20b_co_2	v20	Vallkärra	High_lat	Absence	24	15	29	2.62	1.72	0.0903448	0.517241	1.28255	0.775141	-0.313844	-1.49171	0.427201	-0.290683	#N/A
79	v12a_co	v12	Vallkärra	High_lat	Absence	20	18.1	45	2.7	1.72	0.06	0.402222	-0.105288	-1.05595	-0.485218	-0.947798	-0.588722	-0.886879	22921
80	v9aco	v9	Vallkärra	High_lat	Absence	24	16.5	28	2.61	1.73	0.0932143	0.589286	1.50052	0.775141	-0.974814	-1.49171	-0.194394	-0.290683	23021
81	v20b_cr_2	v20	Vallkärra	High_lat	Presence	20	16.8	137	2.61	1.73	0.0190511	0.122628	-1.41064	-1.34825	-0.571175	-0.242642	1.06944	0.961509	#N/A
82	t13b_cr	t13	Torups	High_lat	Presence	24	14.4	46	2.56	1.74	0.0556522	0.313043	-0.120512	0.482834	1.17943	-0.786558	-0.274921	1.55771	22916
83	t8b_co_2	t8	Torups	High_lat	Absence	24	14.7	43	2.63	1.74	0.0611628	0.34186	0.0851959	0.775141	0.798892	-1.49171	0.228912	-0.290683	#N/A
84	t21a_co	t21	Torups	High_lat	Absence	24	15.1	31	2.66	1.74	0.0858065	0.487097	1.07434	0.775141	-0.15207	-1.49171	0.607163	-0.290683	22874
85	v10a_cr	v10	Vallkärra	High_lat	Presence	24	18.2	36	2.68	1.74	0.0744444	0.505556	0.583483	0.482834	-0.886083	-0.786558	-0.678925	1.55771	22966
86	v6a_cr	v6	Vallkärra	High_lat	Presence	20	18.5	118	2.71	1.74	0.0229661	0.15678	-1.55072	-1.34825	-0.726896	-0.242642	0.547722	0.961509	22946
87	v10a_cr	v10	Vallkärra	High_lat	Presence	20	21.3	85	2.75	1.74	0.0323529	0.250588	-1.6253	-1.34825	-0.952686	-0.242642	-1.29562	0.961509	22991
88	v12a_cr_2	v12	Vallkärra	High_lat	Presence	24	16.8	29	2.64	1.75	0.0910345	0.57931	1.3865	0.482834	-0.937703	-0.786558	-0.155989	1.55771	22900
89	v10a_co	v10	Vallkärra	High_lat	Absence	24	19.5	28	2.69	1.75	0.0960714	0.696429	1.7871	0.775141	-2.37922	-1.49171	-0.609502	-0.290683	22933
90	t21a_cr	t21	Torups	High_lat	Presence	24	17.1	41	2.76	1.75	0.0673171	0.417073	0.257994	0.482834	-0.38755	-0.786558	0.428907	1.55771	22902
91	v6a_co	v6	Vallkärra	High_lat	Absence	24	15.7	28	2.56	1.77	0.0914286	0.560714	1.40295	0.775141	-0.289884	-1.49171	-0.436765	-0.290683	22975
92	v13b_co	v13	Vallkärra	High_lat	Absence	20	16.5	55	2.64	1.77	0.048	0.3	-0.542614	-1.05595	0.680644	-0.947798	-0.557125	-0.886879	22910
93	v9aco_2	v9	Vallkärra	High_lat	Absence	24	15.3	28	2.6	1.78	0.0928571	0.546429	1.41407	0.775141	-0.181044	-1.49171	0.0431021	-0.290683	#N/A
94	t1b_co	t1	Torups	High_lat	Absence	24	23	29	2.68	1.78	0.0924138	0.793103	1.87707	0.775141	-3.548	-1.49171	-2.14284	-0.290683	22880
95	t21a_cr	t21	Torups	High_lat	Presence	20	18.5	62	2.7	1.78	0.0435484	0.298387	-0.879004	-1.34825	0.100947	-0.242642	-0.894195	0.961509	22915
96	t19b_co	t19	Torups	High_lat	Absence	24	20.8	41	2.73	1.79	0.0665854	0.507317	0.0984078	0.775141	-1.24712	-1.49171	-1.59836	-0.290683	23011
97	v4b_co	v4	Vallkärra	High_lat	Absence	24	19	35	2.75	1.79	0.0785714	0.542857	0.752982	0.775141	-1.19855	-1.49171	-0.413829	-0.290683	23012
98	v20b_co	v20	Vallkärra	High_lat	Absence	24	15.5	29	2.62	1.8	0.0903448	0.534483	1.29867	0.775141	-0.0840321	-1.49171	0.0332108	-0.290683	22881
99	v3a_cr	v3	Vallkärra	High_lat	Presence	24	16.2	29	2.69	1.8	0.0927586	0.558621	1.39908	0.482834	-0.570943	-0.786558	0.418704	1.55771	22993
100	v3a_co_2	v3	Vallkärra	High_lat	Absence	24	21.9	29	2.71	1.8	0.0934483	0.755172	1.7913	0.775141	-3.02411	-1.49171	-1.52017	-0.290683	22920
101	t10b_cr	t10	Torups	High_lat	Presence	20	17.6	115	2.72	1.8	0.0236522	0.153043	-1.41657	-1.34825	-0.181971	-0.242642	0.863546	0.961509	22897
102	t1b_cr	t1	Torups	High_lat	Presence	24	18.3	35	2.72	1.8	0.0777143	0.522857	0.721818	0.482834	-0.803639	-0.786558	-0.446558	1.55771	22992
103	t21a_co_2	t21	Torups	High_lat	Absence	24	16.3	31	2.74	1.8	0.0883871	0.525806	1.18223	0.775141	-0.528491	-1.49171	0.753179	-0.290683	22984
104	t5a_co	t5	Torups	High_lat	Absence	24	17.4	30	2.6	1.81	0.0866667	0.58	1.22195	0.775141	-0.603235	-1.49171	-0.973255	-0.290683	22942
105	t14a_co	t14	Torups	High_lat	Absence	24	17.4	30	2.63	1.81	0.0876667	0.58	1.2495	0.775141	-0.688561	-1.49171	-0.700883	-0.290683	22930
106	v20b_cr	v20	Vallkärra	High_lat	Presence	20	21.2	137	2.74	1.81	0.02	0.154745	-1.94118	-1.34825	-1.39742	-0.242642	-0.155959	0.961509	23006
107	t9a_co	t9	Torups	High_lat	Absence	24	16	30	2.66	1.82	0.0886667	0.533333	1.22061	0.775141	-0.169092	-1.49171	0.0984971	-0.290683	23031
108	v15b_co	v15	Vallkärra	High_lat	Absence	20	19.3	63	2.67	1.82	0.042381	0.306349	-1.01556	-1.05595	0.215886	-0.947798	-1.65607	-0.886879	22898
109	v13b_co	v13	Vallkärra	High_lat	Absence	24	16.3	34	2.71	1.82	0.0797059	0.479412	0.809968	0.775141	-0.0390565	-1.49171	0.272454	-0.290683	23001
110	v6a_co	v6	Vallkärra	High_lat	Absence	20	19.3	99	2.72	1.82	0.0274747	0.194949	-1.56593	-1.05595	-0.144409	-0.947798	-0.477621	-0.886879	22999
111	t14a_cr	t14	Torups	High_lat	Presence	24	18.1	37	2.71	1.83	0.0732432	0.489189	0.506399	0.482834	-0.369928	-0.786558	-0.611857	1.55771	23020
112	v4b_cr	v4	Vallkärra	High_lat	Presence	24	17.6	29	2.69	1.84	0.0927586	0.606897	1.4672	0.482834	-0.913428	-0.786558	-0.22289	1.55771	22893
113	v4b_co_2	v4	Vallkärra	High_lat	Absence	24	19.1	35	2.81	1.84	0.0802857	0.545714	0.810666	0.775141	-1.14785	-1.49171	0.0339262	-0.290683	22868
114	t5a_cr	t5	Torups	High_lat	Presence	20	21.5	106	2.84	1.84	0.0267925	0.20283	-1.78716	-1.34825	-0.99659	-0.242642	-0.220462	0.961509	22903
115	v14b_co	v14	Vallkärra	High_lat	Absence	24	21.2	28	2.62	1.85	0.0935714	0.757143	1.86974	0.775141	-2.383	-1.49171	-2.12827	-0.290683	23027
116	v10a_co	v10	Vallkärra	High_lat	Absence	20	22.2	113	2.71	1.85	0.0239823	0.19646	-2.06376	-1.05595	-0.781907	-0.947798	-1.75879	-0.886879	22936
117	t16a_co	t16	Torups	High_lat	Absence	24	20.7	43	2.74	1.85	0.0637209	0.481395	-0.0603076	0.775141	-0.78248	-1.49171	-1.66084	-0.290683	22964
118	t16a_cr_2	t16	Torups	High_lat	Presence	20	19.1	136	2.7	1.86	0.0198529	0.140441	-1.67304	-1.34825	-0.554043	-0.242642	0.36781	0.961509	#N/A
119	v20b_cr	v20	Vallkärra	High_lat	Presence	24	15.7	29	2.68	1.87	0.0924138	0.541379	1.35766	0.482834	0.0587733	-0.786558	0.329249	1.55771	22926
120	t8b_co	t8	Torups	High_lat	Absence	24	18.9	43	2.72	1.87	0.0632558	0.439535	-0.00461347	0.775141	-0.0524162	-1.49171	-1.11198	-0.290683	22951
121	v12a_co	v12	Vallkärra	High_lat	Absence	24	21.4	29	2.64	1.88	0.0910345	0.737931	1.67092	0.775141	-2.13619	-1.49171	-2.21973	-0.290683	22962
122	t16a_co	t16	Torups	High_lat	Absence	20	20.3	141	2.75	1.88	0.0195035	0.143972	-1.80103	-1.05595	-0.946459	-0.947798	0.342942	-0.886879	22996
123	t5a_co	t5	Torups	High_lat	Absence	20	19.9	59	2.76	1.88	0.0467797	0.337288	-0.853188	-1.05595	0.0837499	-0.947798	-1.25403	-0.886879	22913
124	t1b_co	t1	Torups	High_lat	Absence	20	20.9	79	2.81	1.88	0.0355696	0.264557	-1.42893	-1.05595	-0.23912	-0.947798	-0.958616	-0.886879	22958
125	t10b_co	t10	Torups	High_lat	Absence	20	22.6	93	2.85	1.88	0.0306452	0.243011	-1.80725	-1.05595	-0.856703	-0.947798	-1.08884	-0.886879	22929
126	t19b_co	t19	Torups	High_lat	Absence	20	21.7	146	2.9	1.9	0.019863	0.14863	-1.84995	-1.05595	-1.72256	-0.947798	1.33122	-0.886879	22983
127	t14a_co_2	t14	Torups	High_lat	Absence	20	22.6	143	2.88	1.91	0.0201399	0.158042	-2.01549	-1.05595	-1.69086	-0.947798	0.516763	-0.886879	#N/A
128	t13b_co	t13	Torups	High_lat	Absence	24	21.3	36	2.71	1.92	0.0752778	0.591667	0.576451	0.775141	-1.02652	-1.49171	-2.17112	-0.290683	22891
129	v3a_cr	v3	Vallkärra	High_lat	Presence	20	22.5	116	2.85	1.94	0.024569	0.193966	-1.98481	-1.34825	-0.813473	-0.242642	-0.633068	0.961509	22972
130	t14a_co	t14	Torups	High_lat	Absence	20	22.8	143	2.97	1.97	0.0207692	0.159441	-1.9461	-1.05595	-1.68957	-0.947798	1.29962	-0.886879	22994
131	t9a_cr_0	t9	Torups	High_lat	Presence	20	21.2	94	2.78	1.98	0.0295745	0.225532	-1.72268	-1.34825	0.281871	-0.242642	-1.39549	0.961509	23005
132	t13b_co	t13	Torups	High_lat	Absence	20	19.6	152	2.78	2	0.0182895	0.128947	-1.65996	-1.05595	-0.436364	-0.947798	1.0073	-0.886879	23016
133	t21a_co	t21	Torups	High_lat	Absence	20	23.9	130	2.95	2	0.0226923	0.183846	-2.13096	-1.05595	-1.34315	-0.947798	0.0116192	-0.886879	22932
134	t16a_cr	t16	Torups	High_lat	Presence	20	22.2	136	2.85	2.01	0.0209559	0.163235	-1.99799	-1.34825	-0.719251	-0.242642	-0.115218	0.961509	23029
135	v13b_cr	v13	Vallkärra	High_lat	Presence	20	22.1	146	2.9	2.02	0.019863	0.15137	-1.92579	-1.34825	-1.04276	-0.242642	0.770615	0.961509	22959
136	t19b_cr	t19	Torups	High_lat	Presence	20	20.3	149	2.87	2.06	0.0192617	0.136242	-1.68294	-1.34825	-0.396448	-0.242642	1.33024	0.961509	22950
137	t13b_cr_2	t13	Torups	High_lat	Presence	20	22	120	2.81	2.07	0.0234167	0.183333	-1.9876	-1.34825	0.19775	-0.242642	-1.09629	0.961509	#N/A
138	v6a_cr_2	v6	Vallkärra	High_lat	Presence	20	15.3	118	2.93	2.1	0.0248305	0.129661	-0.921029	-1.34825	1.41725	-0.242642	3.49341	0.961509	#N/A
139	t13b_cr	t13	Torups	High_lat	Presence	20	23.5	120	2.93	2.1	0.0244167	0.195833	-2.07568	-1.34825	-0.310152	-0.242642	-0.621199	0.961509	22888
140	v3a_co	v3	Vallkärra	High_lat	Absence	24	17.9	29	2.69	2.14	0.0927586	0.617241	1.4482	0.775141	0.912151	-1.49171	-1.24755	-0.290683	22987
148	z19a_cr_2	z19	Zagorze	Low_lat	Presence	20	6	56	1.89	0.88	0.03375	0.107143	-0.573842	-0.699486	1.87976	1.55038	0.386379	0.362952	#N/A
149	n8b_cr_2	n8	Niepolomice	Low_lat	Presence	20	9.9	54	2.04	0.88	0.0377778	0.183333	-0.52811	-0.699486	0.315514	1.55038	-0.410472	0.362952	#N/A
150	z5a_co_2	z5	Zagorze	Low_lat	Absence	20	12	48	1.89	0.89	0.039375	0.25	-0.526651	-0.40718	-0.0618703	0.845222	-2.34126	-1.48544	#N/A
151	z12b_co_2	z12	Zagorze	Low_lat	Absence	24	7.8	28	2.06	0.89	0.0735714	0.278571	0.571494	1.42391	0.516232	0.301306	0.503811	-0.88924	#N/A
152	n1a_cr_2	n1	Niepolomice	Low_lat	Presence	24	7.4	31	2.09	0.89	0.0674194	0.23871	0.351339	1.1316	0.776241	1.00646	0.798975	0.959149	#N/A
153	n5a_co_2	n5	Niepolomice	Low_lat	Absence	24	6.7	28	2.05	0.92	0.0732143	0.239286	0.454372	1.42391	1.13616	0.301306	0.78039	-0.88924	#N/A
154	n15a_co_2	n15	Niepolomice	Low_lat	Absence	20	8.2	45	2.11	0.92	0.0468889	0.182222	-0.212964	-0.40718	0.829013	0.845222	0.596604	-1.48544	#N/A
155	n9b_co_2	n9	Niepolomice	Low_lat	Absence	20	13	47	1.95	0.99	0.0414894	0.276596	-0.496308	-0.40718	-0.165662	0.845222	-2.58607	-1.48544	#N/A
156	n25b_cr_2	n25	Niepolomice	Low_lat	Presence	20	9.3	57	2.08	0.99	0.0364912	0.163158	-0.548185	-0.699486	0.78791	1.55038	-0.0109026	0.362952	#N/A
157	n5a_cr_2	n5	Niepolomice	Low_lat	Presence	24	9.8	32	2.12	1	0.06625	0.30625	0.436027	1.1316	0.144937	1.00646	-0.100723	0.959149	#N/A
158	n7b_cr_2	n7	Niepolomice	Low_lat	Presence	24	7	33	2.17	1.03	0.0657576	0.212121	0.256055	1.1316	1.32662	1.00646	1.2461	0.959149	#N/A
159	n4a_co_2	n4	Niepolomice	Low_lat	Absence	24	7	28	2.14	1.07	0.0764286	0.25	0.536169	1.42391	1.33232	0.301306	1.02379	-0.88924	#N/A
160	z16b_cr_2	z16	Zagorze	Low_lat	Presence	24	7.7	28	1.98	1.25	0.0707143	0.275	0.487697	1.1316	2.01376	1.00646	-0.570232	0.959149	#N/A
161	n25b_cr	n25	Niepolomice	Low_lat	Presence	24	11.3	27	2.48	1.26	0.0918519	0.418519	1.22873	1.1316	-0.702249	1.00646	1.68964	0.959149	#N/A
162	z15b_cr_2	z15	Zagorze	Low_lat	Presence	20	10.3	50	2.29	1.27	0.0458	0.206	-0.291577	-0.699486	1.04621	1.55038	0.409719	0.362952	#N/A
163	z13a_cr_2	z13	Zagorze	Low_lat	Presence	24	13.3	28	2.53	1.36	0.0903571	0.475	1.27268	1.1316	-1.1636	1.00646	1.12201	0.959149	#N/A
164	z10a_cr_2	z10	Zagorze	Low_lat	Presence	20	10.4	47	2.36	1.38	0.0502128	0.221277	-0.156125	-0.699486	1.27219	1.55038	0.64991	0.362952	#N/A
165	z5a_cr_2	z5	Zagorze	Low_lat	Presence	20	10.5	48	2.42	1.38	0.0504167	0.21875	-0.14444	-0.699486	1.10457	1.55038	1.08236	0.362952	#N/A
166	n9b_cr_2	n9	Niepolomice	Low_lat	Presence	24	11.7	28	2.45	1.39	0.0875	0.417857	1.10804	1.1316	-0.167375	1.00646	1.00278	0.959149	#N/A
167	z12b_co	z12	Zagorze	Low_lat	Absence	24	14.4	28	2.61	1.39	0.0932143	0.514286	1.40493	1.42391	-1.71052	0.301306	1.34906	-0.88924	22935
168	z11b_co_2	z11	Zagorze	Low_lat	Absence	20	11.5	47	2.39	1.4	0.0508511	0.244681	-0.165395	-0.40718	0.930172	0.845222	0.362611	-1.48544	#N/A
169	z16b_cr	z16	Zagorze	Low_lat	Presence	20	11.7	47	2.4	1.4	0.0510638	0.248936	-0.163967	-0.699486	0.842114	1.55038	0.353089	0.362952	#N/A
170	n1a_cr	n1	Niepolomice	Low_lat	Presence	20	10.7	46	2.41	1.4	0.0523913	0.232609	-0.0908194	-0.699486	1.12439	1.55038	0.861104	0.362952	#N/A
171	z13a_cr	z13	Zagorze	Low_lat	Presence	20	14	54	2.55	1.42	0.0472222	0.259259	-0.392496	-0.699486	-0.0633364	1.55038	0.570481	0.362952	23033
172	z16b_co_2	z16	Zagorze	Low_lat	Absence	24	12.4	28	2.46	1.43	0.0878571	0.442857	1.15545	1.42391	-0.311345	0.301306	0.739602	-0.88924	#N/A
173	z15b_co_2	z15	Zagorze	Low_lat	Absence	24	12.1	28	2.59	1.44	0.0925	0.432143	1.24872	1.42391	-0.490528	0.301306	1.94004	-0.88924	#N/A
174	z13a_cr	z13	Zagorze	Low_lat	Presence	24	14.3	28	2.59	1.44	0.0925	0.510714	1.37708	1.1316	-1.39784	1.00646	1.10681	0.959149	22906
175	n25b_co_2	n25	Niepolomice	Low_lat	Absence	24	11.6	27	2.45	1.45	0.0907407	0.42963	1.21109	1.42391	0.0377676	0.301306	0.963762	-0.88924	#N/A
176	z5a_cr_2	z5	Zagorze	Low_lat	Presence	24	11.2	29	2.48	1.45	0.0855172	0.386207	0.994452	1.1316	0.306762	1.00646	1.27812	0.959149	#N/A
177	z9b_co_2	z9	Zagorze	Low_lat	Absence	24	13.1	28	2.58	1.47	0.0921429	0.467857	1.29642	1.42391	-0.743686	0.301306	1.41119	-0.88924	#N/A
178	z11b_co	z11	Zagorze	Low_lat	Absence	20	12.9	47	2.37	1.48	0.0504255	0.274468	-0.23727	-0.40718	0.887761	0.845222	-0.571823	-1.48544	22981
179	n1a_co_2	n1	Niepolomice	Low_lat	Absence	20	13.8	45	2.49	1.48	0.0553333	0.306667	-0.0865372	-0.40718	0.261172	0.845222	-0.0133061	-1.48544	#N/A
180	z13a_co_2	z13	Zagorze	Low_lat	Absence	24	14.9	28	2.59	1.48	0.0925	0.532143	1.40857	1.42391	-1.46817	0.301306	0.796749	-0.88924	#N/A
181	z20b_co	z20	Zagorze	Low_lat	Absence	24	13.1	28	2.63	1.48	0.0939286	0.467857	1.3412	1.42391	-0.840265	0.301306	1.84101	-0.88924	#N/A
182	n8b_co	n8	Niepolomice	Low_lat	Absence	20	13.2	61	2.45	1.49	0.0401639	0.216393	-0.618348	-0.40718	0.767941	0.845222	0.045558	-1.48544	22965
183	n5a_co_2	n5	Niepolomice	Low_lat	Absence	20	14.1	46	2.46	1.51	0.0534783	0.306522	-0.172658	-0.40718	0.406407	0.845222	-0.456733	-1.48544	#N/A
184	n9b_co	n9	Niepolomice	Low_lat	Absence	20	14	47	2.5	1.51	0.0531915	0.297872	-0.180029	-0.40718	0.357435	0.845222	-0.0812442	-1.48544	22887
185	z11b_co_2	z11	Zagorze	Low_lat	Absence	24	14.9	33	2.56	1.51	0.0775758	0.451515	0.784793	1.42391	-0.746413	0.301306	0.230737	-0.88924	#N/A
186	n8b_co_2	n8	Niepolomice	Low_lat	Absence	24	14.4	33	2.44	1.52	0.0739394	0.436364	0.674793	1.42391	-0.202283	0.301306	-0.591847	-0.88924	#N/A
187	z16b_cr_2	z16	Zagorze	Low_lat	Presence	20	12	47	2.5	1.52	0.0531915	0.255319	-0.101865	-0.699486	1.02417	1.55038	0.783029	0.362952	22989
188	n11a_cr	n11	Niepolomice	Low_lat	Presence	20	15.1	64	2.5	1.52	0.0390625	0.235937	-0.79446	-0.699486	0.261888	1.55038	-0.449106	0.362952	22901
189	z10a_co	z10	Zagorze	Low_lat	Absence	20	14.1	47	2.52	1.52	0.053617	0.3	-0.168221	-0.40718	0.319763	0.845222	0.0213415	-1.48544	22960
190	z9b_cr	z9	Zagorze	Low_lat	Presence	20	12.2	47	2.48	1.53	0.052766	0.259574	-0.126549	-0.699486	1.05922	1.55038	0.507309	0.362952	23018
191	z16b_cr	z16	Zagorze	Low_lat	Presence	24	12.7	28	2.52	1.53	0.09	0.453571	1.2155	1.1316	-0.144109	1.00646	0.91583	0.959149	22944
192	z20b_co_2	z20	Zagorze	Low_lat	Absence	24	14.6	28	2.6	1.53	0.0928571	0.521429	1.39609	1.42391	-1.14548	0.301306	0.89379	-0.88924	22922
193	n8b_cr	n8	Niepolomice	Low_lat	Presence	20	15.3	54	2.62	1.53	0.0485185	0.283333	-0.421308	-0.699486	-0.138328	1.55038	0.366794	0.362952	22875
194	n1a_cr_2	n1	Niepolomice	Low_lat	Presence	20	13	46	2.41	1.54	0.0523913	0.282609	-0.172713	-0.699486	1.01194	1.55038	-0.435135	0.362952	23014
195	n5a_cr	n5	Niepolomice	Low_lat	Presence	20	11.4	57	2.42	1.54	0.0424561	0.2	-0.441671	-0.699486	1.58366	1.55038	0.462278	0.362952	#N/A
196	n1a_co	n1	Niepolomice	Low_lat	Absence	24	15.8	31	2.44	1.54	0.0787097	0.509677	0.919818	1.42391	-0.812985	0.301306	-1.1176	-0.88924	#N/A
197	z11b_cr	z11	Zagorze	Low_lat	Presence	20	12.3	48	2.44	1.55	0.0508333	0.25625	-0.202888	-0.699486	1.23924	1.55038	0.0992852	0.362952	22878
198	z12b_co	z12	Zagorze	Low_lat	Absence	20	13.9	50	2.45	1.55	0.049	0.278	-0.342642	-0.40718	0.759072	0.845222	-0.523561	-1.48544	23010
199	z9b_cr_2	z9	Zagorze	Low_lat	Presence	24	14.7	47	2.49	1.56	0.0529787	0.312766	-0.2243	1.1316	0.401684	1.00646	-0.585321	0.959149	23013
200	z15b_cr	z15	Zagorze	Low_lat	Presence	24	13.3	33	2.53	1.56	0.0766667	0.40303	0.728392	1.1316	0.155783	1.00646	0.51374	0.959149	#N/A
201	n15a_cr	n15	Niepolomice	Low_lat	Presence	24	11.6	31	2.52	1.57	0.0812903	0.374194	0.849428	1.1316	0.737789	1.00646	1.14038	0.959149	22879
202	n9b_cr_2	n9	Niepolomice	Low_lat	Presence	20	14.3	47	2.44	1.58	0.0519149	0.304255	-0.249075	-0.699486	0.745934	1.55038	-0.859496	0.362952	#N/A
203	z10a_cr	z10	Zagorze	Low_lat	Presence	24	14.4	33	2.39	1.59	0.0724242	0.436364	0.628808	1.1316	0.24964	1.00646	-1.1407	0.959149	23007
204	n7b_co	n7	Niepolomice	Low_lat	Absence	20	15.4	47	2.49	1.59	0.0529787	0.32766	-0.260214	-0.40718	0.332577	0.845222	-0.965522	-1.48544	#N/A
205	z15b_co	z15	Zagorze	Low_lat	Absence	24	14.2	28	2.62	1.59	0.0935714	0.507143	1.38618	1.42391	-0.755442	0.301306	1.09459	-0.88924	22909
206	z13a_co	z13	Zagorze	Low_lat	Absence	20	12.9	47	2.42	1.6	0.0514894	0.274468	-0.207903	-0.40718	1.32259	0.845222	-0.44162	-1.48544	22963
207	n25b_co	n25	Niepolomice	Low_lat	Absence	24	12.4	27	2.53	1.6	0.0937037	0.459259	1.32202	1.42391	0.17973	0.301306	1.00962	-0.88924	22896
208	z5a_co	z5	Zagorze	Low_lat	Absence	24	13.5	33	2.56	1.6	0.0775758	0.409091	0.754718	1.42391	0.190988	0.301306	0.60272	-0.88924	#N/A
209	z11b_cr_2	z11	Zagorze	Low_lat	Presence	24	12.5	40	2.51	1.61	0.06275	0.3125	0.211113	1.1316	1.08334	1.00646	0.453017	0.959149	#N/A
210	n7b_cr	n7	Niepolomice	Low_lat	Presence	24	13.4	33	2.51	1.61	0.0760606	0.406061	0.708694	1.1316	0.410673	1.00646	0.191971	0.959149	22931
211	n25b_cr_2	n25	Niepolomice	Low_lat	Presence	24	12.3	27	2.52	1.61	0.0933333	0.455556	1.30558	1.1316	0.297171	1.00646	0.93903	0.959149	22973
212	n15a_co_2	n15	Niepolomice	Low_lat	Absence	24	13.8	31	2.56	1.61	0.0825806	0.445161	0.955684	1.42391	-0.0300508	0.301306	0.526742	-0.88924	#N/A
213	z16b_co	z16	Zagorze	Low_lat	Absence	24	15.2	28	2.59	1.62	0.0925	0.542857	1.41418	1.42391	-0.937655	0.301306	0.377418	-0.88924	22961
214	z5a_cr	z5	Zagorze	Low_lat	Presence	20	11.8	48	2.42	1.63	0.0504167	0.245833	-0.207196	-0.699486	1.82885	1.55038	-0.0188022	0.362952	22924
215	z12b_cr	z12	Zagorze	Low_lat	Presence	20	13.9	47	2.43	1.63	0.0517021	0.295745	-0.243885	-0.699486	1.13517	1.55038	-0.874302	0.362952	#N/A
216	z10a_cr	z10	Zagorze	Low_lat	Presence	20	12.4	47	2.49	1.63	0.0529787	0.26383	-0.134077	-0.699486	1.44665	1.55038	0.279516	0.362952	22894
217	n25b_co	n25	Niepolomice	Low_lat	Absence	20	17.4	46	2.44	1.64	0.0530435	0.378261	-0.353783	-0.40718	0.0737075	0.845222	-2.38345	-1.48544	22988
218	z13a_co	z13	Zagorze	Low_lat	Absence	24	16.2	28	2.52	1.64	0.09	0.578571	1.41062	1.42391	-1.06255	0.301306	-0.65502	-0.88924	22928
219	n9b_cr	n9	Niepolomice	Low_lat	Presence	20	16.8	47	2.55	1.64	0.0542553	0.357447	-0.28414	-0.699486	-0.00181052	1.55038	-1.20041	0.362952	22918
220	n11a_co_2	n11	Niepolomice	Low_lat	Absence	24	14	29	2.56	1.64	0.0882759	0.482759	1.18826	1.42391	-0.152039	0.301306	0.468225	-0.88924	#N/A
221	n25b_co_2	n25	Niepolomice	Low_lat	Absence	20	12.3	46	2.45	1.65	0.0532609	0.267391	-0.125486	-0.40718	1.66135	0.845222	-0.0548134	-1.48544	#N/A
222	n1a_cr	n1	Niepolomice	Low_lat	Presence	24	12.5	31	2.45	1.65	0.0790323	0.403226	0.816288	1.1316	0.957402	1.00646	0.0250214	0.959149	22997
223	n7b_co	n7	Niepolomice	Low_lat	Absence	24	16.2	33	2.47	1.65	0.0748485	0.490909	0.713809	1.42391	-0.317164	0.301306	-1.37219	-0.88924	22904
224	z5a_co_2	z5	Zagorze	Low_lat	Absence	24	15.8	33	2.53	1.65	0.0766667	0.478788	0.759165	1.42391	-0.328151	0.301306	-0.706791	-0.88924	22971
225	z9b_cr	z9	Zagorze	Low_lat	Presence	24	13	47	2.39	1.66	0.0508511	0.276596	-0.241068	1.1316	1.6605	1.00646	-0.859608	0.959149	#N/A
226	z10a_co	z10	Zagorze	Low_lat	Absence	24	11.8	28	2.56	1.66	0.0914286	0.421429	1.18501	1.42391	0.745912	0.301306	1.30777	-0.88924	22952
227	n4a_cr_2	n4	Niepolomice	Low_lat	Presence	24	13.7	32	2.58	1.66	0.080625	0.428125	0.865002	1.1316	0.281912	1.00646	0.591041	0.959149	#N/A
228	z20b_cr	z20	Zagorze	Low_lat	Presence	20	13.3	47	2.49	1.67	0.0529787	0.282979	-0.172716	-0.699486	1.36598	1.55038	-0.211819	0.362952	22995
229	z15b_cr_2	z15	Zagorze	Low_lat	Presence	24	14.9	30	2.56	1.67	0.0853333	0.496667	1.10143	1.1316	-0.254074	1.00646	-0.00196598	0.959149	22882
230	n5a_cr	n5	Niepolomice	Low_lat	Presence	24	13.1	32	2.57	1.67	0.0803125	0.409375	0.840379	1.1316	0.586272	1.00646	0.719819	0.959149	22982
231	z5a_cr	z5	Zagorze	Low_lat	Presence	24	13.1	29	2.57	1.67	0.0886207	0.451724	1.15102	1.1316	0.332198	1.00646	0.83254	0.959149	22886
232	z15b_co_2	z15	Zagorze	Low_lat	Absence	20	14.7	47	2.6	1.67	0.0553191	0.312766	-0.137949	-0.40718	0.639907	0.845222	0.114362	-1.48544	22905
233	n11a_cr	n11	Niepolomice	Low_lat	Presence	24	13	30	2.5	1.68	0.0833333	0.433333	0.974511	1.1316	0.702562	1.00646	0.205359	0.959149	23015
234	n11a_co_2	n11	Niepolomice	Low_lat	Absence	20	15.7	57	2.53	1.69	0.044386	0.275439	-0.642965	-0.40718	0.810007	0.845222	-0.949705	-1.48544	23025
235	z20b_co_2	z20	Zagorze	Low_lat	Absence	20	17.1	47	2.57	1.69	0.0546809	0.36383	-0.286936	-0.40718	0.106292	0.845222	-1.27902	-1.48544	22871
236	n9b_cr	n9	Niepolomice	Low_lat	Presence	24	16.7	28	2.58	1.69	0.0921429	0.596429	1.48969	1.1316	-1.18185	1.00646	-0.440916	0.959149	22970
237	z12b_cr	z12	Zagorze	Low_lat	Presence	24	15.6	41	2.66	1.69	0.064878	0.380488	0.210528	1.1316	0.0846152	1.00646	0.254011	0.959149	22895
238	z12b_cr_2	z12	Zagorze	Low_lat	Presence	20	16	47	2.52	1.7	0.053617	0.340426	-0.274449	-0.699486	0.62028	1.55038	-1.23868	0.362952	22974
239	z16b_co_2	z16	Zagorze	Low_lat	Absence	20	15.2	47	2.43	1.71	0.0517021	0.323404	-0.310873	-0.40718	1.14433	0.845222	-1.64426	-1.48544	#N/A
240	n15a_co	n15	Niepolomice	Low_lat	Absence	24	17.1	31	2.47	1.71	0.0796774	0.551613	0.968257	1.42391	-0.552928	0.301306	-1.78026	-0.88924	22955
241	n7b_co_2	n7	Niepolomice	Low_lat	Absence	20	16.5	47	2.51	1.71	0.0534043	0.351064	-0.309516	-0.40718	0.549317	0.845222	-1.57263	-1.48544	23008
242	n5a_co	n5	Niepolomice	Low_lat	Absence	24	13.9	28	2.57	1.71	0.0917857	0.496429	1.31277	1.42391	0.106551	0.301306	0.48138	-0.88924	23019
243	n4a_cr	n4	Niepolomice	Low_lat	Presence	20	13.3	60	2.61	1.71	0.0435	0.221667	-0.483288	-0.699486	1.37324	1.55038	0.85583	0.362952	22934
244	z19a_co	z19	Zagorze	Low_lat	Absence	20	14.6	56	2.64	1.71	0.0471429	0.260714	-0.437271	-0.40718	0.903685	0.845222	0.479226	-1.48544	22954
245	n5a_cr_2	n5	Niepolomice	Low_lat	Presence	20	12.8	57	2.48	1.72	0.0435088	0.224561	-0.490644	-0.699486	1.91079	1.55038	-0.103583	0.362952	22912
246	n7b_cr	n7	Niepolomice	Low_lat	Presence	20	14.5	51	2.58	1.72	0.0505882	0.284314	-0.316879	-0.699486	1.09317	1.55038	-0.0819822	0.362952	22956
247	z15b_co	z15	Zagorze	Low_lat	Absence	20	13.8	47	2.6	1.72	0.0553191	0.293617	-0.102307	-0.40718	1.17138	0.845222	0.395942	-1.48544	#N/A
248	z11b_cr	z11	Zagorze	Low_lat	Presence	24	13.4	40	2.45	1.73	0.06125	0.335	0.135818	1.1316	1.5433	1.00646	-0.71034	0.959149	23026
249	n15a_cr	n15	Niepolomice	Low_lat	Presence	20	15.6	55	2.61	1.73	0.0474545	0.283636	-0.503084	-0.699486	0.803371	1.55038	-0.314897	0.362952	#N/A
250	n4a_co	n4	Niepolomice	Low_lat	Absence	20	17.2	50	2.61	1.73	0.0522	0.344	-0.40909	-0.40718	0.25855	0.845222	-1.07162	-1.48544	23028
251	n8b_co	n8	Niepolomice	Low_lat	Absence	24	15.9	33	2.49	1.74	0.0754545	0.481818	0.718018	1.42391	0.203492	0.301306	-1.30083	-0.88924	22911
252	N9b_co	N9	Niepolomice	Low_lat	Absence	24	14.7	28	2.57	1.74	0.0917857	0.525	1.35604	1.42391	-0.0653774	0.301306	0.104463	-0.88924	22940
253	z15b_cr	z15	Zagorze	Low_lat	Presence	20	11.6	50	2.38	1.75	0.0476	0.232	-0.310359	-0.699486	2.62873	1.55038	-0.51517	0.362952	22908
254	n1a_co	n1	Niepolomice	Low_lat	Absence	20	16.5	45	2.62	1.76	0.0582222	0.366667	-0.109564	-0.40718	0.446289	0.845222	-0.722724	-1.48544	23023
255	z11b_co	z11	Zagorze	Low_lat	Absence	24	16.9	33	2.64	1.76	0.08	0.512121	0.862579	1.42391	-0.467226	0.301306	-0.44425	-0.88924	23002
256	n4a_co	n4	Niepolomice	Low_lat	Absence	24	11	28	2.48	1.77	0.0885714	0.392857	1.05569	1.42391	1.86568	0.301306	0.661585	-0.88924	22884
257	z20b_cr	z20	Zagorze	Low_lat	Presence	24	15.1	28	2.59	1.77	0.0925	0.539286	1.39428	1.1316	-0.124873	1.00646	0.0547653	0.959149	22985
258	n6b_cr	n6	Niepolomice	Low_lat	Presence	20	13.8	45	2.51	1.78	0.0557778	0.306667	-0.0965457	-0.699486	1.68891	1.55038	-0.537584	0.362952	#N/A
259	z16b_co	z16	Zagorze	Low_lat	Absence	20	16.7	47	2.55	1.79	0.0542553	0.355319	-0.293138	-0.40718	0.810264	0.845222	-1.52086	-1.48544	23022
260	z9b_co	z9	Zagorze	Low_lat	Absence	20	13.7	47	2.58	1.79	0.0548936	0.291489	-0.122886	-0.40718	1.63331	0.845222	0.0867482	-1.48544	22919
261	n8b_cr	n8	Niepolomice	Low_lat	Presence	24	15	28	2.6	1.79	0.0928571	0.535714	1.39551	1.1316	-0.00245195	1.00646	0.131076	0.959149	23030
262	z19a_cr	z19	Zagorze	Low_lat	Presence	20	15.7	56	2.63	1.79	0.0469643	0.280357	-0.530942	-0.699486	1.05296	1.55038	-0.321461	0.362952	22938
263	n25b_cr	n25	Niepolomice	Low_lat	Presence	20	17.3	57	2.7	1.79	0.0473684	0.303509	-0.617505	-0.699486	0.420084	1.55038	-0.398733	0.362952	23000
264	n6b_co	n6	Niepolomice	Low_lat	Absence	24	18	31	2.53	1.8	0.0816129	0.580645	1.03887	1.42391	-0.573817	0.301306	-1.86017	-0.88924	23003
265	n6b_co	n6	Niepolomice	Low_lat	Absence	20	16.9	45	2.6	1.8	0.0577778	0.375556	-0.15024	-0.40718	0.599879	0.845222	-1.18452	-1.48544	22947
266	z5a_co	z5	Zagorze	Low_lat	Absence	20	15.7	48	2.61	1.8	0.054375	0.327083	-0.237075	-0.40718	1.02413	0.845222	-0.5662	-1.48544	22890
267	n6b_cr	n6	Niepolomice	Low_lat	Presence	24	12.3	31	2.47	1.81	0.0796774	0.396774	0.810451	1.1316	1.82747	1.00646	-0.127375	0.959149	22917
268	n6b_co_2	n6	Niepolomice	Low_lat	Absence	24	15.3	31	2.54	1.81	0.0819355	0.493548	0.964239	1.42391	0.490115	0.301306	-0.728554	-0.88924	22870
269	n4a_cr	n4	Niepolomice	Low_lat	Presence	24	14.7	32	2.53	1.82	0.0790625	0.459375	0.828434	1.1316	0.892197	1.00646	-0.642649	0.959149	22948
270	n6b_cr_2	n6	Niepolomice	Low_lat	Presence	20	15.6	45	2.56	1.82	0.0568889	0.346667	-0.129734	-0.699486	1.21884	1.55038	-1.01049	0.362952	22927
271	z9b_co	z9	Zagorze	Low_lat	Absence	24	14.6	28	2.51	1.83	0.0896429	0.521429	1.28905	1.42391	0.63093	0.301306	-0.604414	-0.88924	22967
272	n1a_co_2	n1	Niepolomice	Low_lat	Absence	24	14.5	31	2.53	1.83	0.0816129	0.467742	0.929811	1.42391	0.935496	0.301306	-0.548821	-0.88924	22990
273	n5a_co	n5	Niepolomice	Low_lat	Absence	20	16.1	46	2.64	1.84	0.0573913	0.35	-0.134692	-0.40718	0.986846	0.845222	-0.572649	-1.48544	22976
274	n15a_co	n15	Niepolomice	Low_lat	Absence	20	15.5	45	2.58	1.85	0.0573333	0.344444	-0.110761	-0.40718	1.36518	0.845222	-0.870005	-1.48544	22945
275	n6b_co_2	n6	Niepolomice	Low_lat	Absence	20	16.7	45	2.59	1.88	0.0575556	0.371111	-0.158363	-0.40718	1.14571	0.845222	-1.39814	-1.48544	22873
276	n15a_cr_2	n15	Niepolomice	Low_lat	Presence	20	18.1	55	2.69	1.88	0.0489091	0.329091	-0.624375	-0.699486	0.714866	1.55038	-1.12063	0.362952	22986
277	n11a_co	n11	Niepolomice	Low_lat	Absence	24	17.8	29	2.62	1.9	0.0903448	0.613793	1.40548	1.42391	-0.439067	0.301306	-1.11808	-0.88924	22923
278	n11a_co	n11	Niepolomice	Low_lat	Absence	20	21.8	57	2.77	1.91	0.0485965	0.382456	-0.931221	-0.40718	-0.302525	0.845222	-2.14395	-1.48544	22892
279	z20b_co	z20	Zagorze	Low_lat	Absence	20	17.7	47	2.75	1.95	0.0585106	0.376596	-0.174719	-0.40718	0.865991	0.845222	-0.543058	-1.48544	22939
