# Supplementary material for: The effect of temperature and invasive alien predator on genetic and phenotypic variation in the damselfly Ischnura elegans: cross-latitude comparison
Source: Front Zool. 2023 Apr 10;20:13. doi: 10.1186/s12983-023-00494-z (PMC10084621; doi:10.1186/s12983-023-00494-z)
Supplement: Supplementary file 3 — Additional file 3. Table S3: Lists of differentially expressed genes and GO term enrichment analysis associated with the first canonical correlation. [file 12983_2023_494_MOESM3_ESM.xlsx]

## Sheet: A) List of DEGs
Table S3. A) Lists of differentially expressed genes for each canonical variable of phenotypic (CCp1)and environmental (CCe1) traits. B) List of candidate genes differentially expressed in the same direction between the CCp1 and the CCe1. C) GO term enrichment analysis performed on the list of candidate genes. D) Classification of the candidate genes.
canonical variable of phenotypic (CCp1) traits								canonical variable of environmental (CCe1) traits
	logFC	logCPM	LR	PValue	FDR				logFC	logCPM	LR	PValue	FDR
LOC124165509	-8.2782	6.07409	50.868	9.87898e-13	9.7882e-11			LOC124153819	-7.22945	6.88181	43.0426	5.35617e-11	8.27491e-09
LOC124160303	-8.10158	6.53343	45.7518	1.34226e-11	9.34314e-10			LOC124161329	-6.84943	6.16008	37.2287	1.05059e-09	9.52387e-08
LOC124165015	-7.74422	8.1683	35.8834	2.09484e-09	9.48108e-08			LOC124153384	-6.75351	6.83191	45.3329	1.66236e-11	3.03906e-09
LOC124169389	-7.72723	7.75628	44.7196	2.27367e-11	1.48844e-09			LOC124161330	-6.7188	4.98741	32.8766	9.81998e-09	5.98419e-07
LOC124165939	-7.70899	7.26314	46.4327	9.482e-12	6.86072e-10			LOC124174101	-6.5223	6.62236	42.9735	5.54877e-11	8.3376e-09
LOC124161328	-7.65012	8.02989	48.3135	3.63234e-12	2.93739e-10			LOC124153164	-6.47245	5.02878	38.9043	4.4511e-10	4.43855e-08
LOC124174081	-7.635	8.29585	48.1142	4.02114e-12	3.20467e-10			LOC124174100	-6.45757	5.95828	39.2563	3.71658e-10	3.84596e-08
LOC124165512	-7.62844	7.74767	45.6331	1.42611e-11	9.80274e-10			LOC124153167	-6.37652	6.71192	38.383	5.81355e-10	5.74494e-08
LOC124160301	-7.61927	7.90957	39.4917	3.29449e-10	1.66971e-08			LOC124155603	-6.26655	4.50675	37.958	7.22833e-10	6.83513e-08
LOC124160313	-7.60577	7.44057	42.9343	5.66088e-11	3.24262e-09			LOC124153820	-6.25356	8.10744	54.3895	1.64438e-13	4.00826e-11
LOC124164244	-7.60227	7.02242	43.8087	3.62089e-11	2.21236e-09			LOC124174102	-6.20006	5.95865	41.3209	1.29182e-10	1.64767e-08
LOC124165510	-7.60195	6.39473	49.983	1.55087e-12	1.44546e-10			LOC124159082	-6.08359	6.16332	40.4698	1.99681e-10	2.28157e-08
LOC124166017	-7.58836	7.16049	50.2895	1.32655e-12	1.26475e-10			LOC124160300	-5.96098	8.34171	33.1117	8.70127e-09	5.4853e-07
LOC124155065	-7.57277	8.10004	49.8904	1.62582e-12	1.49006e-10			LOC124161332	-5.94213	5.5344	35.0673	3.18509e-09	2.36062e-07
LOC124165513	-7.55616	7.02706	44.2384	2.90727e-11	1.81671e-09			LOC124174162	-5.92465	3.44405	37.12	1.11077e-09	9.98695e-08
LOC124165969	-7.54942	9.45934	49.4685	2.01585e-12	1.7457e-10			LOC124173953	-5.86356	7.74131	85.442	2.386e-20	2.908e-17
LOC124155067	-7.53875	9.47026	44.0632	3.1795e-11	1.9756e-09			LOC124160301	-5.86049	5.75954	33.8891	5.83449e-09	4.02506e-07
LOC124165479	-7.51393	9.02511	40.6686	1.80359e-10	9.31264e-09			LOC124174079	-5.8274	5.14249	34.3522	4.59875e-09	3.34064e-07
LOC124165010	-7.4903	8.16327	42.3986	7.44432e-11	4.15597e-09			LOC124155064	-5.82426	3.82558	42.8195	6.00321e-11	8.771e-09
LOC124159813	-7.47483	6.21748	49.8018	1.70085e-12	1.54595e-10			LOC124156458	-5.82044	5.81698	38.9923	4.25473e-10	4.32131e-08
LOC124165431	-7.44162	8.89779	41.4016	1.23953e-10	6.64994e-09			LOC124161124	-5.80125	7.82292	37.9285	7.33868e-10	6.88017e-08
LOC124158292	-7.4292	6.50386	55.9067	7.59937e-14	1.05795e-11			LOC124155519	-5.79907	5.80317	40.2561	2.22762e-10	2.51905e-08
LOC124159079	-7.39428	8.27906	47.343	5.9592e-12	4.61544e-10			LOC124159399	-5.71713	2.90876	69.6961	6.91839e-17	3.16199e-14
LOC124174102	-7.37813	7.36863	55.9486	7.43891e-14	1.04889e-11			LOC124158792	-5.69945	6.69607	37.5126	9.08228e-10	8.30196e-08
LOC124154456	-7.37138	8.46454	63.228	1.84116e-15	4.7091e-13			LOC124165508	-5.69718	4.64333	33.9636	5.6154e-09	3.92327e-07
LOC124155066	-7.31896	9.3595	46.3061	1.01148e-11	7.27073e-10			LOC124174080	-5.68075	7.28543	39.7102	2.94579e-10	3.19924e-08
LOC124167719	-7.31127	10.9843	43.0059	5.45749e-11	3.17574e-09			LOC124153667	-5.66058	3.73531	60.6341	6.87314e-15	1.98399e-12
LOC124160300	-7.28744	10.0142	42.5635	6.84227e-11	3.83935e-09			LOC124158161	-5.6521	3.10635	90.2951	2.05161e-21	3.21488e-18
LOC124153166	-7.28232	11.6372	44.6702	2.33185e-11	1.51749e-09			LOC124154692	-5.65092	5.89814	39.3334	3.57283e-10	3.75763e-08
LOC124161332	-7.27728	7.22618	43.7131	3.80217e-11	2.31029e-09			LOC124153166	-5.58516	9.56474	32.6605	1.09745e-08	6.54238e-07
LOC124165507	-7.26935	6.3887	43.5065	4.2255e-11	2.52566e-09			LOC124157045	-5.50358	6.23588	36.9077	1.23857e-09	1.07824e-07
LOC124156856	-7.25649	8.38596	64.0935	1.18652e-15	3.107e-13			LOC124159079	-5.49817	6.15255	32.6977	1.07665e-08	6.45344e-07
LOC124161329	-7.25183	7.1468	38.3147	6.02075e-10	2.92992e-08			LOC124161136	-5.48308	6.39969	78.2334	9.15573e-19	6.27683e-16
LOC124160365	-7.23347	6.91637	49.0949	2.43869e-12	2.04738e-10			LOC124158292	-5.37623	4.29735	35.5358	2.50412e-09	1.93435e-07
LOC124165288	-7.22789	9.59959	43.3725	4.52502e-11	2.69006e-09			LOC124169261	-5.37177	4.23465	42.996	5.48521e-11	8.3376e-09
LOC124153817	-7.22527	7.21821	54.6145	1.46652e-13	1.80717e-11			LOC124158165	-5.35915	3.93431	61.6541	4.09404e-15	1.28307e-12
LOC124166019	-7.20828	8.21736	34.2565	4.83069e-09	2.05127e-07			LOC124167719	-5.32993	8.7696	29.6062	5.29344e-08	2.48136e-06
LOC124153823	-7.20248	10.7268	48.2806	3.69382e-12	2.9653e-10			LOC124174165	-5.32098	6.20106	38.0888	6.75987e-10	6.56186e-08
LOC124174100	-7.18462	6.99606	49.5722	1.912e-12	1.68225e-10			LOC124174049	-5.30246	3.25837	61.5769	4.25781e-15	1.29733e-12
LOC124165016	-7.1591	9.9626	32.6428	1.10751e-08	4.4781e-07			LOC124160313	-5.28502	4.79783	27.7947	1.34896e-07	5.66923e-06
LOC124156458	-7.13474	7.39356	52.0265	5.47569e-13	5.57608e-11			LOC124153823	-5.25348	8.57825	31.2292	2.29293e-08	1.19767e-06
LOC124160278	-7.12199	6.52722	44.3259	2.78009e-11	1.76351e-09			LOC124169382	-5.24829	5.35665	82.5949	1.00717e-19	9.20636e-17
LOC124155064	-7.11924	5.45798	55.5161	9.26974e-14	1.22223e-11			LOC124158793	-5.23402	7.63237	32.9789	9.31665e-09	5.77789e-07
LOC124174162	-7.11829	4.7347	53.3026	2.85931e-13	3.17643e-11			LOC124174078	-5.18062	6.36427	36.9617	1.20471e-09	1.05716e-07
LOC124165008	-7.10886	7.68826	44.9938	1.97654e-11	1.32549e-09			LOC124164244	-5.1631	4.64374	33.4928	7.15283e-09	4.75512e-07
LOC124174101	-7.10328	7.58206	54.636	1.45053e-13	1.80717e-11			LOC124158804	-5.15525	4.31904	36.0051	1.968e-09	1.56428e-07
LOC124155603	-7.08781	5.78873	45.6411	1.42026e-11	9.80274e-10			LOC124169605	-5.15236	5.38595	77.8546	1.10909e-18	6.88476e-16
LOC124174099	-7.07855	5.41839	64.1026	1.18105e-15	3.107e-13			LOC124174166	-5.11001	4.48755	45.5819	1.46391e-11	2.73215e-09
LOC124169629	-7.0433	8.62538	46.5073	9.12777e-12	6.69248e-10			LOC124174099	-5.098	2.98226	62.1753	3.14203e-15	1.01367e-12
LOC124165427	-7.02828	8.7561	46.0013	1.18176e-11	8.38518e-10			LOC124161328	-5.03397	5.17405	28.3499	1.01253e-07	4.42486e-06
LOC124156160	-7.01719	9.19519	56.8157	4.78639e-14	7.21106e-12			LOC124159232	-5.02049	3.80972	34.1486	5.10593e-09	3.61335e-07
LOC124169261	-7.01256	6.16282	75.1975	4.25909e-18	2.92759e-15			LOC124169665	-4.9998	2.04558	58.839	1.71116e-14	4.46899e-12
LOC124153820	-6.9744	9.2488	66.0604	4.37324e-16	1.50303e-13			LOC124159698	-4.98177	4.72732	92.4527	6.89548e-22	1.26061e-18
LOC124153819	-6.97028	7.16536	44.3189	2.79006e-11	1.76351e-09			LOC124165956	-4.95846	3.83736	31.9652	1.56962e-08	8.69551e-07
LOC124174165	-6.96052	7.93687	53.6869	2.35128e-13	2.66592e-11			LOC124163592	-4.82901	3.77577	36.0797	1.8941e-09	1.52767e-07
LOC124174079	-6.94407	6.32992	42.3653	7.57219e-11	4.20601e-09			LOC124160312	-4.79533	7.93282	28.8033	8.01143e-08	3.63129e-06
LOC124153167	-6.93747	7.43665	41.909	9.56191e-11	5.23193e-09			LOC124154428	-4.75968	4.19376	43.1549	5.05731e-11	7.92481e-09
LOC124169665	-6.91326	4.41569	91.64	1.03969e-21	2.2869e-18			LOC124165452	-4.65214	4.08038	28.6967	8.46476e-08	3.82099e-06
LOC124160312	-6.88244	10.1505	46.6529	8.47417e-12	6.25496e-10			LOC124169560	-4.61364	2.60253	33.2713	8.01576e-09	5.20266e-07
LOC124159082	-6.87926	7.11991	45.4709	1.54926e-11	1.05831e-09			LOC124174159	-4.59015	5.96681	40.8384	1.65353e-10	2.01528e-08
LOC124153818	-6.87084	7.55659	47.1525	6.56732e-12	4.9812e-10			LOC124154220	-4.52181	3.96106	27.2956	1.74606e-07	7.06737e-06
LOC124165006	-6.84541	8.60485	40.6545	1.81673e-10	9.33661e-09			LOC124166017	-4.52094	3.77304	23.3272	1.36652e-06	4.34473e-05
LOC124165937	-6.83861	9.75773	43.1542	5.05903e-11	2.95953e-09			LOC124154658	-4.47402	3.94952	27.3009	1.74135e-07	7.06737e-06
LOC124154997	-6.83166	4.21501	69.9726	6.01355e-17	2.64548e-14			LOC124153261	-4.47137	8.23263	22.1053	2.5809e-06	7.4894e-05
LOC124167267	-6.78129	7.81959	38.1144	6.67162e-10	3.23236e-08			LOC124154456	-4.46183	5.14914	42.8479	5.91663e-11	8.7702e-09
LOC124155063	-6.7774	7.26919	44.29	2.83162e-11	1.77955e-09			LOC124169361	-4.36948	3.17763	31.6145	1.88023e-08	1.01099e-06
LOC124174080	-6.77361	8.5713	50.122	1.44477e-12	1.35808e-10			LOC124158162	-4.3498	5.22573	70.0704	5.72257e-17	2.72917e-14
LOC124169382	-6.7719	7.05327	79.2344	5.51612e-19	5.1097e-16			LOC124156160	-4.33933	6.30123	32.1634	1.41736e-08	8.05545e-07
LOC124156161	-6.73982	9.12887	56.3127	6.18156e-14	8.82919e-12			LOC124174050	-4.31353	2.1334	40.761	1.72029e-10	2.07361e-08
LOC124158792	-6.7243	7.96246	52.2115	4.98323e-13	5.17033e-11			LOC124155387	-4.30359	3.77966	30.0703	4.16668e-08	2.01341e-06
LOC124154428	-6.68194	6.41457	69.6694	7.01271e-17	2.96638e-14			LOC124160692	-4.30293	3.5073	63.7705	1.39792e-15	4.6466e-13
LOC124161124	-6.66359	8.88167	45.8065	1.30529e-11	9.14367e-10			LOC124156161	-4.29514	6.52119	32.0375	1.51228e-08	8.42038e-07
LOC124165956	-6.64165	5.79802	62.6659	2.44914e-15	5.85559e-13			LOC124164362	-4.2735	4.03442	78.2908	8.8933e-19	6.27683e-16
LOC124165290	-6.61185	8.33665	49.7319	1.7626e-12	1.58894e-10			LOC124160365	-4.26261	3.69901	22.5611	2.03567e-06	6.16832e-05
LOC124161330	-6.58816	5.3165	38.0104	7.03688e-10	3.37955e-08			LOC124159311	-4.21856	9.05181	59.5892	1.16877e-14	3.24331e-12
LOC124174016	-6.57155	8.13333	31.4749	2.0204e-08	7.69429e-07			LOC124155887	-4.20098	4.93455	40.1147	2.39477e-10	2.65336e-08
LOC124159698	-6.56355	6.53557	119.596	7.75434e-28	2.84274e-24			LOC124167110	-4.18772	1.81837	61.4709	4.49328e-15	1.33208e-12
LOC124156158	-6.5594	6.27401	55.8011	8.01859e-14	1.10236e-11			LOC124155226	-4.18023	2.14255	65.0932	7.14366e-16	2.61196e-13
LOC124157378	-6.51803	11.1451	43.6591	3.90862e-11	2.36192e-09			LOC124165290	-4.17856	5.85551	33.1569	8.50151e-09	5.39035e-07
LOC124158793	-6.50809	8.99645	50.5342	1.17108e-12	1.13979e-10			LOC124164340	-4.16548	3.14751	46.6516	8.47974e-12	1.63183e-09
LOC124174158	-6.50302	4.76936	65.2763	6.50982e-16	2.04557e-13			LOC124174167	-4.11974	5.77561	32.1822	1.40373e-08	8.05545e-07
LOC124174166	-6.50176	5.93201	71.1683	3.28008e-17	1.80372e-14			LOC124165869	-4.04456	5.19839	31.812	1.69844e-08	9.26876e-07
LOC124174159	-6.4976	7.96679	59.7367	1.08436e-14	2.02131e-12			LOC124156474	-4.0026	5.21362	39.3202	3.59697e-10	3.75763e-08
LOC124153164	-6.48151	5.40156	40.9119	1.59252e-10	8.38191e-09			LOC124162740	-4.00169	3.75429	40.8643	1.63176e-10	2.01528e-08
LOC124174167	-6.43844	8.00562	51.8384	6.02622e-13	6.02513e-11			LOC124156856	-4.00165	5.00632	30.4155	3.48739e-08	1.71539e-06
LOC124165563	-6.43117	9.03873	36.5112	1.51794e-09	7.04401e-08			LOC124166476	-3.95732	6.0684	50.0066	1.5323e-12	3.50162e-10
LOC124161160	-6.4241	4.60091	65.3037	6.42004e-16	2.04557e-13			LOC124156859	-3.90457	5.37143	109.459	1.28717e-25	1.41189e-21
LOC124167171	-6.3576	9.36726	46.6568	8.45727e-12	6.25496e-10			LOC124153670	-3.8994	2.95946	32.1722	1.41092e-08	8.05545e-07
LOC124156886	-6.34544	3.80497	60.512	7.31325e-15	1.48946e-12			LOC124154669	-3.8987	2.26201	28.5244	9.25227e-08	4.12554e-06
LOC124165014	-6.34479	7.89597	29.6441	5.19115e-08	1.82988e-06			LOC124165686	-3.89582	1.33901	38.0474	6.90461e-10	6.64357e-08
LOC124165721	-6.34204	8.34171	30.2986	3.7039e-08	1.34441e-06			LOC124156858	-3.87149	6.5078	105.93	7.6399e-25	4.19011e-21
LOC124154692	-6.33513	6.64415	57.2332	3.87084e-14	5.99598e-12			LOC124154694	-3.81063	3.57044	24.872	6.12646e-07	2.16535e-05
LOC124168697	-6.32906	3.85779	60.1854	8.63314e-15	1.69549e-12			LOC124155444	-3.80829	1.57688	49.7377	1.75733e-12	3.93391e-10
LOC124165707	-6.3199	8.30382	44.8582	2.11832e-11	1.40345e-09			LOC124156866	-3.73769	4.13731	67.7276	1.87716e-16	7.62612e-14
LOC124165508	-6.29755	5.10348	53.0546	3.24404e-13	3.53247e-11			LOC124162494	-3.72544	2.36152	29.8252	4.728e-08	2.26469e-06
LOC124158161	-6.28325	4.43373	135.513	2.55054e-31	1.40254e-27			LOC124161357	-3.70288	4.42836	64.1083	1.17763e-15	4.0367e-13
LOC124154693	-6.26785	5.95179	62.4464	2.73795e-15	6.27332e-13			LOC124156868	-3.68483	5.07834	80.6979	2.62995e-19	2.21907e-16
LOC124162320	-6.22313	6.08803	65.1739	6.85709e-16	2.09484e-13			LOC124155586	-3.68392	3.71016	41.9804	9.21917e-11	1.28006e-08
LOC124157045	-6.19284	7.17935	52.116	5.23172e-13	5.37743e-11			LOC124163634	-3.6737	7.28155	41.6877	1.07079e-10	1.41512e-08
LOC124169361	-6.16276	5.13462	62.6878	2.42216e-15	5.85559e-13			LOC124162590	-3.64061	5.80318	22.8604	1.74206e-06	5.38273e-05
LOC124174008	-6.13607	7.16404	32.2118	1.38249e-08	5.4693e-07			LOC124167171	-3.6156	6.79701	22.4605	2.14508e-06	6.4288e-05
LOC124155519	-6.12904	6.44371	59.4063	1.2826e-14	2.31247e-12			LOC124174051	-3.60442	3.26042	48.9025	2.69006e-12	5.56742e-10
LOC124153670	-6.12595	5.02639	52.4296	4.45946e-13	4.67097e-11			LOC124154202	-3.59585	4.082	79.205	5.59878e-19	4.38664e-16
LOC124153667	-6.09383	4.40285	79.8126	4.11652e-19	5.03039e-16			LOC124154693	-3.58147	3.12083	27.9127	1.26913e-07	5.37492e-06
LOC124164582	-6.06051	4.50128	45.88	1.25725e-11	8.86362e-10			LOC124162320	-3.58096	3.38398	28.2007	1.09365e-07	4.74161e-06
LOC124174108	-6.03862	4.85029	33.4757	7.21608e-09	2.98355e-07			LOC124156158	-3.5677	3.33667	21.839	2.96512e-06	8.40423e-05
LOC124158155	-6.03529	4.80891	43.1678	5.02395e-11	2.95473e-09			LOC124160800	-3.5667	3.34201	30.5718	3.21743e-08	1.60695e-06
LOC124154658	-6.0109	5.33472	62.5557	2.5902e-15	6.06108e-13			LOC124157283	-3.50901	2.23777	49.0438	2.5031e-12	5.41873e-10
LOC124169717	-5.92548	5.1208	64.7932	8.31871e-16	2.47268e-13			LOC124157378	-3.50199	8.23853	17.5484	2.80093e-05	0.000562739
LOC124153384	-5.91802	6.519	40.9114	1.59285e-10	8.38191e-09			LOC124156371	-3.45453	4.87327	76.9984	1.71096e-18	9.87763e-16
LOC124155096	-5.91387	5.24645	32.5239	1.17738e-08	4.70868e-07			LOC124168659	-3.44375	4.01051	25.7954	3.79587e-07	1.42106e-05
LOC124169605	-5.88676	6.89574	50.4837	1.20161e-12	1.15924e-10			LOC124162257	-3.40429	2.08429	22.3315	2.29414e-06	6.80119e-05
LOC124158804	-5.88629	5.26142	66.6043	3.31866e-16	1.25857e-13			LOC124169717	-3.40172	2.68415	19.1287	1.22192e-05	0.000279235
LOC124158162	-5.85793	5.8015	146.287	1.12381e-33	1.23596e-29			LOC124153215	-3.39271	4.42205	69.0836	9.43789e-17	4.14097e-14
LOC124164362	-5.7624	5.52848	65.8254	4.92702e-16	1.64204e-13			LOC124154748	-3.38429	1.96293	40.847	1.64624e-10	2.01528e-08
LOC124169560	-5.7556	3.78754	57.088	4.16734e-14	6.36561e-12			LOC124155253	-3.36165	1.86217	33.8736	5.8812e-09	4.03193e-07
LOC124159232	-5.74243	4.28052	62.267	2.99908e-15	6.7314e-13			LOC124160830	-3.32304	2.54737	24.3593	7.99416e-07	2.73171e-05
LOC124165869	-5.72069	6.78265	64.4616	9.843e-16	2.83676e-13			LOC124162310	-3.3085	2.59671	25.3305	4.83017e-07	1.75438e-05
LOC124156474	-5.71811	7.01914	64.4188	1.00594e-15	2.83676e-13			LOC124174110	-3.2705	1.20597	31.1304	2.41262e-08	1.25422e-06
LOC124165452	-5.69854	4.77242	54.4615	1.5852e-13	1.83686e-11			LOC124156993	-3.24339	2.78107	22.8132	1.78533e-06	5.4702e-05
LOC124174078	-5.67879	7.05998	46.8365	7.71634e-12	5.77308e-10			LOC124159479	-3.24194	4.04305	28.3654	1.00444e-07	4.42476e-06
LOC124156159	-5.67373	8.00267	38.4657	5.57257e-10	2.73323e-08			LOC124153817	-3.23361	3.39231	23.1689	1.48378e-06	4.66924e-05
LOC124160225	-5.6703	8.81465	40.7757	1.70742e-10	8.94199e-09			LOC124169451	-3.21612	7.04943	44.6203	2.39194e-11	4.16464e-09
LOC124167014	-5.65801	3.45748	54.5778	1.49417e-13	1.80717e-11			LOC124166890	-3.18709	2.49014	26.1247	3.20057e-07	1.219e-05
LOC124160800	-5.64125	5.28115	59.8243	1.03717e-14	1.97629e-12			LOC124158127	-3.17452	3.38092	55.3836	9.91612e-14	2.47204e-11
LOC124154668	-5.64009	3.95486	33.0979	8.76352e-09	3.58294e-07			LOC124160509	-3.16468	5.97711	17.4753	2.91061e-05	0.000579428
LOC124154220	-5.62386	4.76513	49.2655	2.23556e-12	1.92083e-10			LOC124157371	-3.15576	4.1721	42.7518	6.21451e-11	8.85286e-09
LOC124160692	-5.58567	5.64398	61.074	5.49681e-15	1.16258e-12			LOC124157344	-3.14664	10.0806	37.0726	1.1381e-09	1.01417e-07
LOC124174110	-5.57075	3.48245	55.0404	1.18076e-13	1.51e-11			LOC124163933	-3.09777	3.06654	24.0218	9.52527e-07	3.17577e-05
LOC124153165	-5.56899	7.80404	47.461	5.61091e-12	4.37651e-10			LOC124165512	-3.08521	3.17437	11.8845	0.000566031	0.00684542
LOC124163592	-5.54376	4.45848	60.3287	8.0269e-15	1.60509e-12			LOC124162200	-3.08152	5.88623	68.7343	1.12665e-16	4.75318e-14
LOC124166018	-5.53702	4.99083	34.6128	4.02249e-09	1.73488e-07			LOC124165713	-3.05857	2.99847	24.2885	8.2934e-07	2.78197e-05
LOC124159802	-5.52775	9.70596	48.7634	2.88774e-12	2.37011e-10			LOC124162240	-3.04989	3.15864	29.1946	6.54612e-08	3.04256e-06
LOC124163933	-5.5026	5.22153	79.2133	5.57524e-19	5.1097e-16			LOC124157601	-3.03514	5.98032	76.0394	2.78068e-18	1.52506e-15
LOC124167091	-5.49661	6.04029	79.8394	4.06122e-19	5.03039e-16			LOC124161140	-3.02538	7.65441	44.2474	2.89389e-11	4.80956e-09
LOC124163698	-5.49192	5.52142	59.3551	1.31637e-14	2.33258e-12			LOC124167091	-3.01796	3.87351	27.5739	1.51208e-07	6.212e-06
LOC124159479	-5.48638	5.90882	73.3538	1.08375e-17	7.01123e-15			LOC124168781	-3.01213	8.38136	49.0311	2.51942e-12	5.41873e-10
LOC124153665	-5.43939	6.95106	53.4601	2.63896e-13	2.96155e-11			LOC124157600	-3.01189	5.14201	88.2221	5.85014e-21	8.02127e-18
LOC124169682	-5.42488	3.64146	57.5963	3.21824e-14	5.05631e-12			LOC124155867	-3.00054	1.95809	17.7208	2.55818e-05	0.000523521
LOC124156993	-5.40424	4.31703	66.4513	3.58648e-16	1.3148e-13			LOC124160281	-2.99235	3.41152	26.6511	2.43714e-07	9.4463e-06
LOC124167175	-5.38519	2.34676	57.6528	3.1272e-14	4.98448e-12			LOC124168914	-2.99151	2.02644	36.181	1.79818e-09	1.47196e-07
LOC124166645	-5.3699	5.81425	82.9735	8.31597e-20	1.4232e-16			LOC124169602	-2.99005	2.20253	29.8876	4.57832e-08	2.20261e-06
LOC124159399	-5.34283	3.35596	53.0653	3.22635e-13	3.53247e-11			LOC124165513	-2.97173	2.40104	12.5017	0.000406586	0.0052101
LOC124165768	-5.31992	7.21769	38.0754	6.80635e-10	3.28317e-08			LOC124169248	-2.9644	3.82181	57.8457	2.8351e-14	7.23215e-12
LOC124169180	-5.31705	7.3938	45.0937	1.87828e-11	1.26732e-09			LOC124153165	-2.96193	5.48661	16.7302	4.309e-05	0.000795714
LOC124168659	-5.28976	5.65235	59.8147	1.04224e-14	1.97629e-12			LOC124168462	-2.9605	0.208071	25.8288	3.7308e-07	1.40629e-05
LOC124162494	-5.27522	4.02931	58.018	2.59727e-14	4.2634e-12			LOC124156417	-2.93732	3.32485	39.7361	2.90701e-10	3.1887e-08
LOC124162740	-5.26211	5.20051	66.1111	4.26203e-16	1.50303e-13			LOC124159802	-2.87783	7.23	17.8832	2.3488e-05	0.000485197
LOC124165686	-5.21358	2.69719	67.7221	1.88246e-16	7.39405e-14			LOC124156887	-2.85611	2.16823	27.9467	1.247e-07	5.32233e-06
LOC124155387	-5.21256	4.67931	54.4969	1.5569e-13	1.83686e-11			LOC124161432	-2.81349	2.42515	27.1632	1.86983e-07	7.51286e-06
LOC124161357	-5.19843	5.67464	82.8045	9.05837e-20	1.4232e-16			LOC124160505	-2.80135	3.09917	36.8579	1.27057e-09	1.09739e-07
LOC124156871	-5.19755	2.9212	76.6612	2.02951e-18	1.48804e-15			LOC124163698	-2.79672	3.23783	17.4536	2.94408e-05	0.000582728
LOC124165004	-5.19229	9.44634	31.1201	2.42546e-08	9.07321e-07			LOC124167159	-2.78203	5.10427	41.2349	1.34993e-10	1.70199e-08
LOC124153261	-5.18298	8.94695	31.4734	2.02187e-08	7.69429e-07			LOC124156871	-2.77493	0.425053	24.419	7.75006e-07	2.67328e-05
LOC124160298	-5.1717	3.23073	32.5866	1.14e-08	4.59257e-07			LOC124161143	-2.75035	12.0072	29.6756	5.10738e-08	2.40442e-06
LOC124165950	-5.16672	5.95137	49.2368	2.26853e-12	1.93406e-10			LOC124159599	-2.74686	2.80903	18.5892	1.62134e-05	0.000352867
LOC124160555	-5.12746	5.45678	40.9846	1.53436e-10	8.15211e-09			LOC124164164	-2.7465	2.02655	35.1868	2.99545e-09	2.23807e-07
LOC124160208	-5.10872	6.33144	28.205	1.0912e-07	3.60392e-06			LOC124157471	-2.74384	2.85585	13.7115	0.000213144	0.00304029
LOC124155887	-5.09838	5.86322	68.0231	1.6159e-16	6.58208e-14			LOC124174013	-2.74205	2.79585	17.4912	2.88647e-05	0.000575668
LOC124166780	-5.09723	6.6941	32.5687	1.15053e-08	4.61809e-07			LOC124155103	-2.73076	1.64439	15.6302	7.70142e-05	0.00130366
LOC124165009	-5.06057	9.50221	31.2412	2.27873e-08	8.61217e-07			LOC124165008	-2.72299	3.43519	11.7679	0.000602594	0.007216
LOC124162209	-5.05772	7.88734	34.0341	5.41535e-09	2.29069e-07			LOC124162146	-2.70784	4.44351	43.1692	5.0205e-11	7.92481e-09
LOC124156461	-5.04713	9.44155	27.0838	1.94821e-07	6.15702e-06			LOC124165239	-2.70025	4.05221	23.5663	1.20686e-06	3.91657e-05
LOC124156868	-5.04215	6.59727	102.778	3.7485e-24	1.03065e-20			LOC124168264	-2.6963	2.62574	33.6717	6.52435e-09	4.36376e-07
LOC124154281	-5.0147	8.45274	30.4196	3.48003e-08	1.27578e-06			LOC124160225	-2.68404	6.0872	13.7647	0.000207198	0.0029691
LOC124169628	-4.98201	5.31902	50.7112	1.07005e-12	1.05075e-10			LOC124154256	-2.66408	2.73469	34.2764	4.78149e-09	3.45054e-07
LOC124160830	-4.94045	4.14281	54.5763	1.49529e-13	1.80717e-11			LOC124167124	-2.66029	2.44575	18.971	1.32718e-05	0.000298316
LOC124160277	-4.89051	5.65222	26.8889	2.15497e-07	6.75223e-06			LOC124153855	-2.64744	2.81351	19.5491	9.80494e-06	0.00023229
LOC124162257	-4.88262	3.54773	55.0681	1.16424e-13	1.50639e-11			LOC124167158	-2.64315	2.49844	24.3337	8.10094e-07	2.74325e-05
LOC124165769	-4.83593	7.53899	31.6548	1.8416e-08	7.10664e-07			LOC124155269	-2.63591	6.24359	34.1511	5.09933e-09	3.61335e-07
LOC124156859	-4.83481	7.01182	78.6439	7.43767e-19	5.84282e-16			LOC124169120	-2.61073	2.10397	15.0089	0.000107006	0.00171601
LOC124156410	-4.83351	3.74453	36.7406	1.34938e-09	6.31511e-08			LOC124153543	-2.59426	2.84692	38.2829	6.11967e-10	5.99345e-08
LOC124165713	-4.82608	4.83215	48.7906	2.84805e-12	2.37011e-10			LOC124158736	-2.59064	3.56625	31.6726	1.82475e-08	9.90874e-07
LOC124167197	-4.80049	5.85006	39.756	2.87753e-10	1.46514e-08			LOC124165768	-2.58412	4.54178	37.5238	9.03038e-10	8.30196e-08
LOC124164164	-4.79654	4.11534	55.5023	9.33512e-14	1.22223e-11			LOC124155101	-2.55121	3.21517	14.6804	0.000127363	0.00196567
LOC124162590	-4.78359	6.88961	44.4443	2.617e-11	1.68314e-09			LOC124154290	-2.54912	9.96781	44.3012	2.81538e-11	4.80956e-09
LOC124160509	-4.77273	7.27534	35.9908	1.98246e-09	9.04694e-08			LOC124164582	-2.5483	0.791314	22.3613	2.25881e-06	6.72474e-05
LOC124153824	-4.70026	7.39624	30.0052	4.30893e-08	1.54868e-06			LOC124161144	-2.5449	11.216	24.868	6.13935e-07	2.16535e-05
LOC124155101	-4.68359	4.89064	39.3255	3.58718e-10	1.80145e-08			LOC124160278	-2.51974	2.28193	22.4227	2.18772e-06	6.53872e-05
LOC124157283	-4.68054	3.43368	57.6605	3.11494e-14	4.98448e-12			LOC124153389	-2.51035	2.14442	15.0597	0.000104162	0.0016753
LOC124157371	-4.64575	5.53871	71.2429	3.15845e-17	1.80372e-14			LOC124153665	-2.4988	4.36213	15.7288	7.31038e-05	0.00124709
LOC124165239	-4.64168	5.81396	56.7711	4.89621e-14	7.27683e-12			LOC124160674	-2.49338	5.25129	33.0968	8.7681e-09	5.49584e-07
LOC124156887	-4.6056	3.90723	56.3202	6.15789e-14	8.82919e-12			LOC124171262	-2.48908	3.17886	13.3883	0.000253199	0.00350674
LOC124166890	-4.59968	3.43342	49.2075	2.30268e-12	1.94807e-10			LOC124165950	-2.48244	3.46101	14.9649	0.000109532	0.00174884
LOC124155015	-4.5962	5.20605	27.9064	1.27329e-07	4.1927e-06			LOC124157301	-2.46765	1.59126	28.5488	9.13676e-08	4.09066e-06
LOC124160266	-4.57533	2.98915	36.9767	1.19548e-09	5.61874e-08			LOC124165480	-2.46459	6.40916	12.117	0.000499635	0.00620668
LOC124160318	-4.54038	3.70296	22.6858	1.90776e-06	5.08028e-05			LOC124165707	-2.45936	4.82325	11.5705	0.000670071	0.0078442
LOC124169120	-4.53092	3.83611	41.8118	1.00497e-10	5.47164e-09			LOC124165961	-2.45769	2.34288	36.3854	1.61912e-09	1.34546e-07
LOC124154669	-4.50934	2.78497	42.5687	6.82417e-11	3.83935e-09			LOC124168034	-2.45134	4.81964	38.9049	4.44956e-10	4.43855e-08
LOC124167124	-4.49217	3.93285	62.8774	2.19976e-15	5.49841e-13			LOC124164068	-2.44146	2.95782	22.5099	2.09068e-06	6.30018e-05
LOC124165480	-4.46279	8.04888	31.9576	1.57576e-08	6.16732e-07			LOC124169499	-2.42895	4.18763	23.8076	1.06462e-06	3.48592e-05
LOC124164294	-4.44477	2.86158	38.459	5.59171e-10	2.73323e-08			LOC124158409	-2.41602	1.35199	31.9002	1.62302e-08	8.94619e-07
LOC124162310	-4.43179	4.01138	54.0846	1.92041e-13	2.20006e-11			LOC124160219	-2.40101	4.02942	43.4429	4.36521e-11	7.04147e-09
LOC124154712	-4.41855	6.22616	56.5222	5.55673e-14	8.14839e-12			LOC124166645	-2.38061	3.59317	23.4642	1.27258e-06	4.09354e-05
LOC124162621	-4.40606	5.41984	37.9165	7.38383e-10	3.53075e-08			LOC124165226	-2.37432	2.64604	9.78021	0.001764	0.0167963
LOC124156858	-4.40079	7.54796	70.5188	4.55903e-17	2.25632e-14			LOC124163663	-2.3736	1.62385	21.2841	3.96007e-06	0.000107786
LOC124164068	-4.39875	4.78954	51.8484	5.99554e-13	6.02513e-11			LOC124157803	-2.36752	0.795601	17.2575	3.26407e-05	0.000629237
LOC124154202	-4.37943	5.10184	58.4038	2.13481e-14	3.55738e-12			LOC124158588	-2.36318	8.97833	27.8972	1.27937e-07	5.39745e-06
LOC124153782	-4.37012	6.34324	43.9085	3.44089e-11	2.1176e-09			LOC124154529	-2.36008	1.04907	13.0437	0.000304305	0.00412599
LOC124156371	-4.35853	5.85766	72.4888	1.6798e-17	1.02636e-14			LOC124165996	-2.35683	2.40317	12.4917	0.000408772	0.005232
LOC124154694	-4.32024	4.18059	48.7659	2.88412e-12	2.37011e-10			LOC124162715	-2.32213	4.46663	73.5102	1.0012e-17	5.2296e-15
LOC124161432	-4.30013	3.4717	58.5854	1.94659e-14	3.29363e-12			LOC124164101	-2.316	0.714327	17.3889	3.04596e-05	0.000596627
LOC124155444	-4.28783	2.93646	48.5063	3.29235e-12	2.68217e-10			LOC124155063	-2.2866	3.01447	9.04028	0.00264095	0.0231378
LOC124160281	-4.2826	4.30241	61.7802	3.84007e-15	8.44661e-13			LOC124167942	-2.27492	2.06047	21.3617	3.80289e-06	0.000104285
LOC124156603	-4.27641	3.10247	42.6974	6.38967e-11	3.62235e-09			LOC124165985	-2.26706	3.97628	26.7041	2.3712e-07	9.22331e-06
LOC124174014	-4.26284	6.07403	23.6874	1.13324e-06	3.15528e-05			LOC124166813	-2.24584	6.01389	27.4643	1.60023e-07	6.52525e-06
LOC124171262	-4.262	4.79616	41.9632	9.30086e-11	5.11454e-09			LOC124174158	-2.23338	0.879982	16.7104	4.35425e-05	0.000801373
LOC124174049	-4.24662	3.83352	30.614	3.14821e-08	1.16579e-06			LOC124154371	-2.2263	2.77494	13.4322	0.000247347	0.00345184
LOC124164101	-4.23621	3.94026	27.7185	1.40314e-07	4.5656e-06			LOC124157404	-2.22023	4.99509	22.1599	2.50865e-06	7.33797e-05
LOC124161139	-4.21905	5.49815	31.8686	1.64966e-08	6.41094e-07			LOC124162621	-2.21442	3.56451	12.8825	0.000331674	0.00440986
LOC124165996	-4.21021	3.31353	41.0421	1.48987e-10	7.95416e-09			LOC124162206	-2.20396	1.79348	14.2723	0.000158172	0.00236052
LOC124168694	-4.2017	2.77191	42.9551	5.60105e-11	3.24212e-09			LOC124162528	-2.19536	2.04815	22.4709	2.13353e-06	6.4117e-05
LOC124158957	-4.19551	2.90975	31.5795	1.91437e-08	7.36163e-07			LOC124169038	-2.19105	6.66138	31.4452	2.05149e-08	1.09237e-06
LOC124162383	-4.18124	3.56126	54.6025	1.47546e-13	1.80717e-11			LOC124169549	-2.19039	1.13667	30.7356	2.9569e-08	1.4981e-06
LOC124156895	-4.17376	4.11682	42.2712	7.94544e-11	4.39116e-09			LOC124164214	-2.18937	3.85199	19.5496	9.80226e-06	0.00023229
LOC124160978	-4.12868	8.70537	28.8233	7.92918e-08	2.69985e-06			LOC124165716	-2.17989	2.1036	20.9553	4.70114e-06	0.000123662
LOC124154467	-4.12698	2.45884	43.5645	4.10209e-11	2.46529e-09			LOC124156895	-2.1784	2.25806	16.7419	4.28238e-05	0.000792132
LOC124160332	-4.11018	4.32999	60.7213	6.57538e-15	1.36445e-12			LOC124160831	-2.15512	3.11589	11.2239	0.0008075	0.00914083
LOC124164094	-4.08153	2.96547	36.4033	1.60434e-09	7.38267e-08			LOC124162418	-2.15297	5.46524	26.8324	2.21889e-07	8.77583e-06
LOC124174013	-4.03576	3.77889	52.4864	4.33241e-13	4.58152e-11			LOC124174015	-2.13889	8.23658	33.4028	7.49153e-09	4.92063e-07
LOC124159713	-4.03284	3.60169	33.7552	6.25016e-09	2.60376e-07			LOC124161557	-2.13366	6.48524	19.5272	9.91775e-06	0.00023345
LOC124160358	-4.02725	3.19656	17.5729	2.76504e-05	0.000550905			LOC124156545	-2.13032	1.36839	23.1881	1.46905e-06	4.65723e-05
LOC124154274	-4.00004	8.45971	25.0492	5.58851e-07	1.639e-05			LOC124162241	-2.12439	3.27496	11.3478	0.000755388	0.00861315
LOC124161504	-3.93946	5.90319	42.9392	5.64667e-11	3.24262e-09			LOC124159180	-2.12333	8.8234	30.5059	3.32855e-08	1.64464e-06
LOC124162200	-3.93596	7.11679	70.4509	4.71862e-17	2.25632e-14			LOC124160332	-2.12201	2.58489	17.9572	2.25925e-05	0.000471633
LOC124156317	-3.9023	4.30383	79.4745	4.88484e-19	5.1097e-16			LOC124163410	-2.11818	1.0731	21.2551	4.02038e-06	0.000108776
LOC124170444	-3.89636	6.81461	25.3173	4.86339e-07	1.43784e-05			LOC124166689	-2.10401	1.5594	17.4997	2.87355e-05	0.000574135
LOC124161264	-3.89245	4.67103	32.356	1.28362e-08	5.11495e-07			LOC124162383	-2.10234	1.92554	15.8541	6.84163e-05	0.00117997
LOC124160505	-3.88668	4.4605	59.3257	1.33617e-14	2.33258e-12			LOC124156449	-2.09493	1.53184	18.5092	1.69084e-05	0.000365816
LOC124156413	-3.88146	2.91889	25.961	3.4838e-07	1.05261e-05			LOC124153554	-2.07998	4.97398	33.7752	6.18635e-09	4.16307e-07
LOC124155916	-3.87882	5.17394	61.2888	4.92883e-15	1.06289e-12			LOC124157636	-2.06579	7.18303	19.2533	1.14474e-05	0.000263796
LOC124157471	-3.86571	3.71709	31.9079	1.6166e-08	6.30476e-07			LOC124168175	-2.05596	4.17714	21.6368	3.29467e-06	9.14917e-05
LOC124166810	-3.86366	5.34692	20.6325	5.56421e-06	0.000131039			LOC124164073	-2.0393	8.36931	24.6576	6.84756e-07	2.37693e-05
LOC124155102	-3.86294	1.82308	24.4547	7.60785e-07	2.17893e-05			LOC124158508	-2.02278	3.89548	42.7955	6.07709e-11	8.771e-09
LOC124169622	-3.83712	8.05189	13.0192	0.000308305	0.00452703			LOC124165006	-2.02217	4.1116	8.22224	0.00413801	0.0327961
LOC124155394	-3.8318	5.34579	26.661	2.4247e-07	7.55433e-06			LOC124162445	-2.01446	3.36144	35.5056	2.54316e-09	1.95076e-07
LOC124167110	-3.82377	1.50377	43.1739	5.00833e-11	2.95473e-09			LOC124160651	-2.01416	1.01822	13.418	0.000249223	0.0034736
LOC124171779	-3.80945	4.11535	47.0263	7.00396e-12	5.276e-10			LOC124155850	-2.01208	3.85137	32.8922	9.74147e-09	5.98419e-07
LOC124174075	-3.77446	8.98502	16.3521	5.25974e-05	0.000975491			LOC124154135	-1.99963	2.66494	21.994	2.7351e-06	7.89508e-05
LOC124166903	-3.74269	4.74864	36.4131	1.59627e-09	7.37639e-08			LOC124168107	-1.99674	2.83225	21.8666	2.92277e-06	8.34892e-05
LOC124160781	-3.73996	3.04894	24.6992	6.70136e-07	1.94978e-05			LOC124163909	-1.99568	1.59825	18.5428	1.66133e-05	0.000360853
LOC124153855	-3.7399	3.81076	42.824	5.98925e-11	3.41294e-09			LOC124166325	-1.99253	2.77115	19.9453	7.96882e-06	0.000193173
LOC124168283	-3.71417	8.06977	24.4553	7.60541e-07	2.17893e-05			LOC124162529	-1.98725	1.47115	17.002	3.73408e-05	0.000704977
LOC124174163	-3.71188	0.580281	30.6306	3.12138e-08	1.15976e-06			LOC124165620	-1.98175	3.21377	33.2126	8.26119e-09	5.33041e-07
LOC124153674	-3.66056	2.50276	23.8946	1.01756e-06	2.86217e-05			LOC124158714	-1.97943	3.08176	22.1258	2.5535e-06	7.44781e-05
LOC124163274	-3.6601	5.97754	32.0258	1.52138e-08	5.97574e-07			LOC124157098	-1.97338	1.31842	21.8522	2.9448e-06	8.36827e-05
LOC124154748	-3.62563	3.12266	48.0693	4.11418e-12	3.25523e-10			LOC124166903	-1.96263	3.29006	10.6894	0.00107751	0.0115197
LOC124161267	-3.62015	4.26293	35.3511	2.75309e-09	1.22091e-07			LOC124162828	-1.93845	2.86176	25.8143	3.75894e-07	1.41205e-05
LOC124162241	-3.61688	4.36484	40.6846	1.78891e-10	9.28037e-09			LOC124158618	-1.91203	0.248593	20.104	7.33414e-06	0.000180752
LOC124160831	-3.58035	4.04248	35.3297	2.78358e-09	1.22947e-07			LOC124154154	-1.90481	-0.112421	18.6396	1.57903e-05	0.000345027
LOC124160164	-3.57099	6.85833	23.525	1.23303e-06	3.38177e-05			LOC124159421	-1.90233	6.86662	40.5645	1.90228e-10	2.19643e-08
LOC124163837	-3.54069	7.79231	34.5539	4.14601e-09	1.77424e-07			LOC124154712	-1.89905	4.14251	14.5968	0.000133138	0.00203966
LOC124161219	-3.53647	3.52189	38.8595	4.55426e-10	2.24609e-08			LOC124153824	-1.8958	4.98492	8.50944	0.00353309	0.0289116
LOC124155813	-3.52723	3.70489	36.3552	1.64441e-09	7.5355e-08			LOC124156729	-1.88827	3.50569	13.1108	0.000293603	0.00400564
LOC124174050	-3.47381	1.66392	25.6219	4.15303e-07	1.24455e-05			LOC124168172	-1.88627	2.83779	14.9311	0.000111512	0.00177729
LOC124165080	-3.46822	3.21787	28.3382	1.01868e-07	3.38472e-06			LOC124167958	-1.88574	3.4646	16.6615	4.46798e-05	0.000819552
LOC124158127	-3.46348	4.414	69.9912	5.95695e-17	2.64548e-14			LOC124163308	-1.88377	3.42072	21.4081	3.71208e-06	0.00010205
LOC124165372	-3.45899	6.89872	25.3844	4.69704e-07	1.39638e-05			LOC124167946	-1.88296	0.888331	16.5471	4.74562e-05	0.000860409
LOC124157737	-3.44488	2.70223	25.934	3.53295e-07	1.06453e-05			LOC124169195	-1.86685	3.28962	31.0525	2.51147e-08	1.29945e-06
LOC124164340	-3.43667	3.35861	27.0107	2.02336e-07	6.37619e-06			LOC124167156	-1.86208	4.58951	33.1595	8.49019e-09	5.39035e-07
LOC124155269	-3.42837	6.86428	39.1644	3.8957e-10	1.93868e-08			LOC124168017	-1.86126	1.51465	19.036	1.28277e-05	0.000290118
LOC124165415	-3.41321	9.48863	19.5601	9.74864e-06	0.000218807			LOC124155002	-1.84974	0.654114	8.23575	0.00410732	0.0326236
LOC124155103	-3.37168	2.29986	26.1964	3.0839e-07	9.42132e-06			LOC124169339	-1.84679	2.79171	20.4613	6.0849e-06	0.000154146
LOC124162206	-3.37019	2.66181	33.7856	6.15313e-09	2.57308e-07			LOC124166873	-1.84534	8.71554	16.5361	4.77332e-05	0.00086261
LOC124166764	-3.36391	5.86448	13.9921	0.00018358	0.00291344			LOC124158629	-1.838	1.44542	12.4811	0.000411085	0.00524935
LOC124169248	-3.33682	4.53783	55.5098	9.29951e-14	1.22223e-11			LOC124165969	-1.83637	4.00728	8.87518	0.00289073	0.0247143
LOC124158138	-3.3312	1.66095	29.1216	6.79755e-08	2.34356e-06			LOC124166012	-1.83509	3.02649	10.6348	0.00110979	0.0117503
LOC124156043	-3.31257	7.97424	22.258	2.38365e-06	6.24176e-05			LOC124157797	-1.83199	7.6217	15.5253	8.14079e-05	0.00136539
LOC124167942	-3.30213	1.38713	30.2075	3.88206e-08	1.39983e-06			LOC124153268	-1.82417	4.12538	7.84295	0.00510193	0.0382784
LOC124160219	-3.29629	4.76909	50.2786	1.33398e-12	1.26475e-10			LOC124154374	-1.80472	0.170862	8.60181	0.00335828	0.0279916
LOC124157372	-3.29206	0.732908	39.3917	3.4677e-10	1.74944e-08			LOC124164554	-1.80237	4.03709	44.0681	3.17146e-11	5.19219e-09
LOC124169451	-3.2693	7.29882	21.0765	4.41297e-06	0.000107139			LOC124161141	-1.79539	6.14731	25.5888	4.2248e-07	1.57091e-05
LOC124167233	-3.25334	3.07015	32.891	9.74745e-09	3.97046e-07			LOC124154065	-1.78743	4.13607	36.3868	1.61799e-09	1.34546e-07
LOC124153396	-3.25061	5.38327	49.4939	1.98988e-12	1.73688e-10			LOC124154951	-1.78219	5.2256	15.414	8.63446e-05	0.00143938
LOC124158126	-3.24883	1.30842	30.4629	3.40312e-08	1.25176e-06			LOC124156434	-1.78194	2.69666	14.2351	0.00016133	0.00239788
LOC124160625	-3.23639	7.82462	30.5542	3.24661e-08	1.19819e-06			LOC124163587	-1.78054	2.03799	7.61385	0.00579217	0.0423562
LOC124158554	-3.2361	10.6182	18.0021	2.20657e-05	0.000454454			LOC124166851	-1.77291	3.48401	10.5083	0.00118839	0.0123949
LOC124165979	-3.23532	6.50183	34.2844	4.76182e-09	2.02986e-07			LOC124153818	-1.75943	2.94121	8.53141	0.00349069	0.0287458
LOC124157323	-3.23345	6.23348	33.6279	6.67299e-09	2.76942e-07			LOC124162174	-1.75781	5.93176	33.8952	5.81609e-09	4.02506e-07
LOC124157600	-3.23028	5.87549	64.2017	1.12311e-15	3.088e-13			LOC124158619	-1.75635	2.03128	21.8551	2.94036e-06	8.36827e-05
LOC124157601	-3.22049	6.88365	54.4945	1.55882e-13	1.83686e-11			LOC124154400	-1.74531	4.58053	16.4674	4.94947e-05	0.000887103
LOC124159311	-3.21476	8.49409	24.4638	7.57192e-07	2.17893e-05			LOC124157634	-1.74438	3.10318	12.1408	0.000493308	0.00614898
LOC124174051	-3.19228	4.67288	19.3418	1.09289e-05	0.000243548			LOC124164567	-1.7409	3.80359	23.993	9.66855e-07	3.20406e-05
LOC124162846	-3.18529	7.07243	34.8468	3.56697e-09	1.54447e-07			LOC124157215	-1.73485	6.17726	40.1291	2.37722e-10	2.65336e-08
LOC124163453	-3.17336	7.94906	23.5628	1.20903e-06	3.32423e-05			LOC124156304	-1.72384	1.9157	15.0197	0.000106395	0.00170871
LOC124167630	-3.15882	4.81381	22.7778	1.81854e-06	4.86625e-05			LOC124163695	-1.71924	1.89421	7.68909	0.00555558	0.0410022
LOC124165765	-3.13428	3.68813	35.6508	2.3605e-09	1.05962e-07			LOC124154361	-1.71889	1.3105	12.0461	0.000518997	0.00638931
LOC124156627	-3.12728	4.38182	46.1195	1.11256e-11	7.94544e-10			LOC124169164	-1.71771	1.30403	16.6382	4.523e-05	0.000828261
LOC124153286	-3.12496	6.22456	21.3764	3.77386e-06	9.38175e-05			LOC124156317	-1.71165	2.57025	21.4708	3.59256e-06	9.92615e-05
LOC124168264	-3.10738	3.10719	44.3845	2.6981e-11	1.72522e-09			LOC124168864	-1.70842	2.6275	15.8451	6.87451e-05	0.00118192
LOC124167727	-3.10291	2.83179	31.5011	1.99324e-08	7.63822e-07			LOC124167630	-1.69956	3.33473	22.785	1.81176e-06	5.52034e-05
LOC124153268	-3.1028	5.04545	27.7616	1.37224e-07	4.47832e-06			LOC124164024	-1.69143	1.6141	11.5754	0.000668312	0.00783195
LOC124157584	-3.09461	1.48604	25.3841	4.69778e-07	1.39638e-05			LOC124165937	-1.69043	4.90674	7.2598	0.00705152	0.0490044
LOC124174010	-3.09363	5.83174	14.0734	0.000175809	0.00280225			LOC124172681	-1.68704	-0.0286496	9.07938	0.00258508	0.0228124
LOC124155586	-3.09214	3.74834	25.415	4.62299e-07	1.38162e-05			LOC124160206	-1.68572	0.236803	9.73884	0.00180414	0.01706
LOC124167971	-3.09115	6.14538	36.5875	1.45968e-09	6.80234e-08			LOC124167727	-1.68356	1.86214	10.1568	0.00143773	0.0144022
LOC124168175	-3.08217	4.91689	44.9492	2.02215e-11	1.34786e-09			LOC124163951	-1.68125	2.56289	20.1819	7.0417e-06	0.000174752
LOC124154466	-3.08071	3.44137	35.9387	2.03624e-09	9.25397e-08			LOC124161918	-1.67907	0.565243	7.64962	0.00567843	0.0416633
LOC124153215	-3.06754	4.79703	34.9024	3.46661e-09	1.51293e-07			LOC124162853	-1.6765	2.77661	22.1719	2.493e-06	7.31168e-05
LOC124153260	-3.06692	5.51163	12.6441	0.000376749	0.00537417			LOC124162685	-1.67588	7.14603	18.872	1.39789e-05	0.000309767
LOC124155043	-3.06552	8.33836	21.7899	3.04193e-06	7.69083e-05			LOC124156209	-1.67082	9.86297	25.1522	5.2979e-07	1.91791e-05
LOC124155070	-3.06309	1.61804	27.5401	1.53872e-07	4.93378e-06			LOC124155702	-1.66746	4.75393	14.1105	0.000172382	0.00253807
LOC124160409	-3.05685	8.12704	26.5866	2.5199e-07	7.78479e-06			LOC124158671	-1.66427	3.55213	28.1333	1.13242e-07	4.89035e-06
LOC124154667	-3.04397	5.30355	41.7184	1.0541e-10	5.71084e-09			LOC124153760	-1.65601	3.25793	9.97871	0.00158361	0.0155233
LOC124158559	-3.04127	5.2273	47.2256	6.32683e-12	4.83212e-10			LOC124157635	-1.65468	3.23993	9.46498	0.00209431	0.0192561
LOC124162456	-3.04121	4.16852	21.3697	3.78702e-06	9.38175e-05			LOC124163035	-1.65307	5.03389	10.8107	0.00100917	0.0109338
LOC124155867	-3.04019	1.89569	23.6164	1.17584e-06	3.24922e-05			LOC124169327	-1.65177	2.99941	21.7473	3.1102e-06	8.74764e-05
LOC124159180	-3.03646	9.56486	22.5127	2.08759e-06	5.50582e-05			LOC124164131	-1.65131	0.67014	10.6958	0.0010738	0.0114912
LOC124166911	-3.01536	5.3643	35.8053	2.18052e-09	9.82842e-08			LOC124167252	-1.64754	6.31056	25.371	4.72966e-07	1.73511e-05
LOC124162764	-3.0017	4.34524	28.311	1.03308e-07	3.42222e-06			LOC124159362	-1.63401	7.8423	14.6825	0.000127225	0.00196567
LOC124162749	-2.99599	4.23525	21.3308	3.86463e-06	9.49728e-05			LOC124154057	-1.62565	3.58575	8.11905	0.00438025	0.0341485
LOC124155226	-2.98307	1.95042	28.4831	9.45218e-08	3.17905e-06			LOC124155555	-1.61487	2.74719	7.39566	0.00653814	0.0463887
LOC124156976	-2.95392	5.78069	23.0666	1.56485e-06	4.22855e-05			LOC124162764	-1.60994	3.22715	8.25567	0.0040625	0.0323085
LOC124162240	-2.94638	2.59926	22.3768	2.24065e-06	5.89537e-05			LOC124166969	-1.6007	5.14378	24.8073	6.33571e-07	2.22745e-05
LOC124160698	-2.94054	1.29179	22.1516	2.51947e-06	6.55063e-05			LOC124158957	-1.59874	0.973852	11.9992	0.000532244	0.00652083
LOC124157381	-2.93879	1.1637	15.8638	6.80691e-05	0.0012153			LOC124169334	-1.57496	5.16468	12.3864	0.000432483	0.00547988
LOC124155140	-2.93263	4.15083	27.1405	1.89196e-07	6.00595e-06			LOC124156496	-1.57486	4.7045	35.2921	2.8378e-09	2.14675e-07
LOC124161263	-2.91181	6.55035	17.7194	2.56004e-05	0.000515666			LOC124165979	-1.57025	5.23462	10.4995	0.00119406	0.0123949
LOC124174070	-2.90976	4.20801	32.0304	1.51776e-08	5.97574e-07			LOC124167249	-1.56594	11.51	16.5038	4.85538e-05	0.000871663
LOC124164512	-2.90783	0.999779	19.8702	8.28805e-06	0.00018717			LOC124161175	-1.55761	-0.0621557	10.0499	0.00152356	0.0150422
LOC124157518	-2.90711	7.11251	19.278	1.13e-05	0.00025056			LOC124156608	-1.55706	5.26408	22.9547	1.65862e-06	5.15393e-05
LOC124168980	-2.88872	9.34156	21.3461	3.834e-06	9.47558e-05			LOC124159451	-1.55451	3.63604	17.9238	2.29933e-05	0.000477676
LOC124157598	-2.87936	7.67323	39.2177	3.79082e-10	1.89507e-08			LOC124154055	-1.54548	4.54649	9.95218	0.00160659	0.0156786
LOC124164189	-2.87263	2.13518	27.2125	1.82277e-07	5.82755e-06			LOC124173134	-1.54384	-0.454893	13.3928	0.000252587	0.00350269
LOC124168914	-2.86905	2.34038	31.2192	2.30479e-08	8.68084e-07			LOC124155070	-1.54248	0.235934	9.76831	0.00177545	0.0168907
LOC124161918	-2.86307	0.934524	20.891	4.86172e-06	0.000116491			LOC124167971	-1.53801	4.90624	9.70161	0.00184107	0.0173048
LOC124169327	-2.85572	4.07862	49.9383	1.58658e-12	1.46632e-10			LOC124155268	-1.53411	4.25844	27.0669	1.96532e-07	7.81072e-06
LOC124167101	-2.84694	5.69407	46.4891	9.21274e-12	6.71005e-10			LOC124169373	-1.5272	2.93815	15.4042	8.6795e-05	0.00144251
LOC124160302	-2.8309	2.87558	21.2815	3.96546e-06	9.69158e-05			LOC124162670	-1.52096	-0.268583	9.65578	0.00188757	0.017671
LOC124166646	-2.82951	3.28076	12.0156	0.000527558	0.00698168			LOC124155940	-1.52088	6.37793	10.1991	0.00140508	0.014088
LOC124157285	-2.82074	5.91084	26.6471	2.44214e-07	7.57758e-06			LOC124164260	-1.51817	1.00506	14.0229	0.000180596	0.00264847
LOC124160727	-2.81299	6.79643	20.7149	5.33004e-06	0.000126336			LOC124157529	-1.5175	1.57388	8.84823	0.00293374	0.0249652
LOC124155800	-2.80126	4.47296	28.4241	9.7447e-08	3.25752e-06			LOC124163254	-1.51661	10.9346	19.4907	1.0109e-05	0.000236935
LOC124162828	-2.76996	3.40589	38.8848	4.49558e-10	2.22714e-08			LOC124157188	-1.51454	3.66447	28.2177	1.08406e-07	4.71868e-06
LOC124158794	-2.76887	6.26641	21.3754	3.77587e-06	9.38175e-05			LOC124156603	-1.51378	0.749779	8.06083	0.00452324	0.0348913
LOC124162237	-2.76222	6.71766	23.6805	1.13728e-06	3.15854e-05			LOC124155916	-1.51194	3.5234	11.7599	0.000605191	0.00723131
LOC124166689	-2.76153	2.36564	29.2534	6.35037e-08	2.21017e-06			LOC124166988	-1.5108	0.694379	9.03085	0.0026546	0.0232204
LOC124167159	-2.75369	4.13746	30.3455	3.61537e-08	1.31662e-06			LOC124163277	-1.50751	3.67905	20.8923	4.85846e-06	0.000126887
LOC124162146	-2.74177	4.2705	23.4128	1.30704e-06	3.55812e-05			LOC124166482	-1.50481	4.48358	29.7773	4.84629e-08	2.30125e-06
LOC124162745	-2.74093	4.08439	18.7249	1.50998e-05	0.000323089			LOC124157398	-1.50076	4.45169	32.1709	1.41187e-08	8.05545e-07
LOC124160519	-2.7303	4.74459	17.8281	2.41786e-05	0.000492437			LOC124166923	-1.49831	4.86533	7.55633	0.00597997	0.0434112
LOC124158714	-2.72889	3.69323	29.7371	4.94797e-08	1.75541e-06			LOC124162841	-1.49235	3.27729	8.37359	0.00380713	0.0307967
LOC124153266	-2.71556	6.37093	31.2947	2.21681e-08	8.40708e-07			LOC124155025	-1.48685	2.1439	10.2381	0.00137573	0.0138444
LOC124169280	-2.71213	3.44455	9.86809	0.0016817	0.0182579			LOC124158758	-1.4742	1.02163	12.9214	0.000324841	0.00434534
LOC124167158	-2.7079	1.70195	20.4542	6.10769e-06	0.000142014			LOC124155778	-1.46726	2.25332	10.3728	0.00127888	0.0131366
LOC124157588	-2.70608	2.77285	21.9814	2.75308e-06	7.05646e-05			LOC124166811	-1.46442	4.26209	17.9058	2.32108e-05	0.000480377
LOC124161054	-2.70201	4.6259	49.6379	1.84907e-12	1.64e-10			LOC124158675	-1.46259	2.75542	19.2105	1.1707e-05	0.000268649
LOC124162531	-2.69945	5.61499	44.8333	2.14541e-11	1.41289e-09			LOC124174203	-1.46216	0.560544	11.4393	0.000719075	0.00829393
LOC124156187	-2.69087	2.33117	18.0431	2.15961e-05	0.000446079			LOC124162531	-1.46116	4.67572	28.3863	9.93678e-08	4.39502e-06
LOC124155182	-2.68928	0.88912	13.6823	0.000216483	0.00335335			LOC124160235	-1.45973	0.905138	8.01311	0.00464399	0.0356223
LOC124155547	-2.66781	1.83281	14.4405	0.00014466	0.00236752			LOC124160266	-1.45471	0.395195	7.43125	0.00641009	0.0458117
LOC124155817	-2.66652	4.1389	33.9961	5.52218e-09	2.32693e-07			LOC124154466	-1.45461	1.34715	10.3565	0.00129021	0.0132018
LOC124173953	-2.65329	6.94029	12.9692	0.000316662	0.00461279			LOC124154219	-1.45172	4.45656	24.3332	8.10294e-07	2.74325e-05
LOC124162322	-2.64525	2.81961	20.8514	4.96334e-06	0.000118667			LOC124153179	-1.45065	0.830694	10.5926	0.00113539	0.0119751
LOC124167527	-2.64336	6.05866	27.586	1.5026e-07	4.83203e-06			LOC124162846	-1.44829	5.66954	11.8515	0.000576136	0.00694465
LOC124158736	-2.64335	3.60511	30.389	3.53518e-08	1.29169e-06			LOC124158030	-1.44545	3.14056	17.6916	2.59768e-05	0.000530614
LOC124163035	-2.62733	5.77712	20.2952	6.63672e-06	0.000153201			LOC124172172	-1.44341	0.0878038	9.43851	0.00212476	0.0194221
LOC124164554	-2.61879	4.68368	58.7973	1.74785e-14	3.00357e-12			LOC124165967	-1.44159	7.31603	27.9185	1.26534e-07	5.37492e-06
LOC124167270	-2.59164	1.94974	28.6223	8.79651e-08	2.96761e-06			LOC124155564	-1.43984	5.8014	27.6309	1.46817e-07	6.0771e-06
LOC124166881	-2.59018	8.4	14.8505	0.000116375	0.00194808			LOC124160533	-1.43978	4.66244	34.6752	3.89573e-09	2.84881e-07
LOC124169088	-2.57827	2.10404	24.685	6.75074e-07	1.95896e-05			LOC124156597	-1.43354	3.25739	14.4644	0.000142834	0.00215868
LOC124153389	-2.56209	2.32591	18.3134	1.87388e-05	0.000395564			LOC124155639	-1.43316	6.90092	27.6807	1.4308e-07	5.94488e-06
LOC124160311	-2.54224	4.54991	9.12945	0.00251527	0.0254671			LOC124153455	-1.4325	1.87702	9.92109	0.00163396	0.0158329
LOC124159174	-2.53594	4.17267	29.3464	6.05296e-08	2.12008e-06			LOC124168471	-1.4287	4.17844	25.8893	3.61559e-07	1.36757e-05
LOC124156866	-2.48354	3.7044	16.1983	5.70454e-05	0.00104217			LOC124166793	-1.42849	9.93795	19.5331	9.88726e-06	0.000233233
LOC124153795	-2.4823	7.45261	20.5404	5.8385e-06	0.000136912			LOC124155254	-1.42186	1.92086	9.84922	0.00169904	0.0162909
LOC124161472	-2.47949	1.03283	25.3021	4.90173e-07	1.44529e-05			LOC124162282	-1.42082	4.93044	24.9241	5.9631e-07	2.1168e-05
LOC124168781	-2.4786	8.12971	16.1217	5.93981e-05	0.00107621			LOC124169630	-1.41872	1.52638	10.5071	0.00118915	0.0123949
LOC124163908	-2.4655	4.24674	20.0881	7.39539e-06	0.000168394			LOC124153495	-1.4173	7.60636	11.9225	0.000554612	0.00674451
LOC124160749	-2.45347	2.53688	14.1236	0.000171185	0.00273646			LOC124161265	-1.40885	7.39117	8.91245	0.00283233	0.0243478
LOC124157098	-2.44647	1.93999	29.6862	5.0795e-08	1.79628e-06			LOC124163911	-1.39644	1.01919	9.90305	0.00165005	0.0159466
LOC124162090	-2.44611	1.15176	13.1323	0.000290246	0.00433712			LOC124161472	-1.39259	0.14954	9.27744	0.00231993	0.0209152
LOC124165961	-2.43792	2.93423	33.8841	5.84945e-09	2.45543e-07			LOC124154667	-1.39102	3.98334	7.9781	0.00473465	0.0361409
LOC124166885	-2.43732	4.97073	26.8758	2.16954e-07	6.77857e-06			LOC124161054	-1.37833	3.63768	13.8554	0.000197432	0.00286081
LOC124153322	-2.4158	5.59891	25.3751	4.71983e-07	1.39916e-05			LOC124164092	-1.37201	2.30572	8.72167	0.0031445	0.0264916
LOC124168910	-2.41475	9.89648	15.0181	0.000106484	0.00179618			LOC124156627	-1.37063	3.01102	9.05958	0.00261322	0.0230052
LOC124160085	-2.41443	5.44013	23.2931	1.39096e-06	3.77723e-05			LOC124159246	-1.36274	2.39466	16.4102	5.1009e-05	0.000912754
LOC124154219	-2.40208	5.08783	44.4504	2.60878e-11	1.68314e-09			LOC124157289	-1.35979	5.84548	26.7557	2.30871e-07	9.07678e-06
LOC124155796	-2.37411	6.24263	11.3719	0.000745655	0.00941529			LOC124168679	-1.35912	4.45842	16.9298	3.87887e-05	0.0007298
LOC124161136	-2.35776	5.96242	9.67131	0.00187168	0.0200478			LOC124161313	-1.35391	5.00382	29.0153	7.18094e-08	3.28199e-06
LOC124164131	-2.35563	1.02085	15.4971	8.26329e-05	0.00143343			LOC124163419	-1.34994	0.368837	10.132	0.00145714	0.0145435
LOC124166811	-2.35174	4.77759	31.1893	2.34052e-08	8.78535e-07			LOC124159588	-1.34716	3.60974	16.8397	4.06727e-05	0.000758739
LOC124169046	-2.3462	8.26319	17.3992	3.02948e-05	0.000599187			LOC124160939	-1.34455	3.69361	16.2057	5.68242e-05	0.00100371
LOC124158895	-2.34029	7.34047	22.9107	1.69702e-06	4.56328e-05			LOC124154437	-1.34362	7.47581	21.1684	4.20641e-06	0.000112263
LOC124163033	-2.33484	5.55248	16.3309	5.31908e-05	0.000984836			LOC124161287	-1.34095	0.525764	10.5826	0.00114154	0.0120284
LOC124163667	-2.33068	5.35916	26.0517	3.32392e-07	1.00985e-05			LOC124169193	-1.33788	7.82738	18.6885	1.53905e-05	0.000337636
LOC124154655	-2.3291	2.66012	22.3167	2.31186e-06	6.06821e-05			LOC124169500	-1.3329	3.29318	13.3514	0.000258232	0.00356744
LOC124161343	-2.32198	3.53737	9.10567	0.00254818	0.0256873			LOC124155463	-1.31978	2.74917	13.4445	0.000245727	0.00343361
LOC124169007	-2.31721	2.21954	18.7579	1.48405e-05	0.000318159			LOC124159026	-1.31642	2.76648	12.9105	0.000326751	0.00436557
LOC124163391	-2.3143	3.07404	23.6097	1.1799e-06	3.25226e-05			LOC124166911	-1.31163	3.88407	14.7074	0.000125553	0.00195346
LOC124173966	-2.30012	3.21314	12.9017	0.000328292	0.00477587			LOC124167501	-1.30955	2.61812	10.6555	0.00109745	0.0116647
LOC124165985	-2.28632	3.98392	17.3951	3.03607e-05	0.000599187			LOC124154645	-1.3029	2.31904	12.0436	0.000519719	0.00639102
LOC124156608	-2.27377	5.68843	29.9386	4.45949e-08	1.59239e-06			LOC124160442	-1.30198	5.29694	17.2407	3.29298e-05	0.000633696
LOC124161147	-2.27203	6.82692	18.9164	1.36577e-05	0.00029744			LOC124169218	-1.30188	4.42577	22.3584	2.26222e-06	6.72474e-05
LOC124156515	-2.26659	4.25939	26.9512	2.08654e-07	6.5565e-06			LOC124156203	-1.29196	3.91533	12.5165	0.000403376	0.00518106
LOC124158582	-2.24802	4.47212	28.8582	7.78737e-08	2.6598e-06			LOC124153421	-1.28315	6.32884	20.0877	7.39721e-06	0.000181521
LOC124160189	-2.244	5.71864	35.4266	2.64841e-09	1.18403e-07			LOC124157068	-1.27795	1.01027	7.41233	0.00647783	0.0461099
LOC124164250	-2.23759	4.4293	16.2904	5.43396e-05	0.00100273			LOC124159319	-1.27358	3.17288	17.2697	3.24323e-05	0.00062632
LOC124157529	-2.23237	2.26961	17.4686	2.92093e-05	0.000579863			LOC124160947	-1.26763	6.31391	16.3801	5.18278e-05	0.000922021
LOC124163259	-2.22877	8.12933	15.0558	0.000104379	0.00176881			LOC124163922	-1.26473	3.84835	19.4125	1.05316e-05	0.000246313
LOC124172997	-2.2172	7.93851	10.4222	0.00124507	0.0142194			LOC124163679	-1.26363	6.82368	22.1211	2.55978e-06	7.44781e-05
LOC124162104	-2.21613	0.68086	11.7127	0.000620761	0.00802248			LOC124162076	-1.2632	5.5983	22.6028	1.99195e-06	6.05255e-05
LOC124162715	-2.21071	4.67815	29.3743	5.96631e-08	2.09641e-06			LOC124153396	-1.26014	3.70683	10.9584	0.000931791	0.0102516
LOC124154371	-2.20768	1.39679	13.74	0.000209936	0.00326112			LOC124154421	-1.25113	3.97921	15.9561	6.48277e-05	0.00112872
LOC124159599	-2.19781	2.30924	11.9519	0.000545925	0.00715922			LOC124164596	-1.25099	-0.048931	8.04439	0.00456449	0.0351494
LOC124159383	-2.18391	4.93402	16.4356	5.03304e-05	0.000944598			LOC124167706	-1.24591	3.33824	16.3788	5.18632e-05	0.000922021
LOC124168034	-2.17827	5.23624	19.9095	8.11966e-06	0.000183745			LOC124164537	-1.2444	3.09833	10.7631	0.00103545	0.0111352
LOC124160209	-2.17575	2.50424	16.4246	5.06252e-05	0.000948511			LOC124161887	-1.24315	5.50849	24.3221	8.1499e-07	2.75065e-05
LOC124155463	-2.17567	3.23788	26.0648	3.30151e-07	1.00582e-05			LOC124166901	-1.24314	2.1305	11.757	0.00060616	0.007235
LOC124160651	-2.16823	0.80472	11.365	0.000748409	0.00942841			LOC124157397	-1.24099	4.30382	25.354	4.77163e-07	1.74467e-05
LOC124153784	-2.16384	3.39042	17.9298	2.29199e-05	0.00046941			LOC124172586	-1.23875	0.115853	7.97568	0.00474098	0.036164
LOC124167958	-2.15902	3.58794	25.9813	3.44748e-07	1.0445e-05			LOC124154119	-1.23829	4.24315	11.0332	0.000894925	0.00993566
LOC124159421	-2.15002	6.86683	34.5566	4.14025e-09	1.77424e-07			LOC124169796	-1.23821	9.69977	16.8306	4.08696e-05	0.000761117
LOC124154256	-2.1487	2.76723	19.3326	1.09815e-05	0.00024399			LOC124168064	-1.23356	1.10627	7.76688	0.00532128	0.0396504
LOC124157344	-2.14403	10.1349	10.901	0.000961104	0.0115522			LOC124156202	-1.22815	8.06205	15.2895	9.22294e-05	0.0015122
LOC124162853	-2.12873	3.33683	27.8598	1.30433e-07	4.2821e-06			LOC124165798	-1.22617	1.27056	10.2871	0.00133965	0.0135684
LOC124169017	-2.1245	2.12971	15.5671	7.96283e-05	0.00139229			LOC124155426	-1.22443	6.55808	19.5109	1.00025e-05	0.000234942
LOC124162672	-2.11532	4.61412	16.8146	4.12154e-05	0.00079524			LOC124164010	-1.22368	0.246122	7.65827	0.00565127	0.041523
LOC124157585	-2.11237	4.82598	16.4511	4.99214e-05	0.000938522			LOC124168562	-1.21835	6.18553	15.3905	8.74284e-05	0.00144737
LOC124158870	-2.08942	7.59919	16.7228	4.32569e-05	0.000828815			LOC124160582	-1.21677	2.70757	10.972	0.000924998	0.0101973
LOC124170074	-2.0706	3.66955	12.5946	0.000386868	0.00549004			LOC124157504	-1.21607	3.65971	16.7545	4.25408e-05	0.000788227
LOC124161345	-2.06761	2.02879	9.04254	0.00263769	0.0263961			LOC124163581	-1.20459	7.91206	12.5251	0.000401517	0.00516324
LOC124165780	-2.06441	7.29371	11.1668	0.000832736	0.0102788			LOC124162610	-1.20448	2.37803	10.0597	0.00151545	0.0150027
LOC124168740	-2.05967	0.347758	12.0749	0.000511045	0.00682096			LOC124165518	-1.19632	2.84451	12.5904	0.00038774	0.00501547
LOC124157734	-2.05767	4.17301	20.7213	5.3122e-06	0.000126185			LOC124165693	-1.19356	6.82636	20.6345	5.55845e-06	0.000143124
LOC124154666	-2.05702	7.1739	12.2247	0.000471614	0.00642727			LOC124169506	-1.1933	4.63174	20.5282	5.87594e-06	0.000149891
LOC124165745	-2.04321	4.60113	16.2286	5.61413e-05	0.00102907			LOC124168281	-1.18541	7.26453	9.72015	0.00182259	0.0171605
LOC124159602	-2.04277	2.24944	19.9355	8.01008e-06	0.000181639			LOC124161931	-1.17948	4.15992	17.5791	2.75608e-05	0.000558806
LOC124169218	-2.04186	4.95363	28.7619	8.18455e-08	2.7782e-06			LOC124156995	-1.17808	0.764524	8.1991	0.00419112	0.0331213
LOC124161287	-2.03914	1.15045	13.4691	0.000242529	0.00373054			LOC124158875	-1.17368	0.529521	7.34954	0.006708	0.0472576
LOC124160939	-2.03889	4.29926	18.8543	1.41094e-05	0.000305463			LOC124169088	-1.16349	1.10471	8.77382	0.00305585	0.0258839
LOC124168017	-2.02737	1.45769	19.379	1.0718e-05	0.000239585			LOC124157598	-1.16248	6.21634	11.1198	0.000854122	0.00953088
LOC124174076	-2.02488	4.52281	7.87474	0.00501301	0.0441065			LOC124157216	-1.14894	5.13793	21.9123	2.85404e-06	8.19528e-05
LOC124165706	-2.023	6.64908	16.4674	4.9495e-05	0.000932099			LOC124160108	-1.14621	4.41672	18.9972	1.3091e-05	0.000294857
LOC124167922	-2.01421	5.90255	20.4647	6.07406e-06	0.000141531			LOC124163027	-1.14326	2.67252	10.3763	0.0012764	0.013134
LOC124158875	-1.999	0.84272	16.0866	6.05096e-05	0.00109096			LOC124155800	-1.14174	3.25707	9.48486	0.00207175	0.0190966
LOC124157799	-1.99449	3.51419	16.1422	5.87608e-05	0.00106818			LOC124158559	-1.1417	3.8737	8.56731	0.00342253	0.0284192
LOC124158951	-1.99193	5.79912	21.7933	3.03654e-06	7.69083e-05			LOC124164882	-1.13848	-0.212353	7.38046	0.00659364	0.0466075
LOC124163308	-1.99118	3.75512	20.265	6.74223e-06	0.000154502			LOC124168753	-1.13669	6.47777	16.5309	4.78648e-05	0.000863535
LOC124153927	-1.99029	2.50571	12.3218	0.000447693	0.00619337			LOC124162422	-1.13447	3.16638	11.4213	0.000726056	0.00836566
LOC124160141	-1.98448	4.90315	17.9336	2.28748e-05	0.00046936			LOC124165924	-1.12449	1.83428	7.69232	0.00554564	0.040963
LOC124162461	-1.98338	2.36611	13.1209	0.000292026	0.00434601			LOC124155575	-1.12346	8.04814	15.2205	9.56608e-05	0.00155914
LOC124163911	-1.97882	1.36436	16.385	5.1694e-05	0.000960355			LOC124170882	-1.12273	6.28176	21.9755	2.76156e-06	7.95055e-05
LOC124174149	-1.97356	3.34092	9.96768	0.00159312	0.0174862			LOC124165478	-1.12172	3.78233	17.2992	3.19318e-05	0.000618835
LOC124161140	-1.97263	7.24254	11.4886	0.000700258	0.00891427			LOC124159223	-1.11498	5.49337	21.0734	4.42032e-06	0.000116835
LOC124168562	-1.96672	6.69213	26.6441	2.44594e-07	7.57758e-06			LOC124168009	-1.1129	2.18085	8.96869	0.00274646	0.0237774
LOC124157301	-1.96523	1.43247	17.6818	2.61115e-05	0.00052404			LOC124168169	-1.1108	3.95463	11.9738	0.000539525	0.00659026
LOC124165500	-1.94905	5.67175	16.513	4.8317e-05	0.000914614			LOC124158886	-1.10632	5.36618	20.1141	7.29582e-06	0.000180243
LOC124167787	-1.94203	4.01519	18.9623	1.33324e-05	0.00029151			LOC124165533	-1.10045	4.56769	17.9374	2.28285e-05	0.000475154
LOC124169095	-1.94119	6.09351	10.9472	0.000937437	0.0113051			LOC124160189	-1.09224	4.92322	10.8525	0.000986601	0.0107255
LOC124164597	-1.93546	3.81126	22.8475	1.75377e-06	4.70438e-05			LOC124172778	-1.08841	3.40045	11.8857	0.000565665	0.00684542
LOC124168588	-1.92904	2.0747	8.27399	0.00402171	0.0370915			LOC124163036	-1.08697	6.11863	8.94031	0.00278946	0.0240926
LOC124161269	-1.91926	8.00848	12.0767	0.000510566	0.00682096			LOC124159750	-1.08454	3.67594	14.1802	0.000166106	0.00245887
LOC124165620	-1.91371	3.18428	26.2894	2.93898e-07	9.00361e-06			LOC124157872	-1.0824	5.10741	22.0237	2.69309e-06	7.79433e-05
LOC124165280	-1.90635	0.512951	10.7649	0.00103446	0.0122464			LOC124161849	-1.08189	4.58299	19.9434	7.97708e-06	0.000193173
LOC124158508	-1.90449	4.03559	29.2975	6.20748e-08	2.1673e-06			LOC124159371	-1.08082	4.36896	18.0345	2.16937e-05	0.000456734
LOC124162528	-1.87844	2.42104	16.4002	5.12793e-05	0.00095668			LOC124154228	-1.07428	6.03828	17.4568	2.93908e-05	0.000582728
LOC124155850	-1.87655	3.72035	27.6372	1.46341e-07	4.71981e-06			LOC124157988	-1.07289	3.274	13.6278	0.000222857	0.00316647
LOC124170185	-1.87437	3.26365	21.3246	3.87732e-06	9.49728e-05			LOC124154364	-1.07198	4.11621	11.499	0.000696334	0.0080912
LOC124157295	-1.86945	5.24981	17.3715	3.07394e-05	0.0006037			LOC124161541	-1.06529	3.29984	9.41669	0.00215019	0.0196056
LOC124164581	-1.86383	0.746447	10.8532	0.000986262	0.0118029			LOC124163275	-1.06214	2.06844	7.34015	0.0067431	0.0474744
LOC124172835	-1.85422	5.76885	18.1655	2.02511e-05	0.000421822			LOC124157214	-1.06126	3.9565	14.1702	0.000166993	0.00246866
LOC124154135	-1.85044	3.17581	13.0105	0.000309756	0.00454226			LOC124153556	-1.05941	2.86668	8.74075	0.00311176	0.0262965
LOC124160913	-1.844	1.58848	9.51816	0.00203448	0.0214734			LOC124164542	-1.05752	3.22544	10.9057	0.000958693	0.0104845
LOC124153543	-1.84397	2.78328	16.4899	4.89093e-05	0.0009228			LOC124159505	-1.05716	3.6663	7.57047	0.00593324	0.0431284
LOC124167007	-1.83922	4.13132	13.069	0.000300219	0.00444388			LOC124172704	-1.05628	3.11043	10.0532	0.00152081	0.0150286
LOC124156522	-1.83917	1.1496	10.7894	0.00102083	0.0121505			LOC124155532	-1.05532	4.73116	22.8285	1.77121e-06	5.44212e-05
LOC124169610	-1.83427	9.33249	9.88488	0.00166642	0.0181279			LOC124166981	-1.05128	1.96044	7.27886	0.00697707	0.0486299
LOC124168107	-1.82396	2.6549	13.6043	0.00022567	0.00348584			LOC124160938	-1.05038	4.2151	10.1217	0.00146533	0.014612
LOC124164166	-1.82255	3.92502	17.5126	2.85415e-05	0.000567629			LOC124165770	-1.04821	1.70322	7.52893	0.0060716	0.04396
LOC124167045	-1.81849	5.67142	12.079	0.000509938	0.00682096			LOC124162977	-1.04366	5.96953	10.2708	0.00135156	0.0136644
LOC124162174	-1.81707	6.40092	27.179	1.85458e-07	5.91207e-06			LOC124168051	-1.03915	3.42891	10.9224	0.000950105	0.0104171
LOC124153764	-1.80475	3.10771	18.8493	1.4146e-05	0.000305654			LOC124153512	-1.03482	6.41759	9.94284	0.00161476	0.0156885
LOC124158588	-1.80132	8.67292	13.0345	0.000305801	0.00450227			LOC124166613	-1.03284	3.47315	9.6351	0.00190894	0.0178054
LOC124168101	-1.79764	0.346133	12.0165	0.000527325	0.00698168			LOC124156236	-1.03276	4.59634	11.5421	0.000680388	0.007948
LOC124170286	-1.79482	3.53874	17.1288	3.49283e-05	0.000682311			LOC124169856	-1.03228	6.99229	15.5639	7.97612e-05	0.001346
LOC124163428	-1.78715	8.09786	12.5865	0.00038855	0.00549971			LOC124165494	-1.02172	6.47555	9.57257	0.00197506	0.0182977
LOC124168513	-1.77706	6.1365	22.0092	2.71352e-06	6.97274e-05			LOC124158721	-1.01911	4.14388	16.1357	5.89626e-05	0.00103482
LOC124167073	-1.77605	6.75677	19.1344	1.2183e-05	0.000267443			LOC124153782	-1.01616	3.61413	12.7315	0.000359557	0.00471768
LOC124154200	-1.77439	2.94918	11.3531	0.000753237	0.00947838			LOC124163873	-1.00755	4.24693	15.7194	7.34667e-05	0.0012491
LOC124163654	-1.77229	3.93285	10.6127	0.00112314	0.0130989			LOC124157618	-1.00347	5.57661	17.5403	2.81285e-05	0.000564062
LOC124159252	-1.77144	3.12742	12.1734	0.000484772	0.00656591			LOC124159271	-1.0033	5.14008	14.2663	0.000158678	0.00236486
LOC124158593	-1.76594	4.96182	23.718	1.11536e-06	3.12132e-05			LOC124168730	-1.00319	6.05885	13.9514	0.000187594	0.00273633
LOC124169051	-1.76188	5.07632	18.4553	1.73936e-05	0.000368583			LOC124158443	-1.00034	6.77494	11.252	0.000795359	0.00903136
LOC124163410	-1.75921	1.06094	11.3026	0.000774006	0.00968432			LOC124159349	-1.00012	2.14972	7.77287	0.00530366	0.0396023
LOC124166928	-1.75836	6.52592	17.8103	2.44054e-05	0.000496138			LOC124162214	-0.999314	6.17496	10.9187	0.000951994	0.0104216
LOC124162536	-1.74918	2.6967	15.7713	7.14803e-05	0.00126443			LOC124165443	-0.997233	7.12208	13.013	0.000309334	0.00417867
LOC124162004	-1.74405	5.84697	18.1818	2.00786e-05	0.000419021			LOC124156136	-0.995042	3.71926	12.6354	0.000378511	0.00491929
LOC124161096	-1.7399	0.254787	7.79438	0.00524091	0.0455285			LOC124157385	-0.989949	4.70584	18.5295	1.67291e-05	0.000362651
LOC124154290	-1.72871	9.8157	12.7425	0.000357438	0.00513198			LOC124153353	-0.982	5.80824	8.2745	0.00402057	0.032144
LOC124164999	-1.72729	2.82424	18.2337	1.95388e-05	0.000410092			LOC124160552	-0.981826	5.28857	12.3294	0.000445874	0.00562807
LOC124166476	-1.72518	3.94039	13.893	0.000193522	0.00303379			LOC124160135	-0.981463	8.27455	9.76003	0.00178347	0.0169229
LOC124162190	-1.72287	0.215203	7.92201	0.00488369	0.0432803			LOC124153312	-0.976341	2.63543	8.56262	0.00343135	0.0284494
LOC124165716	-1.72156	1.83355	7.77158	0.00530745	0.0459365			LOC124164078	-0.974863	2.91828	7.4639	0.00629486	0.0452479
LOC124153421	-1.71829	6.61208	19.7409	8.86808e-06	0.000199859			LOC124161566	-0.965461	3.81028	7.31243	0.00684791	0.048058
LOC124169311	-1.71302	6.86363	13.5828	0.000228268	0.00352103			LOC124167720	-0.960643	5.26487	16.1753	5.77417e-05	0.00101828
LOC124155524	-1.70968	1.18161	12.777	0.000350906	0.00505801			LOC124159581	-0.953794	4.60172	18.0025	2.20612e-05	0.000462164
LOC124154222	-1.70952	5.26596	20.9816	4.63711e-06	0.000111892			LOC124164718	-0.947775	2.88548	9.03801	0.00264423	0.0231481
LOC124164525	-1.7089	7.76742	13.986	0.000184179	0.00291873			LOC124160683	-0.946277	7.22423	10.4972	0.00119553	0.0123949
LOC124156279	-1.69749	5.05928	16.4896	4.89173e-05	0.0009228			LOC124157367	-0.945533	5.28032	16.6253	4.55405e-05	0.000832556
LOC124168358	-1.69385	6.47634	23.0293	1.59548e-06	4.30077e-05			LOC124166495	-0.944831	9.42926	11.444	0.000717244	0.00828152
LOC124157404	-1.69161	4.29611	14.2697	0.000158396	0.0025656			LOC124166891	-0.935899	3.85347	12.452	0.000417537	0.00531853
LOC124155534	-1.67921	-0.548746	11.569	0.000670597	0.00861592			LOC124166004	-0.934686	4.12216	14.5348	0.000137592	0.00209617
LOC124154645	-1.67699	2.75853	18.1523	2.03923e-05	0.00042396			LOC124160145	-0.933375	7.46576	11.8564	0.000574647	0.00693433
LOC124163419	-1.67434	0.615896	13.9377	0.000188971	0.00297751			LOC124173186	-0.92753	8.90073	7.52346	0.00609007	0.0439776
LOC124154065	-1.67396	4.32025	17.843	2.39895e-05	0.000489493			LOC124168486	-0.922172	9.64063	10.7862	0.00102262	0.0110296
LOC124157854	-1.66999	6.70561	16.9771	3.78338e-05	0.000735153			LOC124166976	-0.918422	4.69813	13.8319	0.000199914	0.00289295
LOC124166813	-1.66835	5.97917	14.2894	0.000156748	0.00255079			LOC124164597	-0.914234	3.25318	7.47036	0.00627232	0.0451154
LOC124159876	-1.66492	-0.517779	9.96945	0.00159159	0.0174862			LOC124153604	-0.91302	2.52583	7.77015	0.00531166	0.0396351
LOC124169475	-1.6646	3.77298	8.11544	0.00438898	0.039598			LOC124163334	-0.911125	5.43601	13.6227	0.000223463	0.00317098
LOC124169536	-1.66339	1.30719	10.5625	0.00115402	0.0133992			LOC124165622	-0.910921	6.86114	10.6032	0.0011289	0.0119181
LOC124159362	-1.66335	7.64601	8.04249	0.00456926	0.0408673			LOC124164467	-0.908215	3.11346	8.70161	0.00317928	0.026723
LOC124155249	-1.65804	1.18702	10.1003	0.00148243	0.0165018			LOC124153967	-0.905526	4.76582	15.2159	9.58917e-05	0.00156059
LOC124156238	-1.65679	6.8502	20.1604	7.12129e-06	0.00016249			LOC124154353	-0.902958	4.83952	7.2949	0.00691505	0.0483611
LOC124166808	-1.65414	3.33351	21.7667	3.07893e-06	7.74876e-05			LOC124165120	-0.900693	5.30625	10.8117	0.00100859	0.0109338
LOC124153683	-1.65356	0.411206	9.58915	0.00195731	0.0208187			LOC124153257	-0.898604	10.1626	10.2176	0.00139109	0.0139606
LOC124163490	-1.6516	4.07182	13.935	0.000189246	0.00297758			LOC124168519	-0.896765	8.05622	10.5325	0.00117295	0.0123003
LOC124165693	-1.64557	6.98208	12.5793	0.000390034	0.00550275			LOC124164864	-0.894272	4.35763	13.8666	0.000196254	0.0028475
LOC124154291	-1.63713	5.88947	17.6037	2.72053e-05	0.000544006			LOC124153366	-0.894218	5.87018	11.1593	0.000836114	0.00937765
LOC124157070	-1.63579	4.948	21.675	3.22972e-06	8.09123e-05			LOC124165642	-0.892891	3.60208	8.89728	0.00285595	0.0244933
LOC124153262	-1.62894	6.25957	11.2638	0.00079033	0.00984377			LOC124153978	-0.885354	4.22137	12.2814	0.000457483	0.00576202
LOC124155237	-1.626	3.67976	14.7018	0.000125928	0.00207952			LOC124165420	-0.883885	6.02058	13.0752	0.000299227	0.00406718
LOC124172704	-1.62147	3.43129	22.0294	2.68502e-06	6.93189e-05			LOC124157470	-0.881319	5.80418	9.34786	0.00223246	0.0202379
LOC124158816	-1.6212	4.78725	23.8407	1.04644e-06	2.93591e-05			LOC124161891	-0.880674	6.14635	13.4097	0.000250326	0.00348455
LOC124157781	-1.6168	5.29465	9.17887	0.00244825	0.0249776			LOC124160751	-0.879842	4.51284	11.2961	0.000776719	0.00882884
LOC124154367	-1.61592	2.32021	7.88128	0.0049949	0.0440176			LOC124153716	-0.879833	4.43648	13.3465	0.000258901	0.00356773
LOC124159028	-1.61246	4.96236	17.1126	3.5227e-05	0.000686926			LOC124158532	-0.879735	7.64986	11.2172	0.000810447	0.00916473
LOC124155336	-1.59383	6.02464	20.3215	6.5461e-06	0.000151886			LOC124157750	-0.876579	2.88745	7.96626	0.00476573	0.0362771
LOC124165924	-1.58691	1.98694	13.3967	0.000252065	0.00385029			LOC124156578	-0.875551	4.58811	11.3133	0.000769548	0.00875641
LOC124169400	-1.58431	4.46262	21.3295	3.86742e-06	9.49728e-05			LOC124158992	-0.875143	3.23833	9.02217	0.00266725	0.0233124
LOC124158619	-1.5843	1.72691	12.0135	0.000528165	0.00698168			LOC124164594	-0.873635	6.43448	11.0551	0.000884435	0.00983911
LOC124163305	-1.57675	3.36507	9.94895	0.00160941	0.0175947			LOC124165459	-0.867875	3.17239	8.47491	0.00360079	0.029344
LOC124163581	-1.57272	8.06479	10.558	0.00115685	0.0134068			LOC124160182	-0.867266	6.01548	12.6377	0.000378046	0.00491909
LOC124159677	-1.55785	2.0182	8.39439	0.00376381	0.0350206			LOC124169430	-0.865623	3.54689	9.83664	0.0017107	0.016374
LOC124168333	-1.55378	-0.0689726	9.47941	0.00207791	0.0218478			LOC124168974	-0.861816	6.10835	12.2327	0.000469599	0.00588689
LOC124164413	-1.54691	0.960264	9.19868	0.00242189	0.0247776			LOC124156232	-0.859034	4.10944	10.327	0.00131096	0.0133767
LOC124157760	-1.5459	4.44998	20.3123	6.57775e-06	0.000152299			LOC124158620	-0.85721	3.61582	7.2389	0.00713406	0.0493417
LOC124154364	-1.54475	4.82303	20.9297	4.76442e-06	0.000114409			LOC124156484	-0.856232	8.6123	9.07104	0.0025969	0.0228798
LOC124153495	-1.54234	7.75802	11.0952	0.000865534	0.0106109			LOC124154222	-0.856129	4.79216	8.04736	0.004557	0.035127
LOC124160751	-1.53635	4.98017	21.0998	4.3597e-06	0.00010608			LOC124161550	-0.852129	5.77239	10.1363	0.00145374	0.0145228
LOC124158000	-1.53279	2.63579	14.1037	0.000173006	0.00276157			LOC124169507	-0.851913	3.31713	8.7389	0.00311492	0.026303
LOC124154421	-1.5297	4.04401	20.4889	5.99795e-06	0.000140054			LOC124163200	-0.846883	4.48385	10.9974	0.000912391	0.0100989
LOC124159371	-1.52596	4.47292	24.3021	8.23503e-07	2.33425e-05			LOC124166885	-0.84636	4.03756	8.40955	0.00373255	0.0303358
LOC124163909	-1.52527	1.9496	8.43146	0.00368784	0.0346085			LOC124156529	-0.843774	7.0929	8.21689	0.00415023	0.0328693
LOC124169038	-1.49416	6.04786	14.2494	0.000160111	0.00258197			LOC124162500	-0.843707	4.31913	8.55789	0.00344029	0.0285019
LOC124153967	-1.49136	5.19826	21.6786	3.22363e-06	8.09123e-05			LOC124162307	-0.841005	4.1598	9.61172	0.00193339	0.0179724
LOC124153697	-1.48963	3.72781	9.55039	0.00199907	0.0212217			LOC124167550	-0.840799	3.75478	9.23991	0.00236796	0.0212729
LOC124156565	-1.48181	1.39203	8.75433	0.00308867	0.0299817			LOC124163201	-0.840687	4.81515	11.8849	0.000565913	0.00684542
LOC124155926	-1.47989	0.575866	9.8167	0.00172934	0.018683			LOC124158483	-0.838337	4.04926	7.94753	0.0048153	0.0365529
LOC124155702	-1.47689	4.76139	9.5512	0.00199819	0.0212217			LOC124163118	-0.83766	2.88323	7.37907	0.00659872	0.0466075
LOC124164005	-1.47458	3.39204	12.2736	0.000459418	0.00629309			LOC124156534	-0.836608	3.83237	8.84322	0.0029418	0.0250144
LOC124165494	-1.47456	6.75428	11.7198	0.000618372	0.00800101			LOC124158816	-0.83483	4.48696	9.54047	0.0020099	0.0186047
LOC124156313	-1.46981	7.21317	10.3036	0.00132771	0.0150538			LOC124158551	-0.83467	3.55138	8.02981	0.00460137	0.0353696
LOC124160468	-1.44845	2.79414	11.6522	0.000641268	0.00826807			LOC124159563	-0.834185	7.51994	10.3414	0.0013008	0.0132977
LOC124166482	-1.44631	4.34777	21.5179	3.5055e-06	8.76215e-05			LOC124167294	-0.834043	5.07132	10.6617	0.00109374	0.0116478
LOC124158866	-1.44627	4.67215	18.9462	1.34454e-05	0.000293397			LOC124156485	-0.832949	8.6749	7.93668	0.00484427	0.0366461
LOC124162389	-1.44368	1.19186	12.1913	0.000480124	0.00651098			LOC124169459	-0.832212	4.54587	14.2268	0.00016205	0.00240287
LOC124169195	-1.44263	2.99317	15.5813	7.90306e-05	0.00138404			LOC124156200	-0.823617	8.07654	7.74739	0.00537902	0.0399746
LOC124158758	-1.44036	0.443625	10.3831	0.00127174	0.0144939			LOC124169025	-0.822208	6.19601	11.7624	0.000604399	0.00722972
LOC124161237	-1.4346	5.5242	24.9927	5.75469e-07	1.68325e-05			LOC124154248	-0.817567	4.80679	12.0138	0.000528078	0.00647929
LOC124168069	-1.43356	2.55875	15.3757	8.81125e-05	0.00151745			LOC124165092	-0.81666	4.57685	8.53215	0.00348928	0.0287458
LOC124158629	-1.43289	1.22068	7.68441	0.00556999	0.0476351			LOC124163593	-0.816138	7.04884	9.37039	0.00220518	0.0200442
LOC124170544	-1.43259	5.47712	20.5557	5.7922e-06	0.000136117			LOC124164305	-0.813567	5.76461	11.7111	0.00062127	0.00737523
LOC124167249	-1.42996	11.2762	7.81162	0.00519113	0.0452035			LOC124165564	-0.811344	10.0516	7.6233	0.00576189	0.042191
LOC124155564	-1.42886	5.49995	24.3679	7.95845e-07	2.26754e-05			LOC124155893	-0.809771	5.30036	8.64138	0.00328613	0.0274494
LOC124154361	-1.42585	0.974821	9.06715	0.00260243	0.0260907			LOC124159244	-0.807767	7.64288	7.88785	0.00497681	0.0375193
LOC124167932	-1.42208	4.66352	14.0014	0.00018267	0.00290319			LOC124172876	-0.805541	7.94084	9.05341	0.00262206	0.0230275
LOC124161460	-1.41836	0.948653	9.53847	0.00201209	0.0213289			LOC124169074	-0.805406	7.523	9.04664	0.00263179	0.0230945
LOC124156236	-1.41425	4.92024	18.2828	1.90417e-05	0.000400423			LOC124165639	-0.803873	4.08961	8.51618	0.00352003	0.0288623
LOC124158628	-1.40822	5.7045	14.5221	0.000138527	0.00227392			LOC124166093	-0.803447	6.64525	9.97017	0.00159097	0.0155538
LOC124159451	-1.40806	3.26647	10.5056	0.00119014	0.0137203			LOC124160686	-0.801967	6.2632	9.89416	0.00165804	0.0159689
LOC124168018	-1.40567	4.36724	13.9824	0.000184527	0.00292003			LOC124157303	-0.801071	3.70373	8.07541	0.00448699	0.0347093
LOC124155891	-1.40453	4.76742	18.1075	2.08778e-05	0.000433235			LOC124164852	-0.800886	8.30954	7.65812	0.00565173	0.041523
LOC124157497	-1.40431	2.49351	10.2498	0.00136701	0.0154041			LOC124159073	-0.799754	5.39921	10.6649	0.00109186	0.0116391
LOC124158985	-1.4005	6.41617	8.25411	0.00406599	0.0373582			LOC124159328	-0.799442	5.42754	12.8056	0.000345589	0.00455621
LOC124168133	-1.39634	1.17398	7.60239	0.00582908	0.0494664			LOC124166374	-0.799166	5.0993	11.8168	0.000586976	0.00705207
LOC124156007	-1.39585	4.56619	9.29861	0.00229328	0.0237044			LOC124160703	-0.79719	3.75252	8.17775	0.00424072	0.033393
LOC124161951	-1.39052	6.03952	14.9634	0.000109617	0.0018412			LOC124167525	-0.795637	6.2031	9.94917	0.00160922	0.0156885
LOC124160833	-1.38976	5.45042	16.1842	5.74728e-05	0.0010465			LOC124169165	-0.792673	7.25977	8.73154	0.00312752	0.0263891
LOC124173379	-1.38684	6.17861	14.8128	0.000118725	0.00198297			LOC124163373	-0.791279	4.16814	8.27204	0.00402603	0.0321642
LOC124165092	-1.38462	4.73108	14.1853	0.000165661	0.00265647			LOC124166351	-0.79036	6.83547	9.4477	0.00211414	0.0193585
LOC124168864	-1.38143	2.70207	8.43136	0.00368805	0.0346085			LOC124155069	-0.785477	5.8664	9.10184	0.00255353	0.0226416
LOC124163642	-1.37994	4.82438	13.1987	0.00028015	0.0042149			LOC124162587	-0.78414	3.81543	8.27547	0.00401842	0.032144
LOC124158864	-1.37665	2.79982	12.4388	0.000420498	0.00588376			LOC124154193	-0.782736	3.95261	8.70685	0.00317017	0.0266873
LOC124157419	-1.37623	3.32693	7.79917	0.00522703	0.0454745			LOC124171930	-0.782526	3.87575	9.1192	0.0025294	0.0224838
LOC124166622	-1.37617	6.82859	10.0442	0.00152831	0.016961			LOC124169777	-0.778456	7.35972	7.48844	0.00620962	0.0447231
LOC124154377	-1.37311	4.12875	8.44572	0.00365903	0.0344243			LOC124159276	-0.776626	9.07122	8.17885	0.00423816	0.033393
LOC124160582	-1.36765	2.77921	11.6007	0.000659283	0.0084904			LOC124155573	-0.772582	5.37757	8.3582	0.0038395	0.03099
LOC124167501	-1.36581	2.55167	9.85386	0.00169476	0.0183635			LOC124158892	-0.768387	4.84837	9.6622	0.00188098	0.0176346
LOC124172753	-1.36329	4.73061	15.8519	6.84975e-05	0.00122097			LOC124167073	-0.760166	6.25535	8.51945	0.0035137	0.0288542
LOC124162214	-1.3592	6.07521	11.4958	0.000697553	0.00891021			LOC124163850	-0.759187	3.58935	7.89689	0.00495197	0.0373835
LOC124163411	-1.35903	6.37038	12.4919	0.000408721	0.00574088			LOC124154027	-0.758136	6.77472	8.69792	0.00318574	0.0267568
LOC124156479	-1.35382	2.9262	13.1473	0.000287939	0.00430852			LOC124160663	-0.757026	5.53478	8.88082	0.00288182	0.0246573
LOC124163618	-1.35269	1.83461	8.21936	0.00414457	0.037985			LOC124163677	-0.756953	4.17923	7.32857	0.0067867	0.0477201
LOC124168988	-1.34659	4.43341	10.9898	0.000916135	0.011121			LOC124165212	-0.756532	4.41155	8.50326	0.0035451	0.0289763
LOC124162339	-1.3426	3.22493	9.43559	0.00212815	0.0223017			LOC124164901	-0.75334	5.97113	9.65528	0.00188808	0.017671
LOC124156992	-1.33627	7.15321	7.64287	0.00569973	0.0485935			LOC124158951	-0.750082	5.29269	7.41889	0.00645426	0.0460018
LOC124156275	-1.32191	6.35404	15.2548	9.39357e-05	0.0016067			LOC124155346	-0.74999	7.43982	8.48808	0.0035748	0.0291539
LOC124161575	-1.32121	2.81461	12.4125	0.00042648	0.00594427			LOC124161988	-0.748168	5.08634	7.77493	0.00529762	0.0396023
LOC124157214	-1.32073	3.98955	19.243	1.15094e-05	0.000254177			LOC124156251	-0.746528	5.79428	9.90692	0.00164658	0.0159271
LOC124167142	-1.319	6.55469	15.0372	0.000105411	0.00178082			LOC124165640	-0.746121	6.40143	8.01572	0.0046373	0.0355959
LOC124160178	-1.31532	5.25666	13.7953	0.000203841	0.00318444			LOC124164877	-0.74435	5.55337	10.9672	0.000927378	0.0102133
LOC124160182	-1.31332	6.2011	15.6098	7.78494e-05	0.00136553			LOC124159227	-0.744079	6.63246	8.39756	0.00375724	0.0304831
LOC124169376	-1.30793	6.25588	8.59279	0.00337497	0.0322204			LOC124165378	-0.744069	6.87464	7.45673	0.00631996	0.0453986
LOC124157289	-1.30498	5.70504	17.6512	2.65349e-05	0.000531568			LOC124168153	-0.741373	3.95636	8.25667	0.00406025	0.0323085
LOC124155639	-1.30215	6.80259	14.7926	0.000120004	0.00199668			LOC124163093	-0.739551	5.49421	10.4986	0.00119466	0.0123949
LOC124160947	-1.30179	6.32744	11.9985	0.000532437	0.0070297			LOC124160880	-0.739186	3.9854	8.29418	0.00397723	0.0318934
LOC124166447	-1.2944	2.41481	11.8302	0.000582765	0.0076029			LOC124160291	-0.738744	5.65023	7.98272	0.00472259	0.0360739
LOC124157385	-1.28673	4.86924	23.1218	1.52058e-06	4.11905e-05			LOC124163467	-0.738672	5.26388	9.08591	0.00257586	0.0227493
LOC124162307	-1.28244	4.56143	18.817	1.43883e-05	0.000310279			LOC124156303	-0.738121	5.59771	9.32407	0.00226163	0.0204685
LOC124165388	-1.28234	7.56032	8.86202	0.00291165	0.0287196			LOC124166631	-0.73561	6.28869	8.16951	0.00426003	0.0334838
LOC124165098	-1.2795	5.33207	14.1849	0.000165697	0.00265647			LOC124167973	-0.734203	3.98754	8.07651	0.00448428	0.0347093
LOC124158862	-1.27607	5.53128	13.7707	0.000206537	0.00322198			LOC124153515	-0.729803	4.58009	9.92774	0.00162807	0.0157898
LOC124161207	-1.27556	4.91382	19.9498	7.95014e-06	0.000180652			LOC124163658	-0.726583	6.13632	7.52018	0.00610115	0.0440287
LOC124162445	-1.26981	3.22387	12.8723	0.000333481	0.00483218			LOC124165319	-0.721678	7.33595	7.65365	0.00566576	0.0415982
LOC124162076	-1.26213	5.63065	18.307	1.88017e-05	0.000396132			LOC124158730	-0.719873	6.07055	8.96505	0.00275193	0.0238059
LOC124157215	-1.25565	6.1992	13.0482	0.000303578	0.00447554			LOC124160871	-0.719503	4.07207	7.21773	0.00721868	0.0497373
LOC124162282	-1.25174	4.65166	14.2503	0.000160037	0.00258197			LOC124154944	-0.718783	5.14931	9.42849	0.00213641	0.019496
LOC124174203	-1.24348	0.086346	7.63527	0.00572378	0.0487377			LOC124169680	-0.718721	7.23557	7.71436	0.00547832	0.0405477
LOC124161887	-1.23972	5.59371	17.7387	2.53412e-05	0.000512793			LOC124156126	-0.713034	6.34318	7.92277	0.00488166	0.0369034
LOC124169178	-1.23965	3.70551	10.3376	0.00130347	0.0148401			LOC124169092	-0.708875	5.15431	9.81086	0.00173485	0.0165618
LOC124162086	-1.23904	2.17501	10.0207	0.00154787	0.0170918			LOC124165091	-0.707452	3.8304	8.14277	0.00432332	0.0338016
LOC124167720	-1.23868	5.55538	12.7631	0.000353528	0.00508248			LOC124162868	-0.703202	4.54973	9.84386	0.001704	0.0163241
LOC124160529	-1.23787	5.32112	14.9745	0.000108974	0.00183537			LOC124163303	-0.702494	7.41158	7.21909	0.00721324	0.049731
LOC124160076	-1.23757	3.92498	10.8119	0.00100848	0.0120426			LOC124169230	-0.69837	4.15949	7.95504	0.00479536	0.0364268
LOC124168679	-1.23289	3.84922	15.3484	8.93973e-05	0.00153624			LOC124166667	-0.69767	4.4713	10.3125	0.00132133	0.013445
LOC124157882	-1.23254	2.68678	11.8171	0.000586879	0.00763846			LOC124164533	-0.696736	5.27601	9.96235	0.00159774	0.015606
LOC124162452	-1.23155	2.25281	7.96574	0.0047671	0.0424523			LOC124161369	-0.688001	5.3076	8.78404	0.00303878	0.0257991
LOC124168730	-1.23094	5.776	19.1527	1.20668e-05	0.000265421			LOC124164527	-0.685875	4.47947	7.95746	0.00478896	0.0364238
LOC124165143	-1.22528	2.80661	11.734	0.000613686	0.0079591			LOC124153777	-0.67042	4.57081	8.38275	0.00378798	0.0306871
LOC124164204	-1.22494	5.71449	14.4593	0.000143223	0.00234748			LOC124154562	-0.669922	4.47612	8.57337	0.00341115	0.0283891
LOC124160761	-1.2216	2.26451	8.72322	0.00314183	0.0303637			LOC124156066	-0.667617	4.88928	9.29845	0.00229348	0.0207225
LOC124169193	-1.21985	7.79689	9.7626	0.00178098	0.0191843			LOC124167530	-0.65978	5.23801	8.40521	0.00374148	0.0303777
LOC124153942	-1.21618	5.99169	11.0152	0.000903671	0.0110062			LOC124154604	-0.659766	4.84083	8.93164	0.00280272	0.0241881
LOC124167795	-1.21492	3.14201	11.2414	0.000799914	0.00994062			LOC124162885	-0.659608	4.20383	7.52422	0.0060875	0.0439776
LOC124157714	-1.21398	5.57114	12.9754	0.000315603	0.00460345			LOC124155915	-0.658482	4.8817	8.32726	0.00390545	0.0314298
LOC124153740	-1.21381	6.77093	12.1353	0.000494762	0.00668007			LOC124161207	-0.656944	4.68205	7.94268	0.00482824	0.0365776
LOC124158048	-1.21048	4.69272	14.8113	0.000118819	0.00198297			LOC124153801	-0.656155	4.8686	7.76577	0.00532456	0.0396504
LOC124153653	-1.20499	5.91474	9.19476	0.00242709	0.0248011			LOC124162464	-0.655928	5.55732	8.39374	0.00376516	0.0305248
LOC124154319	-1.20266	5.44258	12.4347	0.000421434	0.00588936			LOC124165063	-0.6558	4.28931	7.73352	0.00542049	0.0402555
LOC124164392	-1.20107	3.42217	8.72344	0.00314145	0.0303637			LOC124155925	-0.653709	6.08052	7.68047	0.00558218	0.0411222
LOC124167156	-1.19066	3.79773	9.77729	0.0017668	0.019069			LOC124154570	-0.651458	4.20537	7.61179	0.0057988	0.0423764
LOC124157470	-1.18742	5.83599	11.3029	0.000773878	0.00968432			LOC124168876	-0.640124	4.97405	7.41754	0.00645911	0.0460065
LOC124155923	-1.18683	3.43881	10.5646	0.00115272	0.0133992			LOC124156008	-0.636933	4.339	8.17819	0.00423971	0.033393
LOC124153781	-1.18669	4.41982	10.5559	0.00115817	0.013408			LOC124169838	-0.624969	5.8449	7.52439	0.00608692	0.0439776
LOC124157566	-1.1851	6.79897	10.7751	0.00102872	0.0122183			LOC124165652	-0.624093	4.77173	8.66215	0.00324888	0.027183
LOC124161369	-1.18384	5.53731	17.4087	3.01436e-05	0.000597332			LOC124161966	-0.612028	5.12598	7.30198	0.00688788	0.0482459
LOC124158901	-1.17601	3.80675	10.434	0.00123717	0.0141705			LOC124158831	-0.596882	4.41595	7.70451	0.00550831	0.0407147
LOC124158749	-1.17475	2.76704	10.7751	0.00102874	0.0122183			LOC124161476	0.576146	4.95322	7.27579	0.00698901	0.0486299
LOC124165002	-1.17382	4.04142	13.328	0.000261472	0.00396643			LOC124169580	0.602649	4.65998	7.66042	0.00564455	0.041523
LOC124163240	-1.17318	3.77835	8.77643	0.00305148	0.0296887			LOC124155924	0.602949	5.40351	7.38509	0.00657668	0.046585
LOC124168186	-1.17226	4.63638	12.6796	0.000369658	0.00529284			LOC124168647	0.607927	4.30747	7.38333	0.00658311	0.0465872
LOC124165967	-1.17071	7.13163	10.7488	0.00104346	0.0123265			LOC124163207	0.626847	5.0725	7.87078	0.00502401	0.0378232
LOC124172933	-1.16959	4.62539	11.5247	0.000686782	0.00879305			LOC124160900	0.640378	4.42054	7.5725	0.00592654	0.0431089
LOC124174118	-1.16906	3.65015	11.9489	0.000546803	0.00715922			LOC124159589	0.649389	5.39757	8.5503	0.00345464	0.0285905
LOC124162078	-1.16633	4.3018	14.5866	0.000133865	0.00220396			LOC124167555	0.65841	4.68587	8.89341	0.00286202	0.0245261
LOC124164527	-1.16498	4.52851	15.5166	8.1785e-05	0.00142097			LOC124162902	0.661018	4.95182	7.97171	0.0047514	0.0362183
LOC124155573	-1.16436	5.43011	14.8744	0.000114911	0.00192651			LOC124153714	0.666816	6.21765	7.39127	0.0065541	0.0464718
LOC124165518	-1.16418	2.68308	9.70577	0.00183691	0.0197481			LOC124157747	0.667568	5.11574	8.96963	0.00274505	0.0237774
LOC124156146	-1.16175	2.82703	8.40498	0.00374194	0.0348878			LOC124157923	0.66787	4.67688	8.92742	0.00280921	0.0242227
LOC124169716	-1.15597	5.52474	10.0316	0.00153881	0.0170432			LOC124159784	0.670287	4.11486	7.71816	0.00546682	0.0404899
LOC124159073	-1.1493	5.53541	15.4317	8.55393e-05	0.00147686			LOC124169801	0.671368	5.79726	7.90365	0.00493352	0.0372699
LOC124165443	-1.14406	7.08659	10.0145	0.00155309	0.0171322			LOC124156344	0.672469	4.44217	7.48118	0.00623473	0.0448745
LOC124154570	-1.14183	4.38903	17.1883	3.3852e-05	0.000662463			LOC124154418	0.674262	4.76601	8.15259	0.00429997	0.0337143
LOC124154353	-1.13508	4.79755	12.9835	0.000314243	0.0045958			LOC124157823	0.676368	6.33623	8.00577	0.00466285	0.035717
LOC124166877	-1.13383	2.16274	8.18496	0.00422392	0.0384877			LOC124166273	0.680966	4.28178	9.05469	0.00262022	0.0230275
LOC124153632	-1.12999	4.77005	8.70655	0.00317068	0.0305887			LOC124161255	0.682929	5.51259	9.23623	0.00237274	0.0212983
LOC124168471	-1.12574	3.71041	11.339	0.000758981	0.00953974			LOC124158489	0.686899	4.59215	8.56738	0.00342238	0.0284192
LOC124166359	-1.11934	5.24863	16.0063	6.31321e-05	0.00113452			LOC124168329	0.687784	5.77141	7.75413	0.00535898	0.0398526
LOC124153897	-1.11748	5.52363	8.40528	0.00374132	0.0348878			LOC124170025	0.691101	6.31668	8.1903	0.0042115	0.0332345
LOC124159223	-1.11665	5.54461	15.2079	9.63017e-05	0.00164206			LOC124153642	0.697205	5.20472	8.13269	0.00434742	0.0339408
LOC124167743	-1.11607	4.34008	11.7956	0.000593712	0.00771826			LOC124156947	0.698913	4.75112	9.27698	0.00232052	0.0209152
LOC124153627	-1.11402	4.6222	10.0891	0.0014915	0.0165807			LOC124156075	0.700784	4.46548	8.86392	0.00290863	0.0248286
LOC124165134	-1.11292	2.74086	8.21761	0.00414858	0.0379901			LOC124156912	0.701	4.28314	9.72616	0.00181663	0.0171338
LOC124163679	-1.1119	6.64005	11.0933	0.000866391	0.0106109			LOC124155433	0.702094	4.62917	8.13406	0.00434414	0.0339394
LOC124163277	-1.1094	3.02951	7.8195	0.00516855	0.0451163			LOC124165671	0.706923	5.06816	8.09719	0.00443341	0.0344162
LOC124167963	-1.10736	2.40296	9.26314	0.00233812	0.0240549			LOC124165249	0.707818	4.79583	8.10967	0.00440298	0.0342527
LOC124161022	-1.10509	7.28892	7.7058	0.00550437	0.0472453			LOC124167915	0.708229	4.44456	8.27915	0.00401028	0.0321086
LOC124164467	-1.10452	3.19175	8.9616	0.00275713	0.0274167			LOC124155341	0.708989	5.54971	8.86016	0.00291462	0.0248524
LOC124163850	-1.10322	3.65674	12.3138	0.000449633	0.00621007			LOC124157279	0.709083	4.29606	8.04366	0.00456632	0.0351494
LOC124169543	-1.09974	6.1212	9.47241	0.00208585	0.0219104			LOC124157651	0.716455	6.10727	8.22412	0.00413372	0.0327858
LOC124156353	-1.097	7.41105	9.11714	0.00253225	0.0255502			LOC124167692	0.718277	3.87476	7.27533	0.00699079	0.0486299
LOC124168753	-1.08993	6.06085	12.7906	0.000348366	0.00502857			LOC124166839	0.718713	5.49982	8.53336	0.00348695	0.0287458
LOC124158532	-1.08913	7.66501	8.51921	0.00351417	0.033232			LOC124159405	0.721435	4.97821	9.28116	0.00231523	0.0209019
LOC124157816	-1.08785	6.87617	10.0119	0.00155529	0.0171394			LOC124164541	0.722728	5.97638	8.23129	0.00411742	0.0326802
LOC124166004	-1.08682	4.15664	15.5509	8.03139e-05	0.00140205			LOC124168747	0.723821	4.24705	9.0084	0.00268741	0.023414
LOC124173509	-1.08592	3.02528	8.54475	0.00346521	0.0329105			LOC124161519	0.729776	7.51942	7.96681	0.00476429	0.0362771
LOC124160110	-1.08234	6.02263	8.41646	0.00371839	0.034745			LOC124154238	0.732696	7.00866	7.86804	0.00503161	0.0378544
LOC124154193	-1.07783	4.05757	12.8946	0.000329531	0.00478756			LOC124167780	0.738256	4.02442	8.80188	0.00300921	0.0255678
LOC124166405	-1.07469	5.23829	14.2858	0.000157048	0.00255127			LOC124158811	0.739584	4.64337	7.5693	0.00593708	0.0431284
LOC124155687	-1.07287	5.67589	8.92578	0.00281173	0.0278589			LOC124159222	0.740009	5.48045	10.2234	0.00138668	0.013929
LOC124168837	-1.06113	5.7915	9.69345	0.00184926	0.0198614			LOC124172286	0.741606	4.65234	10.3049	0.0013268	0.0134632
LOC124154437	-1.06048	7.23463	7.81941	0.00516881	0.0451163			LOC124166979	0.742328	4.54828	8.37979	0.00379415	0.0307144
LOC124166613	-1.05936	3.62629	11.3682	0.000747105	0.00942278			LOC124157487	0.743408	4.08309	8.6913	0.00319733	0.0268336
LOC124153573	-1.05787	6.00954	9.92598	0.00162962	0.0177804			LOC124157558	0.74507	4.17008	8.26337	0.0040453	0.0322243
LOC124153777	-1.05615	4.64305	12.606	0.000384508	0.00547066			LOC124168427	0.748408	5.04587	8.51171	0.00352869	0.0289068
LOC124159045	-1.05493	5.97981	10.5251	0.00117763	0.0136046			LOC124159127	0.752395	4.32838	8.16169	0.00427844	0.0335695
LOC124166374	-1.05206	5.06326	13.1879	0.000281764	0.00422761			LOC124165271	0.752476	4.31811	7.87899	0.00500125	0.0376777
LOC124155125	-1.04997	6.31476	8.42029	0.00371056	0.0347014			LOC124163717	0.76049	4.25899	10.0204	0.00154812	0.0152162
LOC124158620	-1.04964	3.55397	8.82389	0.00297312	0.0291689			LOC124153520	0.762448	5.32705	11.9977	0.000532652	0.00652083
LOC124157188	-1.03909	3.47753	11.1021	0.00086232	0.0105964			LOC124158870	0.764167	6.10687	7.25911	0.00705424	0.0490044
LOC124157618	-1.0353	5.4271	12.8752	0.000332963	0.00483104			LOC124159191	0.766816	5.0073	11.2111	0.000813115	0.00918544
LOC124160145	-1.03381	7.45294	8.43924	0.0036721	0.0345177			LOC124154197	0.76789	5.69399	7.71848	0.00546585	0.0404899
LOC124168970	-1.0168	4.46551	11.95	0.000546487	0.00715922			LOC124165272	0.771852	6.04478	9.43873	0.0021245	0.0194221
LOC124162977	-1.01619	6.11162	7.95342	0.00479966	0.0426387			LOC124166909	0.773835	3.75821	7.68262	0.00557552	0.0411007
LOC124162951	-1.01098	4.85251	12.0544	0.000516703	0.00687147			LOC124155484	0.77517	4.19626	8.85713	0.00291946	0.024863
LOC124157709	-1.0109	4.42666	12.3098	0.000450594	0.00621007			LOC124157355	0.776057	5.22256	11.5796	0.000666806	0.00782267
LOC124157216	-1.01075	5.18888	12.2148	0.00047411	0.006452			LOC124157492	0.776264	8.17393	7.53437	0.0060533	0.0438564
LOC124170557	-1.00634	5.73167	10.3154	0.00131922	0.0149885			LOC124162852	0.777724	5.00227	11.1908	0.000822035	0.00926712
LOC124169506	-1.0005	4.60315	10.6367	0.00110863	0.0129848			LOC124155539	0.777926	3.84627	7.36786	0.00663997	0.0468686
LOC124167533	-0.998668	3.51321	9.0924	0.00256674	0.0258035			LOC124160270	0.781941	4.87426	11.2242	0.000807385	0.00914083
LOC124172730	-0.99694	5.27873	11.4199	0.000726627	0.00921736			LOC124155855	0.781978	3.77146	7.93874	0.00483874	0.0366295
LOC124166093	-0.993397	6.64432	9.66913	0.0018739	0.0200478			LOC124158802	0.782653	5.86898	9.62844	0.00191587	0.0178422
LOC124163334	-0.986054	5.37415	11.0637	0.00088035	0.0107579			LOC124153528	0.783555	5.92735	9.44758	0.00211427	0.0193585
LOC124159287	-0.983932	6.50613	8.79933	0.0030134	0.0294247			LOC124165149	0.784538	4.48192	10.9213	0.000950637	0.0104171
LOC124158892	-0.982977	4.91034	11.4627	0.000710081	0.00902829			LOC124158196	0.78562	4.86887	9.15561	0.00247956	0.0221665
LOC124165622	-0.982474	6.92612	7.76831	0.00531707	0.0459365			LOC124166635	0.786703	5.89517	10.4238	0.00124402	0.0128249
LOC124157988	-0.981681	3.2361	9.16321	0.00246929	0.0251223			LOC124166526	0.787517	7.94482	7.32077	0.00681622	0.047897
LOC124158530	-0.980802	4.15409	10.4266	0.00124214	0.0142007			LOC124158439	0.78823	4.32491	10.7235	0.00105785	0.0113576
LOC124169856	-0.980757	6.84153	9.12478	0.00252171	0.0254671			LOC124159264	0.791626	6.34537	10.3082	0.00132443	0.0134515
LOC124159328	-0.977388	5.42986	12.0691	0.000512656	0.00683417			LOC124155871	0.793559	3.82577	7.29578	0.00691168	0.0483611
LOC124154164	-0.97529	6.22643	11.1689	0.000831792	0.0102787			LOC124168881	0.79451	4.54549	11.7251	0.000616643	0.00733618
LOC124166562	-0.974449	5.89942	10.1708	0.00142684	0.0159637			LOC124160546	0.795792	6.36751	7.60547	0.00581916	0.0424404
LOC124165063	-0.972883	4.36735	10.4324	0.00123821	0.0141705			LOC124161013	0.796566	4.86283	10.5783	0.00114424	0.0120453
LOC124160552	-0.969494	5.11861	9.166	0.00246552	0.0251072			LOC124163855	0.79775	5.4467	8.97489	0.00273714	0.023753
LOC124167975	-0.965155	4.57648	10.6633	0.00109283	0.0128408			LOC124166134	0.799015	4.30274	7.49433	0.00618937	0.0446359
LOC124156136	-0.96417	3.66993	8.45251	0.0036454	0.0343255			LOC124158706	0.800725	6.21676	8.99059	0.00271374	0.0235871
LOC124160871	-0.9542	4.17361	10.6279	0.00111392	0.0130328			LOC124154482	0.801107	4.73181	13.2234	0.000276469	0.00379073
LOC124158464	-0.945151	5.88259	10.2662	0.00135491	0.0152834			LOC124168767	0.808691	4.40381	12.2769	0.000458588	0.00576202
LOC124154301	-0.94499	3.6372	10.7933	0.00101866	0.0121505			LOC124157265	0.809019	4.32934	11.8183	0.000586508	0.00705207
LOC124155801	-0.944439	3.50924	8.30781	0.0039475	0.0364829			LOC124168385	0.81164	6.21186	10.4251	0.00124317	0.0128249
LOC124166891	-0.942949	3.79729	9.53108	0.00202022	0.021347			LOC124162246	0.816255	5.92904	10.6175	0.00112022	0.0118378
LOC124154404	-0.937883	3.94424	8.16084	0.00428046	0.038842			LOC124169360	0.81856	6.2323	10.7161	0.00106207	0.011388
LOC124167977	-0.935889	5.13905	11.2249	0.00080706	0.0100068			LOC124153531	0.818571	4.7649	11.3821	0.000741568	0.00849088
LOC124160087	-0.934251	3.97873	9.31615	0.00227143	0.023545			LOC124153873	0.819487	4.3371	10.142	0.00144932	0.0144919
LOC124165435	-0.93393	5.58029	8.69191	0.00319626	0.0307815			LOC124161497	0.822747	7.76485	9.48053	0.00207664	0.0191257
LOC124161584	-0.929496	3.52198	9.04085	0.00264014	0.0263966			LOC124156026	0.822938	8.2932	8.98071	0.00272844	0.0236962
LOC124158700	-0.926397	3.7543	8.08383	0.00446619	0.0401628			LOC124165035	0.823154	4.85557	9.75675	0.00178665	0.0169385
LOC124162885	-0.924317	4.40645	10.6248	0.00111583	0.0130328			LOC124168841	0.824236	3.95438	10.3184	0.00131713	0.0134271
LOC124161833	-0.919274	4.9859	11.4918	0.000699039	0.00891427			LOC124167651	0.824259	3.12614	7.23499	0.00714962	0.0493855
LOC124156599	-0.917914	3.76135	8.84858	0.00293316	0.0288541			LOC124156394	0.826075	4.90092	10.5378	0.0011696	0.0122769
LOC124157682	-0.915672	5.48154	9.3359	0.00224708	0.0233365			LOC124164980	0.826698	4.1158	10.2255	0.00138509	0.0139258
LOC124166536	-0.915604	6.02465	7.66219	0.00563899	0.0481503			LOC124165207	0.826736	3.55325	7.89518	0.00495667	0.0373932
LOC124157556	-0.913568	3.52228	7.77804	0.0052885	0.0458337			LOC124166842	0.827338	5.63486	9.76291	0.00178068	0.016911
LOC124168974	-0.905875	5.93363	9.87399	0.00167632	0.0182175			LOC124167682	0.829726	10.8964	8.53551	0.00348284	0.0287458
LOC124170882	-0.897379	6.044	10.2465	0.00136945	0.0154158			LOC124160746	0.830303	5.57449	9.04415	0.00263537	0.0231074
LOC124154237	-0.89612	4.64651	9.38171	0.00219161	0.0228251			LOC124157278	0.830697	4.66695	9.15022	0.00248689	0.0222139
LOC124164856	-0.894821	5.04639	11.9719	0.000540094	0.00712224			LOC124163084	0.83123	4.81418	10.7866	0.00102235	0.0110296
LOC124155426	-0.890679	6.20565	7.96721	0.00476322	0.0424523			LOC124155895	0.832018	6.12314	7.22102	0.00720546	0.0497086
LOC124166104	-0.885663	3.67155	7.81629	0.00517774	0.0451585			LOC124165058	0.833331	4.74987	14.8399	0.000117032	0.00184708
LOC124158235	-0.885408	4.52651	10.9472	0.000937468	0.0113051			LOC124155872	0.833773	4.89	7.4238	0.00643668	0.0459661
LOC124160663	-0.88205	5.59145	8.26196	0.00404843	0.0372591			LOC124167747	0.834285	4.42517	10.9824	0.000919791	0.0101501
LOC124164594	-0.880505	6.3481	7.68547	0.00556671	0.0476351			LOC124172250	0.836268	9.57346	7.80494	0.00521035	0.0390652
LOC124154063	-0.876961	5.24994	7.86946	0.00502767	0.0442001			LOC124158755	0.836718	7.22478	10.2514	0.0013658	0.0137823
LOC124154944	-0.872878	5.24934	10.4871	0.00120209	0.0138436			LOC124166384	0.838068	4.53173	11.1618	0.00083497	0.0093744
LOC124163430	-0.870073	3.98272	7.8521	0.00507618	0.0445198			LOC124155966	0.838117	8.18218	8.14917	0.0043081	0.0337524
LOC124155528	-0.869389	3.64512	7.73772	0.00540789	0.0465138			LOC124162344	0.838262	3.88567	9.59811	0.00194778	0.0180754
LOC124154259	-0.868228	3.73968	7.97922	0.00473172	0.0422398			LOC124170515	0.838411	3.2386	7.45233	0.00633543	0.0454607
LOC124160511	-0.866045	4.84178	9.10343	0.00255131	0.0256953			LOC124165486	0.839775	5.88855	9.13398	0.00250906	0.0223573
LOC124164564	-0.862676	5.47325	8.85917	0.00291619	0.0287386			LOC124156330	0.839962	5.29313	11.5215	0.000687962	0.0080194
LOC124158886	-0.858189	5.19395	9.03538	0.00264804	0.0264515			LOC124156650	0.840219	4.05402	9.7222	0.00182056	0.0171561
LOC124157819	-0.853085	3.93276	9.2447	0.00236178	0.0242756			LOC124159657	0.840284	4.4443	10.0444	0.00152809	0.0150734
LOC124170044	-0.848462	6.26782	8.25588	0.00406201	0.0373529			LOC124157942	0.851375	4.83239	9.12743	0.00251805	0.0224192
LOC124154606	-0.843245	5.91769	8.07313	0.00449264	0.0403677			LOC124170534	0.856041	5.88783	9.65113	0.00189236	0.0176959
LOC124166858	-0.842451	5.2203	8.75746	0.00308338	0.0299567			LOC124158166	0.856121	4.14456	9.74484	0.00179827	0.0170192
LOC124166514	-0.841594	4.52097	8.73007	0.00313005	0.0303031			LOC124161840	0.856201	5.44185	12.8841	0.000331382	0.00440986
LOC124154745	-0.836828	4.82267	8.05314	0.00454249	0.0406906			LOC124153254	0.861372	3.79907	9.72648	0.00181632	0.0171338
LOC124168958	-0.833913	4.96913	8.78956	0.00302959	0.0295385			LOC124158724	0.862772	4.41135	13.3937	0.000252474	0.00350269
LOC124155640	-0.832522	6.14634	7.96682	0.00476426	0.0424523			LOC124160640	0.865848	8.95918	7.72021	0.00546062	0.0404899
LOC124169010	-0.828965	3.77076	8.15394	0.00429676	0.0388841			LOC124159055	0.868338	4.25138	12.0482	0.000518437	0.00638931
LOC124165067	-0.825171	5.76638	7.57678	0.0059125	0.0499813			LOC124153955	0.869054	5.82336	13.8152	0.000201695	0.00291105
LOC124155600	-0.822703	3.97403	8.7503	0.00309552	0.0300216			LOC124159017	0.872977	3.96841	10.9851	0.000918486	0.0101459
LOC124155532	-0.814929	4.68213	9.28001	0.00231668	0.023863			LOC124165511	0.873613	4.2296	12.7136	0.000363014	0.00475173
LOC124157671	-0.814354	5.863	7.79154	0.00524915	0.0455285			LOC124160896	0.875094	6.72844	7.8511	0.00507899	0.0381585
LOC124164877	-0.810421	5.53711	9.53722	0.00201346	0.0213289			LOC124157065	0.875264	3.62149	9.01686	0.00267501	0.0233398
LOC124164226	-0.793442	5.24816	8.49355	0.00356408	0.0336461			LOC124171062	0.875613	4.74667	12.3513	0.000440691	0.00557197
LOC124166401	-0.787109	3.70016	7.88517	0.00498419	0.0439584			LOC124158925	0.876956	3.13314	8.03754	0.00458177	0.0352437
LOC124159537	-0.773468	4.28216	7.58053	0.0059002	0.0499813			LOC124158599	0.878118	2.75772	7.43918	0.00638191	0.0456642
LOC124162316	-0.771452	4.39691	8.19333	0.00420447	0.0383741			LOC124169727	0.878421	5.20604	15.4045	8.678e-05	0.00144251
LOC124154610	-0.745672	4.40035	8.32428	0.00391186	0.0361839			LOC124166604	0.879121	4.04679	12.1601	0.000488236	0.00609267
LOC124164533	-0.74495	5.22425	8.52546	0.00350213	0.0331752			LOC124160160	0.879889	5.45583	10.7767	0.00102788	0.0110697
LOC124163717	0.716417	4.16909	7.60626	0.00581659	0.0494366			LOC124158890	0.880695	5.43519	15.2381	9.47722e-05	0.00154696
LOC124157355	0.735936	4.98508	8.19509	0.0042004	0.0383687			LOC124158449	0.885746	6.59516	9.6225	0.00192208	0.0178824
LOC124168847	0.776473	5.37361	8.1529	0.00429924	0.0388841			LOC124159322	0.886911	4.42548	11.3505	0.000754275	0.00860941
LOC124165058	0.800418	4.65264	9.48743	0.00206885	0.0217734			LOC124156804	0.890014	3.12505	8.54441	0.00346584	0.0286487
LOC124153955	0.803158	5.72913	9.08737	0.0025738	0.0258509			LOC124157440	0.892202	4.42234	13.4721	0.000242143	0.00338784
LOC124158890	0.803358	5.37599	8.52365	0.00350561	0.0331796			LOC124167709	0.895183	5.34642	8.92328	0.00281559	0.0242419
LOC124153695	0.82884	5.0728	8.40437	0.00374319	0.0348878			LOC124163789	0.896338	5.11997	7.58953	0.00587084	0.0427321
LOC124159426	0.839788	4.98829	7.70486	0.00550723	0.0472453			LOC124153830	0.899098	2.3676	7.49139	0.00619947	0.0446793
LOC124162246	0.842955	5.80517	8.50977	0.00353245	0.0333762			LOC124161150	0.90033	5.22866	11.4817	0.000702842	0.00814095
LOC124166994	0.858374	4.62679	8.83341	0.00295766	0.0290431			LOC124163351	0.901388	3.35529	7.3613	0.00666424	0.0470097
LOC124168408	0.862796	3.5556	7.73825	0.00540633	0.0465138			LOC124166123	0.905587	3.08901	8.01989	0.00462664	0.0355389
LOC124159708	0.864299	4.13468	8.3817	0.00379018	0.0352064			LOC124173221	0.914212	5.36914	8.56923	0.00341891	0.0284192
LOC124165712	0.871293	4.02805	9.39318	0.00217794	0.0227394			LOC124155869	0.916638	3.66583	7.6238	0.00576031	0.042191
LOC124166746	0.879743	5.30484	8.9379	0.00279314	0.0276997			LOC124159426	0.918728	5.06894	15.5506	8.03266e-05	0.00135346
LOC124161150	0.88829	5.22605	7.76519	0.00532628	0.0459799			LOC124162673	0.920429	4.01651	10.5012	0.00119295	0.0123949
LOC124161083	0.896646	4.35306	7.96268	0.00477517	0.0424897			LOC124161593	0.920643	2.53816	7.94256	0.00482855	0.0365776
LOC124155484	0.897176	3.74035	8.6217	0.00332182	0.0317958			LOC124153471	0.923198	7.8706	9.11536	0.00253473	0.0225129
LOC124164899	0.901965	5.61127	9.32912	0.0022554	0.0234009			LOC124167194	0.924557	3.16932	7.43102	0.00641089	0.0458117
LOC124162033	0.92242	5.76249	8.21097	0.0041638	0.0380977			LOC124163361	0.925783	4.50052	8.74683	0.0031014	0.0262292
LOC124168385	0.936822	6.11995	8.5825	0.00339409	0.0323749			LOC124158558	0.92625	5.28267	9.91654	0.001638	0.0158581
LOC124169580	0.951672	4.50796	11.0559	0.00088404	0.010791			LOC124162129	0.927345	5.09704	16.6809	4.42233e-05	0.000812538
LOC124166134	0.956775	4.2395	8.9549	0.00276726	0.0274926			LOC124162122	0.930637	4.3812	8.4505	0.00364944	0.0297114
LOC124165409	0.957482	5.35671	11.8242	0.00058467	0.00761872			LOC124166809	0.930679	3.4874	8.0795	0.00447687	0.0346821
LOC124155390	0.964243	5.91555	9.4053	0.00216359	0.022619			LOC124156288	0.933331	3.76576	10.057	0.00151767	0.0150111
LOC124167829	0.970189	3.57821	9.53584	0.00201498	0.0213289			LOC124166577	0.933413	4.51155	13.8695	0.000195954	0.00284691
LOC124153969	0.97178	6.1352	9.4216	0.00214444	0.0224401			LOC124154447	0.935066	5.55143	10.6501	0.00110066	0.0116728
LOC124166907	0.974277	3.72471	9.34333	0.00223798	0.023286			LOC124159522	0.935288	4.45673	8.6757	0.00322482	0.0270023
LOC124159419	0.98252	6.20683	9.21869	0.00239556	0.0245998			LOC124160222	0.935705	4.02704	10.009	0.00155779	0.0152976
LOC124169044	0.983067	5.36444	9.89197	0.00166001	0.0180761			LOC124154149	0.935803	4.84265	10.8327	0.000997255	0.0108306
LOC124164541	0.984711	5.71007	10.2764	0.00134741	0.0152144			LOC124154384	0.93631	3.37505	8.06444	0.00451424	0.0348464
LOC124162164	0.994882	3.46565	7.60239	0.00582911	0.0494664			LOC124155760	0.93696	5.61413	14.6881	0.000126846	0.00196521
LOC124166353	0.996127	3.86575	7.83583	0.00512207	0.0447795			LOC124165235	0.938258	4.15341	12.5018	0.000406567	0.0052101
LOC124153643	0.997192	5.02832	13.2841	0.000267671	0.00404375			LOC124158911	0.940863	4.3118	11.1153	0.000856183	0.00954418
LOC124158166	0.998737	4.04066	10.6709	0.00108833	0.0128016			LOC124161612	0.944442	7.30774	10.5294	0.00117493	0.0123093
LOC124153880	0.998973	4.50969	8.35263	0.00385129	0.0357137			LOC124166067	0.947732	7.16435	12.1605	0.000488124	0.00609267
LOC124160366	1.00233	5.87008	7.70184	0.00551647	0.0472877			LOC124159568	0.953155	3.64241	9.26468	0.00233616	0.0210388
LOC124167752	1.00859	5.40815	10.561	0.00115498	0.0133992			LOC124173439	0.953337	4.83416	17.4267	2.98606e-05	0.000586991
LOC124169345	1.01205	5.6329	11.67	0.000635149	0.00819879			LOC124161597	0.954621	8.04499	12.2808	0.000457648	0.00576202
LOC124170029	1.02607	5.19731	8.15093	0.00430392	0.0388944			LOC124157407	0.955891	3.79436	12.1234	0.000497931	0.00619253
LOC124159127	1.03025	4.14973	10.9695	0.000926227	0.0112188			LOC124159199	0.956013	5.99639	13.4902	0.000239812	0.00336381
LOC124162049	1.03144	6.72003	9.29583	0.00229676	0.0237181			LOC124162481	0.956554	4.18597	8.40906	0.00373356	0.0303358
LOC124168921	1.04146	2.5978	7.74926	0.00537346	0.0463145			LOC124164960	0.959557	2.64002	8.35225	0.0038521	0.0310689
LOC124170021	1.04372	5.75925	10.8176	0.00100539	0.0120188			LOC124168824	0.96009	3.19306	10.0204	0.00154812	0.0152162
LOC124161362	1.04493	3.69721	11.9588	0.000543895	0.00715922			LOC124155389	0.962467	5.36994	13.5023	0.000238268	0.00335071
LOC124162239	1.04501	5.93932	10.0262	0.00154325	0.0170751			LOC124168847	0.96256	5.58763	14.7367	0.000123619	0.00193435
LOC124165569	1.04981	3.70196	12.0242	0.000525145	0.00696688			LOC124167646	0.966499	2.53602	8.49453	0.00356216	0.0290725
LOC124158917	1.05125	2.88247	8.62333	0.00331884	0.031795			LOC124160161	0.968965	5.02926	13.1409	0.000288914	0.00395149
LOC124164307	1.05465	3.88587	10.9577	0.000932156	0.0112658			LOC124159267	0.973534	7.87133	12.4223	0.000424249	0.00538748
LOC124157278	1.05601	4.35806	8.7851	0.00303701	0.0295846			LOC124153841	0.974217	4.7295	14.7281	0.000124181	0.00194037
LOC124162566	1.06258	3.17989	10.5086	0.0011882	0.0137123			LOC124161473	0.975677	3.21135	9.82111	0.0017252	0.0164841
LOC124165543	1.06553	3.73995	10.0878	0.00149253	0.0165807			LOC124167663	0.976509	3.09869	7.77391	0.00530063	0.0396023
LOC124155389	1.06662	5.2911	12.9802	0.000314801	0.00459785			LOC124162242	0.979378	7.57334	13.5374	0.00023386	0.00330144
LOC124162554	1.07046	2.41039	8.55036	0.00345454	0.0328379			LOC124169615	0.979733	2.10695	7.7886	0.00525769	0.0393932
LOC124166516	1.07165	2.01381	7.57822	0.00590776	0.0499813			LOC124162915	0.98118	6.1551	16.0603	6.13561e-05	0.00107168
LOC124155824	1.07208	5.49804	8.1987	0.00419204	0.0383242			LOC124160946	0.981281	3.9185	12.0537	0.000516897	0.00638496
LOC124155856	1.07902	4.3439	9.51084	0.00204261	0.0215385			LOC124164307	0.982714	4.26534	14.5922	0.000133465	0.0020418
LOC124158979	1.08005	3.27733	10.7699	0.00103166	0.0122397			LOC124156168	0.982851	4.18684	13.3574	0.000257407	0.00356052
LOC124155872	1.08512	4.61523	8.55108	0.00345317	0.0328379			LOC124162709	0.982882	2.46212	8.08163	0.00447161	0.0346821
LOC124157440	1.08755	3.9335	13.7625	0.000207435	0.00322684			LOC124170083	0.986837	3.36316	10.7867	0.00102234	0.0110296
LOC124155438	1.09068	1.9639	8.88464	0.0028758	0.0283914			LOC124166836	0.987554	1.46854	7.52713	0.00607765	0.0439748
LOC124171438	1.09122	4.17276	13.2372	0.000274441	0.00413466			LOC124169443	0.989628	1.8493	7.31344	0.00684409	0.048058
LOC124172032	1.09597	5.44093	7.65682	0.0056558	0.0482564			LOC124163602	0.99003	2.82914	8.16992	0.00425907	0.0334838
LOC124162368	1.09928	4.38929	15.7272	7.3166e-05	0.00129162			LOC124157052	0.990142	8.10575	9.79358	0.00175122	0.0167036
LOC124157441	1.10002	5.72882	13.0254	0.000307296	0.00451824			LOC124165334	0.991832	2.09616	7.29311	0.00692195	0.0483611
LOC124168071	1.10051	5.94478	9.73087	0.00181199	0.0194993			LOC124153630	0.994838	3.27877	11.6814	0.000631265	0.00746963
LOC124165272	1.10055	6.1329	11.3299	0.000762677	0.00956433			LOC124160088	0.999698	3.56084	11.4147	0.000728668	0.00838694
LOC124162673	1.10431	3.69655	10.0316	0.00153875	0.0170432			LOC124158961	1.00076	3.26934	10.1083	0.00147599	0.014698
LOC124163451	1.10799	3.22729	9.95704	0.00160235	0.0175525			LOC124163474	1.00271	4.81325	16.8066	4.13898e-05	0.000769499
LOC124168143	1.10842	3.59383	7.86679	0.0050351	0.0442301			LOC124160982	1.00312	11.3521	7.54021	0.0060337	0.0437433
LOC124169058	1.10858	2.98435	9.83767	0.00170974	0.0185076			LOC124162403	1.00389	3.90882	13.4872	0.000240198	0.00336492
LOC124167634	1.11205	3.2959	10.7003	0.00107117	0.0126267			LOC124154002	1.00447	2.41487	9.09761	0.00255944	0.022653
LOC124162709	1.11463	2.44418	8.65031	0.00327005	0.0313621			LOC124165664	1.00459	1.35621	7.25503	0.00707026	0.0490846
LOC124157021	1.11677	5.19726	14.8037	0.000119304	0.00198803			LOC124163451	1.00473	3.41829	9.23376	0.00237593	0.0213096
LOC124157292	1.1177	6.12184	10.2029	0.00140223	0.0157204			LOC124165225	1.00592	4.33003	14.6969	0.000126257	0.00195886
LOC124155912	1.11843	4.49039	9.21328	0.00240266	0.0246497			LOC124161953	1.00604	5.61946	15.5277	8.13037e-05	0.00136539
LOC124167724	1.11967	2.6281	8.96608	0.00275038	0.0273744			LOC124157726	1.00797	2.33474	7.27863	0.00697798	0.0486299
LOC124156272	1.12809	4.28935	12.7904	0.000348406	0.00502857			LOC124154150	1.00805	4.81663	14.3471	0.000152018	0.00228422
LOC124165781	1.1344	1.21555	7.88959	0.00497202	0.0439215			LOC124159317	1.01115	1.64286	7.76721	0.00532032	0.0396504
LOC124172267	1.13594	3.16079	12.0557	0.00051633	0.00687147			LOC124170157	1.01225	2.07054	7.68816	0.00555842	0.0410022
LOC124157375	1.13957	4.80744	14.2516	0.000159923	0.00258197			LOC124153377	1.01278	3.58559	11.148	0.000841222	0.00940608
LOC124163474	1.14364	4.51966	15.5395	8.07977e-05	0.00140826			LOC124162743	1.01329	2.31998	9.10925	0.00254321	0.0225699
LOC124163312	1.15048	3.46264	13.4641	0.000243177	0.00373418			LOC124161085	1.01468	1.80174	7.99233	0.00469759	0.0359329
LOC124165544	1.15696	3.45187	11.1023	0.000862224	0.0105964			LOC124153468	1.01504	3.84238	15.1447	9.95787e-05	0.00161562
LOC124159284	1.15752	2.59063	10.7145	0.00106297	0.0125435			LOC124166124	1.01513	2.6461	8.90073	0.00285056	0.0244662
LOC124161066	1.15764	3.87058	7.76835	0.00531697	0.0459365			LOC124154190	1.01549	3.47955	12.9048	0.000327745	0.00437352
LOC124169049	1.15781	3.10174	8.45693	0.00363656	0.0342715			LOC124160956	1.01877	3.11683	11.4707	0.000707027	0.00817216
LOC124162065	1.15821	4.2039	11.4884	0.000700303	0.00891427			LOC124168304	1.01961	4.57321	7.77726	0.00529081	0.0395872
LOC124174198	1.16008	3.9814	9.9806	0.00158198	0.0173986			LOC124159472	1.02051	2.68723	9.78163	0.00176264	0.0167963
LOC124155869	1.16279	3.6695	11.766	0.000603215	0.00783254			LOC124163273	1.02452	3.68533	8.14272	0.00432343	0.0338016
LOC124154574	1.16358	3.69518	14.41	0.000147018	0.00240253			LOC124157550	1.02481	4.39501	19.397	1.06174e-05	0.000247425
LOC124165235	1.16413	3.6898	13.0491	0.000303431	0.00447554			LOC124157270	1.02886	6.31811	7.30254	0.00688571	0.0482459
LOC124159734	1.17226	2.63588	10.1077	0.0014765	0.0164858			LOC124154321	1.02925	3.17495	11.1502	0.000840229	0.00940457
LOC124154447	1.17826	5.40178	16.2503	5.55006e-05	0.00101922			LOC124161184	1.03117	2.10846	8.14796	0.00431097	0.0337524
LOC124170028	1.18593	2.18962	7.85886	0.00505723	0.044389			LOC124153544	1.03146	3.1587	8.9689	0.00274613	0.0237774
LOC124160890	1.19161	1.59069	7.84572	0.00509412	0.044606			LOC124155955	1.03187	6.74394	12.7135	0.000363019	0.00475173
LOC124160523	1.19444	3.42584	11.5198	0.000688584	0.00880587			LOC124154287	1.03479	4.03134	7.23142	0.00716387	0.0494528
LOC124163855	1.1963	5.16525	12.271	0.000460051	0.00629309			LOC124165424	1.0349	3.21678	10.8894	0.00096716	0.010556
LOC124155632	1.20045	1.36285	8.42352	0.00370399	0.0346693			LOC124154596	1.03623	2.06015	7.38458	0.00657855	0.046585
LOC124159478	1.20216	4.67147	16.3903	5.15472e-05	0.00095925			LOC124165368	1.0376	2.25934	8.21329	0.00415846	0.0329107
LOC124158795	1.20919	4.11466	9.38391	0.00218898	0.0228193			LOC124153969	1.03958	6.34644	15.9227	6.59828e-05	0.0011452
LOC124162309	1.21315	1.97316	8.24636	0.00408338	0.0374867			LOC124160631	1.04075	4.23652	14.016	0.000181259	0.00265451
LOC124169257	1.22448	5.75634	8.80042	0.00301161	0.0294247			LOC124170522	1.04288	4.20889	18.188	2.00132e-05	0.000423793
LOC124156660	1.227	4.27147	12.4845	0.000410341	0.00575629			LOC124153323	1.04619	3.65568	11.3404	0.000758396	0.00863847
LOC124167837	1.23544	2.12466	7.79796	0.00523051	0.0454745			LOC124164191	1.04629	6.86202	15.1421	9.97149e-05	0.00161562
LOC124157479	1.2368	3.16097	7.75679	0.00535109	0.0461579			LOC124158881	1.04812	2.98291	10.8788	0.00097269	0.0105953
LOC124165602	1.23923	3.62186	12.374	0.000435348	0.00604541			LOC124162962	1.04874	2.63096	9.60261	0.00194301	0.0180465
LOC124167596	1.24465	4.72792	15.1506	9.92684e-05	0.0016848			LOC124165529	1.04978	1.26091	7.54661	0.0060123	0.043617
LOC124160702	1.24806	4.60783	8.39584	0.0037608	0.0350206			LOC124160220	1.05133	4.91856	10.7104	0.00106535	0.0114119
LOC124168304	1.259	4.03883	7.87957	0.00499963	0.044024			LOC124161825	1.05138	1.90903	8.36638	0.00382226	0.0308964
LOC124168405	1.26674	0.963104	8.04199	0.00457053	0.0408673			LOC124169252	1.05402	2.92101	10.2477	0.00136852	0.0137972
LOC124158919	1.26731	2.27235	10.7899	0.00102058	0.0121505			LOC124168266	1.05554	1.64403	8.53746	0.0034791	0.0287367
LOC124163405	1.26759	3.50592	10.624	0.00111628	0.0130328			LOC124165137	1.05662	5.07031	20.5595	5.78064e-06	0.000147804
LOC124170126	1.26908	3.15905	13.3059	0.000264576	0.004008			LOC124164442	1.05955	1.9171	8.91525	0.00282799	0.0243296
LOC124162299	1.27247	4.93109	19.1689	1.19649e-05	0.000263707			LOC124169049	1.06285	3.10236	9.19976	0.00242046	0.0216735
LOC124160180	1.27502	4.52559	7.84883	0.00508535	0.0445647			LOC124165657	1.06569	3.29017	10.0739	0.00150387	0.0149149
LOC124167274	1.28385	5.09835	16.4181	5.07977e-05	0.000950124			LOC124161362	1.06572	3.91671	14.7698	0.000121468	0.00191159
LOC124153785	1.28433	4.07829	10.7562	0.00103932	0.0122908			LOC124162188	1.06579	3.27272	10.9864	0.000917807	0.0101459
LOC124168539	1.28711	4.36701	12.0521	0.000517337	0.00687159			LOC124157468	1.0681	6.269	11.3771	0.000743555	0.00849589
LOC124161359	1.29043	5.45525	16.2225	5.63216e-05	0.00103066			LOC124168521	1.06911	5.83557	10.7229	0.0010582	0.0113576
LOC124161153	1.29151	0.309782	8.16236	0.00427687	0.0388415			LOC124157551	1.06926	1.84021	8.67673	0.00322299	0.0270023
LOC124172289	1.29241	1.56971	7.67471	0.00560001	0.0478547			LOC124161145	1.07167	10.1022	7.24222	0.00712088	0.0493112
LOC124160896	1.29673	6.2343	10.2057	0.00140005	0.015712			LOC124168083	1.07201	5.51439	12.9705	0.000316438	0.00425369
LOC124168111	1.30302	3.29883	11.0025	0.000909904	0.0110576			LOC124169586	1.07435	2.5022	9.10049	0.00255541	0.0226416
LOC124170039	1.30414	-0.267298	8.55034	0.00345458	0.0328379			LOC124158136	1.07589	3.76693	9.62819	0.00191613	0.0178422
LOC124165755	1.30815	3.47686	13.1772	0.000283371	0.00424593			LOC124154255	1.07609	2.93836	10.2414	0.0013732	0.0138316
LOC124169588	1.31287	1.59574	9.66927	0.00187376	0.0200478			LOC124168408	1.07759	3.71252	14.6785	0.000127495	0.00196567
LOC124168845	1.31413	3.48196	8.80175	0.00300942	0.0294247			LOC124159221	1.07866	1.43307	7.45192	0.00633689	0.0454607
LOC124165137	1.31654	4.82737	24.7487	6.53126e-07	1.90533e-05			LOC124159419	1.07875	6.38698	17.2994	3.19294e-05	0.000618835
LOC124160813	1.32059	4.17156	20.7285	5.29238e-06	0.000125986			LOC124164195	1.08655	4.47166	13.8053	0.00020276	0.00291921
LOC124153903	1.32569	3.97599	10.8919	0.000965836	0.0115964			LOC124162539	1.08719	1.55924	9.01565	0.00267677	0.0233398
LOC124158939	1.32827	3.60531	9.4347	0.00212918	0.0223017			LOC124155665	1.08853	2.21371	10.6592	0.00109522	0.0116522
LOC124172985	1.33657	-0.219237	8.06252	0.00451902	0.0405716			LOC124166356	1.08953	3.79903	11.6501	0.000641985	0.00757197
LOC124154015	1.33734	4.02165	13.3457	0.00025902	0.00394011			LOC124168071	1.08999	6.17291	13.8919	0.000193632	0.00282064
LOC124159109	1.34156	4.59036	8.6856	0.00320734	0.0308612			LOC124158975	1.09399	6.5209	15.8823	6.74064e-05	0.00116438
LOC124160249	1.3421	5.07848	14.0024	0.000182575	0.00290319			LOC124168416	1.09586	6.28477	15.3098	9.12427e-05	0.00150276
LOC124165998	1.34661	0.780534	9.65751	0.00188579	0.0201554			LOC124165409	1.09683	5.66415	19.3667	1.07873e-05	0.000250575
LOC124165588	1.35394	5.35751	8.12436	0.00436744	0.0394361			LOC124162554	1.09876	2.63675	10.8692	0.000977743	0.0106397
LOC124162498	1.35412	1.48682	10.3913	0.00126613	0.014445			LOC124155644	1.10144	4.31033	15.1942	9.69993e-05	0.00157627
LOC124162929	1.35486	6.17151	15.7927	7.06746e-05	0.00125368			LOC124157269	1.10148	6.50018	14.7442	0.000123127	0.00192939
LOC124162744	1.35594	5.08344	12.2754	0.000458958	0.00629309			LOC124153695	1.10262	5.18209	18.0155	2.19109e-05	0.000460423
LOC124168521	1.35706	5.55852	14.7249	0.000124392	0.00206034			LOC124160578	1.10376	2.14641	8.85933	0.00291595	0.0248524
LOC124163491	1.36463	5.31043	16.537	4.77094e-05	0.000907799			LOC124169087	1.10381	2.39006	7.23885	0.00713428	0.0493417
LOC124154124	1.3725	2.39903	10.9292	0.000946581	0.0114025			LOC124153871	1.10451	8.71043	15.9476	6.51194e-05	0.001132
LOC124161300	1.37252	4.14435	8.60829	0.00334637	0.0319751			LOC124167211	1.10455	1.29108	8.50869	0.00353455	0.0289116
LOC124169422	1.37344	2.23517	9.44765	0.0021142	0.022187			LOC124167775	1.10471	4.50881	15.5291	8.12457e-05	0.00136539
LOC124153236	1.37747	4.39071	11.9509	0.000546207	0.00715922			LOC124157209	1.10748	4.12853	14.8752	0.000114863	0.00181808
LOC124164008	1.37868	2.07335	9.53076	0.00202057	0.021347			LOC124171438	1.10867	4.40669	19.6963	9.0778e-06	0.000216466
LOC124155785	1.37879	4.15527	20.2648	6.74315e-06	0.000154502			LOC124160163	1.10971	3.389	13.7664	0.000207007	0.0029691
LOC124161561	1.3799	6.26605	17.7134	2.56813e-05	0.00051635			LOC124160813	1.11088	4.3695	21.2045	4.12785e-06	0.000110976
LOC124160784	1.38185	4.61514	17.3517	3.10612e-05	0.000608933			LOC124168719	1.11189	1.63022	9.24443	0.00236213	0.0212379
LOC124165665	1.38764	1.82873	8.79822	0.00301524	0.0294247			LOC124155928	1.1121	0.652684	7.41002	0.00648615	0.0461392
LOC124154626	1.39618	6.6153	12.0906	0.000506779	0.00679702			LOC124153728	1.1122	1.98029	10.1037	0.00147972	0.0147136
LOC124153320	1.39823	2.15202	11.2851	0.000781323	0.00975368			LOC124170181	1.11365	5.17491	16.1074	5.98496e-05	0.00104871
LOC124168192	1.3991	5.66283	9.65379	0.00188961	0.0201767			LOC124156272	1.11412	4.17138	12.8851	0.000331213	0.00440986
LOC124153544	1.40274	2.84864	12.4936	0.000408349	0.00574088			LOC124158067	1.11635	2.55349	10.4988	0.00119451	0.0123949
LOC124158499	1.40444	9.36273	10.8813	0.000971415	0.0116379			LOC124168523	1.11667	7.52782	14.0446	0.000178527	0.00262501
LOC124163998	1.4056	3.52311	14.2344	0.000161392	0.00259881			LOC124161044	1.12053	2.99244	7.3976	0.00653108	0.0463686
LOC124158821	1.40611	3.18829	12.1434	0.000492606	0.00666382			LOC124164135	1.12088	3.56845	7.98887	0.00470659	0.0359767
LOC124160796	1.42063	-0.0423709	7.73726	0.00540927	0.0465138			LOC124161359	1.12091	5.83619	16.6029	4.60808e-05	0.000839634
LOC124158923	1.42188	0.0602439	10.2087	0.00139783	0.0157031			LOC124153498	1.12175	10.5467	9.76357	0.00178004	0.016911
LOC124172972	1.42287	0.770548	7.77006	0.00531192	0.0459365			LOC124169816	1.12611	6.94559	17.139	3.4741e-05	0.000663892
LOC124158463	1.42504	0.795312	8.09291	0.00444387	0.0399948			LOC124155571	1.12655	7.43363	7.35341	0.00669357	0.0471862
LOC124166751	1.42534	1.03437	8.34539	0.00386667	0.0358262			LOC124167829	1.13084	3.66306	15.505	8.2286e-05	0.00137801
LOC124172608	1.4256	3.40287	10.1397	0.00145114	0.0162191			LOC124153236	1.13153	4.88597	9.70172	0.00184096	0.0173048
LOC124165348	1.42758	5.25444	7.95389	0.00479842	0.0426387			LOC124155245	1.13393	0.228502	7.95645	0.00479164	0.0364238
LOC124161586	1.42926	1.94359	9.07498	0.0025913	0.0260028			LOC124163048	1.13476	2.52168	9.18246	0.00244346	0.0218616
LOC124167887	1.43367	2.73629	12.1159	0.000499944	0.00672997			LOC124160877	1.13508	4.94242	10.0649	0.0015112	0.0149742
LOC124164195	1.43553	4.40452	20.6395	5.54407e-06	0.000130845			LOC124153870	1.13693	2.87868	7.65935	0.00564787	0.041523
LOC124159433	1.43556	1.62898	10.4439	0.00123058	0.0141125			LOC124154322	1.13782	8.45533	11.7451	0.000610032	0.00727331
LOC124167281	1.44061	2.46597	8.5545	0.00344669	0.0328379			LOC124159189	1.13882	5.05712	16.9899	3.75797e-05	0.000708267
LOC124153204	1.44525	3.04662	12.2073	0.000476037	0.00646352			LOC124171276	1.13915	3.88876	9.43586	0.00212784	0.019434
LOC124157485	1.44684	3.30721	7.59292	0.00585979	0.0496885			LOC124158784	1.14006	0.275686	8.07283	0.00449339	0.0347343
LOC124167601	1.44965	3.74195	9.27952	0.0023173	0.023863			LOC124172104	1.14071	3.25275	10.3639	0.001285	0.0131608
LOC124163777	1.45206	2.80006	8.6541	0.00326326	0.0313444			LOC124167752	1.14176	5.5682	18.3556	1.83284e-05	0.000391137
LOC124161398	1.45382	0.285778	10.0225	0.00154643	0.0170918			LOC124153999	1.14901	3.34471	11.4074	0.000731513	0.00840587
LOC124157121	1.45392	-0.553732	9.15218	0.00248421	0.0252275			LOC124162691	1.15091	4.61827	14.4561	0.000143466	0.00215868
LOC124172115	1.45404	3.13685	8.30507	0.00395347	0.0365073			LOC124165544	1.15273	3.67035	12.7492	0.000356161	0.00467871
LOC124155874	1.45433	5.61245	15.8476	6.86548e-05	0.00122179			LOC124166723	1.15302	1.75492	9.99336	0.00157106	0.0154141
LOC124153231	1.45447	2.70412	15.8902	6.71252e-05	0.00120039			LOC124156316	1.15593	1.95672	10.0239	0.00154525	0.0152153
LOC124173263	1.45455	2.85176	7.63473	0.00572551	0.0487377			LOC124165712	1.15839	4.30594	22.245	2.3998e-06	7.05721e-05
LOC124159358	1.45702	4.56699	10.2801	0.00134471	0.0152128			LOC124165569	1.15993	3.80532	17.7566	2.51043e-05	0.000515673
LOC124162501	1.45819	2.27301	8.15548	0.00429312	0.0388841			LOC124153472	1.16172	8.14044	10.5427	0.00116646	0.0122557
LOC124153977	1.46231	2.43799	8.67265	0.00323021	0.0310541			LOC124172779	1.1641	2.10866	8.07939	0.00447714	0.0346821
LOC124162712	1.46304	5.10954	10.3081	0.00132447	0.0150325			LOC124158955	1.1642	6.89237	11.8054	0.000590584	0.00707991
LOC124165709	1.46355	2.72759	11.3741	0.000744737	0.0094145			LOC124161857	1.16482	5.24209	9.97246	0.00158899	0.0155483
LOC124158129	1.46385	2.48795	8.1717	0.00425491	0.0387059			LOC124161561	1.16484	6.40951	13.4912	0.00023969	0.00336381
LOC124166593	1.46565	2.34129	9.13747	0.00250427	0.025397			LOC124158554	1.16505	7.89005	11.5078	0.000693051	0.00806159
LOC124160269	1.46714	4.87802	12.3688	0.000436559	0.00605457			LOC124166691	1.16622	2.33799	9.74902	0.00179418	0.0169952
LOC124169586	1.46809	2.11243	12.5818	0.000389517	0.00550275			LOC124161159	1.16875	4.88203	27.7066	1.41181e-07	5.88827e-06
LOC124153472	1.47214	7.82449	7.73335	0.005421	0.0465782			LOC124170031	1.1696	-0.458542	7.30581	0.00687321	0.0482048
LOC124156078	1.47632	2.58557	8.98097	0.00272806	0.0271768			LOC124158492	1.17079	2.00965	10.7758	0.00102836	0.0110697
LOC124167076	1.47918	0.0769928	8.38322	0.00378701	0.0352064			LOC124163930	1.17182	0.796816	8.68845	0.00320233	0.026855
LOC124154388	1.48066	4.96046	24.662	6.83183e-07	1.97728e-05			LOC124165781	1.17238	1.27365	9.89525	0.00165706	0.0159689
LOC124170129	1.48099	0.429344	9.61543	0.0019295	0.0205427			LOC124154015	1.17243	4.34009	15.2528	9.4038e-05	0.00153956
LOC124154536	1.48258	4.68319	7.84248	0.00510325	0.0446504			LOC124159169	1.17297	4.98312	21.1807	4.17961e-06	0.000112093
LOC124160253	1.48261	-0.365269	8.17359	0.00425047	0.0386976			LOC124161270	1.17347	7.44002	9.73516	0.00180777	0.0170796
LOC124168843	1.48462	2.76634	8.52914	0.00349504	0.0331366			LOC124163491	1.1735	5.38898	17.3747	3.06882e-05	0.000600034
LOC124168336	1.48462	0.891797	8.84325	0.00294174	0.0289127			LOC124162409	1.17541	4.8168	17.6458	2.66099e-05	0.000541938
LOC124162546	1.49212	1.8586	7.81446	0.00518299	0.0451684			LOC124162682	1.17546	7.77682	13.3248	0.000261912	0.00360014
LOC124168347	1.49222	3.14272	12.8301	0.000341083	0.00493583			LOC124168845	1.17574	3.95952	8.25468	0.0040647	0.0323085
LOC124166766	1.4934	-0.368603	8.42659	0.00369773	0.0346402			LOC124159564	1.1761	6.50644	19.7569	8.79442e-06	0.000210166
LOC124163670	1.49476	1.11605	8.71975	0.00314782	0.0303948			LOC124154574	1.17641	3.73762	16.5125	4.83307e-05	0.000869082
LOC124154566	1.49618	0.104704	13.1903	0.000281408	0.00422761			LOC124159376	1.17738	-0.182645	8.00123	0.00467455	0.0357816
LOC124167981	1.49702	7.47648	13.9493	0.00018781	0.00296346			LOC124172666	1.1774	2.371	9.69623	0.00184646	0.0173406
LOC124154454	1.50101	3.78485	8.90471	0.00284436	0.0281568			LOC124163510	1.17786	6.85905	10.8806	0.000971757	0.0105953
LOC124155842	1.50154	0.816416	8.61449	0.00333499	0.0318941			LOC124156085	1.17958	0.041321	8.07122	0.00449737	0.0347406
LOC124155566	1.50178	4.90127	17.737	2.53646e-05	0.000512793			LOC124168375	1.18129	1.56684	9.49175	0.00206398	0.019041
LOC124159626	1.50764	1.2321	9.19355	0.0024287	0.0248011			LOC124157230	1.18136	0.0754901	8.28969	0.00398708	0.0319462
LOC124163752	1.5098	3.41672	11.2349	0.000802724	0.00996429			LOC124154101	1.18266	1.41458	8.86782	0.00290241	0.0247948
LOC124174160	1.51031	5.67636	22.6984	1.89529e-06	5.05933e-05			LOC124163312	1.18325	3.6829	17.6047	2.71914e-05	0.000552339
LOC124157235	1.51075	3.00461	8.73055	0.00312922	0.0303031			LOC124167291	1.1834	3.25845	10.9307	0.000945846	0.0103854
LOC124159471	1.5128	8.00905	8.05279	0.00454337	0.0406906			LOC124157683	1.1848	1.57362	10.0782	0.00150035	0.0148935
LOC124172035	1.51488	-0.161432	9.33882	0.00224349	0.0233213			LOC124163526	1.1862	4.34195	17.7481	2.52163e-05	0.000517005
LOC124157052	1.52058	7.68221	11.4013	0.000733908	0.00928829			LOC124162566	1.18667	3.35617	14.5568	0.000135998	0.00207477
LOC124169286	1.52171	-0.0633262	10.6578	0.00109605	0.0128649			LOC124162215	1.1882	3.66794	17.3081	3.17823e-05	0.000618121
LOC124167659	1.52379	1.5858	11.1706	0.00083104	0.0102787			LOC124163974	1.19034	4.67786	13.7438	0.00020951	0.00299624
LOC124154651	1.52443	1.80273	8.26826	0.00403442	0.0371612			LOC124153756	1.19074	1.37615	7.75637	0.00535235	0.0398303
LOC124162564	1.52714	0.811166	8.64989	0.00327081	0.0313621			LOC124159780	1.19167	4.92435	23.1619	1.48916e-06	4.66924e-05
LOC124162135	1.53036	0.614227	8.77546	0.00305309	0.0296887			LOC124169271	1.19287	2.39182	10.2693	0.00135261	0.0136644
LOC124166800	1.53064	3.75299	9.96389	0.0015964	0.0175047			LOC124162443	1.19311	2.29281	11.6237	0.000651171	0.00766384
LOC124157269	1.531	6.05571	21.8436	2.95798e-06	7.53052e-05			LOC124157441	1.19411	5.92422	20.4286	6.1897e-06	0.00015608
LOC124167549	1.533	4.1239	10.6819	0.0010819	0.0127396			LOC124157427	1.19434	1.82035	7.29402	0.00691844	0.0483611
LOC124172860	1.53509	0.912266	8.9009	0.0028503	0.0281903			LOC124155559	1.19731	2.50704	8.29898	0.00396673	0.0318529
LOC124165658	1.5354	1.59083	12.447	0.000418656	0.00586545			LOC124165891	1.19876	-0.0477499	8.0983	0.00443068	0.0344162
LOC124163789	1.53596	4.83598	16.0015	6.32925e-05	0.00113555			LOC124159521	1.19948	0.933997	8.89093	0.00286591	0.0245404
LOC124163846	1.54171	1.74475	12.3903	0.000431563	0.00600042			LOC124156538	1.19949	3.13806	11.03	0.000896502	0.00994311
LOC124170181	1.54327	4.71376	22.522	2.07755e-06	5.49251e-05			LOC124166446	1.20603	1.04616	9.45141	0.00210987	0.0193555
LOC124158060	1.54892	1.84397	9.20896	0.00240834	0.0246849			LOC124161226	1.20615	3.02699	14.7214	0.000124625	0.00194455
LOC124153492	1.55075	-0.260788	7.88708	0.00497892	0.0439471			LOC124155785	1.20626	4.40079	17.4289	2.98262e-05	0.000586991
LOC124162840	1.55292	2.45293	7.9127	0.0049089	0.0434337			LOC124166516	1.20627	2.09764	10.6263	0.0011149	0.011793
LOC124164142	1.55309	3.62188	10.32	0.00131599	0.0149672			LOC124165543	1.2063	3.84813	15.8473	6.86651e-05	0.00118192
LOC124160543	1.56346	2.66123	15.3746	8.81659e-05	0.00151745			LOC124162066	1.20683	4.06118	17.0078	3.72262e-05	0.000704025
LOC124165661	1.56502	1.42948	11.268	0.000788542	0.00983264			LOC124170460	1.20688	0.327884	8.16175	0.00427831	0.0335695
LOC124155111	1.56671	1.88948	13.4594	0.000243784	0.00373418			LOC124158775	1.2097	4.45105	18.4558	1.73894e-05	0.000372547
LOC124165562	1.57355	1.39459	10.5634	0.00115351	0.0133992			LOC124172673	1.21081	2.6257	11.9852	0.000536239	0.00655742
LOC124160566	1.58365	3.59893	11.248	0.000797109	0.00991697			LOC124162070	1.21159	3.36541	14.9193	0.000112206	0.00178117
LOC124173199	1.58424	2.74755	13.3658	0.000256259	0.00390352			LOC124170021	1.2125	6.1178	18.3787	1.81068e-05	0.000387161
LOC124160649	1.58578	3.00982	8.0051	0.00466457	0.0416742			LOC124162699	1.21277	4.85041	15.502	8.242e-05	0.00137815
LOC124168828	1.58866	3.63795	16.3986	5.13222e-05	0.00095668			LOC124167590	1.21518	1.81462	8.7748	0.00305421	0.0258839
LOC124154540	1.59155	6.8598	9.49768	0.00205732	0.0216728			LOC124157243	1.21595	5.19288	23.3279	1.36604e-06	4.34473e-05
LOC124156361	1.59293	4.82894	21.3277	3.87101e-06	9.49728e-05			LOC124160335	1.21675	3.38917	7.28815	0.00694109	0.0484639
LOC124157128	1.59358	0.930057	11.3351	0.000760567	0.00954876			LOC124165709	1.2169	2.85492	9.09451	0.00256378	0.0226609
LOC124160590	1.60179	0.120842	7.89456	0.00495837	0.0438361			LOC124167274	1.22045	5.49547	20.4404	6.15168e-06	0.000155479
LOC124160860	1.60374	0.976339	7.91593	0.00490013	0.043391			LOC124159295	1.22077	4.87027	15.1224	0.000100763	0.00163019
LOC124166943	1.60754	3.40353	9.15356	0.00248235	0.0252275			LOC124155724	1.22202	2.38755	12.8456	0.000338271	0.00448669
LOC124157946	1.60898	5.22125	12.6333	0.000378933	0.00539832			LOC124157561	1.22205	4.60321	12.6008	0.000385583	0.00499345
LOC124172481	1.61208	2.38623	10.2785	0.00134589	0.0152128			LOC124168473	1.22411	1.31843	9.074	0.00259269	0.0228611
LOC124159495	1.61212	1.68597	9.30703	0.00228276	0.0236293			LOC124166582	1.22456	7.86524	19.1389	1.21541e-05	0.000278326
LOC124155044	1.61268	9.47969	9.04603	0.00263266	0.0263697			LOC124158685	1.22522	-0.457812	7.84689	0.00509082	0.0382212
LOC124155826	1.61289	5.50165	11.0971	0.000864631	0.0106109			LOC124169720	1.22522	3.56353	7.60636	0.00581628	0.0424404
LOC124166130	1.61675	4.30475	13.9179	0.000190972	0.00300044			LOC124168143	1.22538	4.01975	11.6425	0.000644615	0.00759482
LOC124160897	1.62	9.38918	8.05765	0.00453119	0.0406477			LOC124166353	1.22609	3.93829	14.9289	0.000111637	0.00177729
LOC124161502	1.62049	4.28165	12.131	0.000495907	0.00668381			LOC124168525	1.22868	3.31532	7.60188	0.00583074	0.0424684
LOC124157274	1.62254	0.6119	9.64198	0.0019018	0.0202674			LOC124158938	1.22885	1.90065	8.99642	0.0027051	0.0235307
LOC124157765	1.62493	-0.0500621	9.82425	0.00172226	0.0186248			LOC124158133	1.22919	3.97496	12.6973	0.00036618	0.0047874
LOC124166934	1.6279	3.6128	11.2972	0.000776256	0.00970144			LOC124165138	1.23087	2.59541	8.11228	0.00439664	0.0342519
LOC124168418	1.63021	2.49602	9.90053	0.00165231	0.01801			LOC124169047	1.23304	8.02585	14.1219	0.000171334	0.00252894
LOC124162643	1.63206	-0.0650052	8.18836	0.004216	0.0384474			LOC124166044	1.23779	0.987234	9.31063	0.00227828	0.0206022
LOC124172761	1.63593	0.218399	9.12798	0.0025173	0.0254671			LOC124162346	1.23786	3.41573	14.7955	0.000119819	0.00188836
LOC124153797	1.63739	3.03215	10.2987	0.00133127	0.0150786			LOC124167724	1.23813	2.6144	12.1124	0.000500863	0.0062149
LOC124168865	1.64151	4.22082	9.9307	0.00162545	0.0177524			LOC124162234	1.2385	1.96156	11.2305	0.000804625	0.00912712
LOC124167308	1.64387	1.53792	8.85455	0.0029236	0.0287858			LOC124160566	1.24168	4.03957	10.3347	0.00130555	0.0133339
LOC124169418	1.64694	4.30494	8.80405	0.00300562	0.0294247			LOC124162392	1.24244	5.26999	16.8648	4.01398e-05	0.000750073
LOC124163523	1.64894	1.2824	11.0226	0.000900067	0.0109744			LOC124158894	1.24316	3.39895	8.64022	0.00328822	0.0274494
LOC124160772	1.65146	0.561505	7.9484	0.00481299	0.0427226			LOC124156078	1.24479	2.89966	7.61636	0.00578411	0.0423255
LOC124161857	1.65377	4.78094	18.0411	2.16185e-05	0.000446079			LOC124169315	1.24494	4.95147	9.97299	0.00158853	0.0155483
LOC124170459	1.65484	0.824904	9.30615	0.00228386	0.0236293			LOC124155726	1.24515	3.65873	17.0923	3.56072e-05	0.000678082
LOC124168961	1.65703	4.21345	8.15628	0.00429123	0.0388841			LOC124164505	1.24522	4.76253	26.4486	2.70649e-07	1.04167e-05
LOC124159483	1.6581	6.49303	9.85556	0.00169319	0.0183635			LOC124160653	1.24572	0.375185	7.40355	0.00650951	0.0462633
LOC124163665	1.65953	0.554984	10.1053	0.0014784	0.0164903			LOC124167133	1.24909	3.32723	7.42248	0.00644138	0.0459698
LOC124168983	1.65984	8.72195	9.02376	0.00266492	0.026596			LOC124160367	1.25117	5.60433	12.688	0.000368002	0.00480549
LOC124153871	1.66127	8.484	14.2793	0.000157586	0.00255625			LOC124167050	1.253	1.74309	9.50874	0.00204495	0.0189073
LOC124166005	1.66154	3.37993	9.17114	0.00245861	0.0250601			LOC124169229	1.2548	3.78739	20.5064	5.94335e-06	0.000150913
LOC124160224	1.662	2.50495	9.13656	0.00250552	0.025397			LOC124168037	1.25683	4.46812	16.2456	5.56379e-05	0.000985933
LOC124168411	1.66603	1.21823	8.27319	0.00402347	0.0370915			LOC124161050	1.25848	5.34927	21.2596	4.01094e-06	0.000108776
LOC124154043	1.67095	1.25398	11.5579	0.000674629	0.00865761			LOC124172267	1.26179	3.30257	14.2261	0.000162104	0.00240287
LOC124165206	1.67251	2.67932	9.39208	0.00217925	0.0227394			LOC124154734	1.26376	1.93481	11.6123	0.00065517	0.00770264
LOC124163755	1.67435	0.641609	8.37133	0.00381186	0.0353779			LOC124158923	1.26567	0.37691	9.45371	0.00210722	0.0193555
LOC124160545	1.67704	3.54113	8.53392	0.00348588	0.0330783			LOC124153369	1.26607	3.64603	9.01819	0.00267306	0.0233398
LOC124161134	1.68202	2.01511	9.09613	0.00256151	0.0257745			LOC124173248	1.27274	-0.42248	9.45093	0.00211042	0.0193555
LOC124172596	1.68815	3.64838	11.5843	0.000665098	0.00855526			LOC124161193	1.27445	2.74744	10.3697	0.001281	0.0131366
LOC124160334	1.68933	1.74284	8.94296	0.00278542	0.027648			LOC124159107	1.28648	4.82304	27.5363	1.54172e-07	6.31012e-06
LOC124162647	1.69073	0.0815911	7.61166	0.0057992	0.0493269			LOC124156252	1.28761	2.71828	15.7295	7.30757e-05	0.00124709
LOC124168212	1.69183	3.54675	15.9622	6.4619e-05	0.00115746			LOC124165752	1.28957	4.42107	12.9458	0.000320642	0.00429966
LOC124165734	1.69515	4.18155	13.2388	0.000274208	0.00413466			LOC124168336	1.29018	0.929139	8.54949	0.0034562	0.0285905
LOC124162051	1.69578	6.56602	12.695	0.000366625	0.00525703			LOC124172032	1.29019	5.52418	18.1635	2.02723e-05	0.000427629
LOC124164598	1.69642	1.34691	8.70446	0.00317433	0.0305971			LOC124165113	1.29094	7.39633	19.5433	9.83441e-06	0.000232486
LOC124166692	1.69975	1.70171	8.16649	0.00426714	0.0387851			LOC124159752	1.29095	0.932572	9.46559	0.00209363	0.0192561
LOC124174069	1.71767	3.43863	13.0629	0.000301211	0.00445257			LOC124161502	1.29244	4.76759	14.4938	0.000140623	0.00213642
LOC124158775	1.72064	4.12079	29.1309	6.76502e-08	2.33968e-06			LOC124156998	1.29504	3.88583	14.9234	0.000111963	0.00177989
LOC124165138	1.72207	2.11248	14.6557	0.000129043	0.00212776			LOC124160979	1.29709	11.2427	12.8422	0.000338892	0.00448951
LOC124170138	1.7271	1.44871	13.1213	0.000291953	0.00434601			LOC124168844	1.29745	4.74544	12.5516	0.000395862	0.00509649
LOC124164181	1.72714	1.8767	8.24094	0.00409559	0.0375674			LOC124166064	1.29905	4.63971	26.738	2.32993e-07	9.09501e-06
LOC124154287	1.72817	3.4976	12.6671	0.000372142	0.00531535			LOC124166932	1.29909	2.3329	14.4571	0.00014339	0.00215868
LOC124165289	1.7293	6.7195	15.1517	9.92106e-05	0.0016848			LOC124164043	1.30076	-0.755082	8.44957	0.00365129	0.0297114
LOC124160694	1.73383	5.14821	9.68105	0.00186178	0.0199765			LOC124163998	1.30113	3.85603	13.0288	0.000306732	0.00414863
LOC124155401	1.73508	3.04535	13.7011	0.000214328	0.00332465			LOC124153547	1.30276	6.25398	21.8066	3.01556e-06	8.52519e-05
LOC124169172	1.74033	3.73711	10.5993	0.00113132	0.0131804			LOC124155504	1.30346	4.54573	13.6045	0.000225646	0.0031937
LOC124159132	1.74325	6.89563	12.0831	0.000508819	0.00681607			LOC124160613	1.3085	1.51147	12.169	0.000485911	0.00607749
LOC124167897	1.74876	2.91677	12.2714	0.000459955	0.00629309			LOC124162299	1.30932	5.1154	27.0843	1.94776e-07	7.76908e-06
LOC124159467	1.74897	6.04321	10.9598	0.000931092	0.0112653			LOC124162106	1.30953	1.31381	7.23603	0.00714548	0.0493855
LOC124168890	1.75112	3.41155	11.835	0.000581278	0.00759251			LOC124166463	1.31071	2.02799	11.5865	0.000664327	0.00780193
LOC124153877	1.75742	0.368843	8.89169	0.00286472	0.0283074			LOC124162049	1.31138	6.73038	23.1655	1.48644e-06	4.66924e-05
LOC124166092	1.75984	6.20991	12.2977	0.000453514	0.00623468			LOC124160622	1.31256	2.6274	8.65099	0.00326884	0.0273292
LOC124160609	1.76132	3.98297	11.1033	0.00086175	0.0105964			LOC124155661	1.31608	2.88523	12.2774	0.000458471	0.00576202
LOC124163354	1.76146	2.30142	9.76808	0.00177568	0.019146			LOC124158917	1.31632	3.00234	12.486	0.000410022	0.00524187
LOC124153869	1.76643	2.75992	19.2697	1.13493e-05	0.000251145			LOC124159132	1.31713	7.08937	17.2835	3.21971e-05	0.000622875
LOC124169803	1.76678	13.2107	7.57687	0.0059122	0.0499813			LOC124158098	1.31787	0.739831	9.40738	0.00216113	0.0196889
LOC124172686	1.7721	2.97995	10.1022	0.00148091	0.0165015			LOC124164152	1.31845	2.3005	9.88106	0.00166989	0.0160535
LOC124155166	1.77992	2.90376	16.2576	5.52882e-05	0.00101853			LOC124159626	1.32226	1.16083	7.24689	0.0071024	0.0492454
LOC124155489	1.7812	2.9554	12.1343	0.000495022	0.00668007			LOC124153524	1.32443	4.84181	29.2052	6.51056e-08	3.03891e-06
LOC124167912	1.78187	5.19789	12.7683	0.000352537	0.00507488			LOC124157375	1.32465	4.97068	25.5766	4.2517e-07	1.57557e-05
LOC124172671	1.78704	1.15951	13.6302	0.000222574	0.00344285			LOC124155854	1.32546	3.74523	17.0724	3.5982e-05	0.000684033
LOC124161493	1.78762	3.73469	12.2306	0.000470111	0.00641474			LOC124159209	1.32793	1.17765	8.26873	0.00403338	0.0321761
LOC124159402	1.79848	4.86337	13.1234	0.000291625	0.00434601			LOC124154265	1.3288	5.9885	19.955	7.92871e-06	0.000193173
LOC124169720	1.80341	3.21703	11.1214	0.00085338	0.0105218			LOC124161083	1.33006	4.51576	28.3514	1.01172e-07	4.42486e-06
LOC124161072	1.80343	2.39066	12.4195	0.000424879	0.00592997			LOC124165665	1.33079	1.62681	8.11076	0.00440034	0.0342527
LOC124164179	1.80778	1.61412	9.2897	0.00230446	0.0237753			LOC124160608	1.33092	1.76214	12.8128	0.000344261	0.00454536
LOC124162772	1.8122	1.90302	15.6124	7.77444e-05	0.00136553			LOC124166827	1.33409	4.13553	24.6854	6.74933e-07	2.35027e-05
LOC124159485	1.81254	4.15043	11.5441	0.000679641	0.00871176			LOC124163846	1.33911	1.9141	12.0632	0.000514278	0.00635977
LOC124165952	1.813	1.40202	13.2845	0.000267606	0.00404375			LOC124162164	1.33985	3.46945	15.4834	8.32342e-05	0.00138964
LOC124169315	1.81847	4.74745	13.3911	0.00025282	0.00385647			LOC124162065	1.34063	4.24925	16.5874	4.64582e-05	0.000845108
LOC124169642	1.82141	4.76825	13.3392	0.000259909	0.00394817			LOC124169671	1.34101	0.0252175	8.76821	0.00306526	0.0259435
LOC124154742	1.82436	6.95515	15.7704	7.1511e-05	0.00126443			LOC124162239	1.34245	6.07455	21.3155	3.8956e-06	0.000106494
LOC124154530	1.83193	0.590221	13.0839	0.00029785	0.00441759			LOC124158941	1.34305	9.37637	13.8706	0.000195837	0.00284691
LOC124162644	1.83774	2.38124	14.5753	0.000134669	0.00221389			LOC124155382	1.34306	2.73056	8.60479	0.00335279	0.0279671
LOC124167891	1.83919	3.43246	7.93182	0.0048573	0.0430811			LOC124158920	1.34359	-0.412015	8.27053	0.00402938	0.0321676
LOC124157460	1.83967	5.2016	13.0062	0.000310466	0.00454661			LOC124156495	1.34503	2.49927	9.50341	0.0020509	0.0189363
LOC124168083	1.84163	5.33934	17.7327	2.5422e-05	0.000513011			LOC124155401	1.34784	3.37985	9.2113	0.00240526	0.021555
LOC124159119	1.84546	6.08032	14.2889	0.000156786	0.00255079			LOC124172200	1.34817	0.0983822	7.3364	0.0067572	0.0475431
LOC124159464	1.84845	7.71166	9.20478	0.00241384	0.0247183			LOC124163752	1.35072	4.13368	10.6708	0.00108842	0.0116137
LOC124159801	1.84923	1.05605	13.105	0.000294507	0.004377			LOC124155824	1.35107	5.50692	17.3206	3.15743e-05	0.000615165
LOC124169233	1.84943	0.0448279	13.8837	0.000194481	0.00304254			LOC124156390	1.35248	2.25394	12.4502	0.000417957	0.00531853
LOC124169644	1.85436	2.84507	9.0026	0.00269596	0.0268814			LOC124155861	1.35417	-0.368641	8.09742	0.00443284	0.0344162
LOC124163652	1.85526	0.406771	9.9867	0.00157675	0.0173585			LOC124162043	1.35472	1.71833	8.26369	0.00404458	0.0322243
LOC124170032	1.86556	0.420567	14.1734	0.000166711	0.00266884			LOC124162786	1.35526	0.068058	9.82674	0.00171993	0.0164481
LOC124167370	1.87328	5.14462	12.5875	0.000388328	0.00549971			LOC124167181	1.35822	2.73344	9.50777	0.00204604	0.0189073
LOC124160567	1.87556	11.1191	9.64422	0.00189948	0.0202624			LOC124169398	1.36182	11.5939	9.3771	0.00219712	0.0200002
LOC124168125	1.87817	2.94715	11.2015	0.000817318	0.0101226			LOC124170126	1.36272	3.30956	19.0176	1.29516e-05	0.000292316
LOC124160973	1.87884	7.70112	16.1856	5.743e-05	0.0010465			LOC124154122	1.36491	0.498711	10.6724	0.00108748	0.0116137
LOC124161500	1.88764	0.369127	10.4475	0.00122813	0.0141049			LOC124154172	1.36512	3.65786	13.5264	0.000235235	0.00331658
LOC124153833	1.8944	7.92692	11.073	0.000875944	0.0107159			LOC124154354	1.36604	6.55096	16.2623	5.51496e-05	0.000978862
LOC124155846	1.90145	3.63583	12.1046	0.00050297	0.00675561			LOC124155208	1.36871	0.241157	12.0204	0.000526219	0.00646371
LOC124168931	1.9027	5.83637	12.2991	0.000453189	0.00623468			LOC124154909	1.36938	4.1211	8.49749	0.00355637	0.0290468
LOC124166152	1.90505	3.63029	15.8352	6.91052e-05	0.00122782			LOC124166994	1.37322	4.34059	30.7312	2.96369e-08	1.4981e-06
LOC124160828	1.90715	2.64179	7.79163	0.00524887	0.0455285			LOC124156299	1.37459	1.07943	9.12401	0.00252276	0.022443
LOC124155571	1.91306	7.66946	15.441	8.51219e-05	0.00147197			LOC124157946	1.3768	5.53693	19.8309	8.4604e-06	0.000203513
LOC124170192	1.91333	2.27857	11.4488	0.000715394	0.00908534			LOC124168125	1.3776	3.29964	9.14233	0.00249762	0.0222916
LOC124163034	1.91724	6.85184	17.3729	3.07179e-05	0.0006037			LOC124165755	1.38398	3.52349	16.163	5.81181e-05	0.00102163
LOC124166691	1.91995	2.2885	25.2498	5.03638e-07	1.48102e-05			LOC124160695	1.38774	6.41611	9.37004	0.00220561	0.0200442
LOC124160822	1.92572	8.41559	10.9752	0.000923386	0.0111967			LOC124161526	1.38844	0.521772	7.64026	0.00570796	0.041852
LOC124164081	1.9317	3.36599	15.6694	7.54354e-05	0.00132742			LOC124153542	1.3906	2.0058	11.0181	0.000902276	0.00999704
LOC124155086	1.93393	2.59214	7.68523	0.00556746	0.0476351			LOC124162309	1.39072	2.04767	12.7782	0.000350676	0.00461219
LOC124167784	1.93861	3.51283	14.726	0.000124318	0.00206034			LOC124160597	1.39203	2.74316	18.956	1.33767e-05	0.000300058
LOC124160336	1.9388	3.08811	12.5646	0.000393126	0.00553598			LOC124169737	1.39311	2.48774	9.68808	0.00185467	0.0174028
LOC124161527	1.94029	1.89701	12.2648	0.000461573	0.00630606			LOC124160610	1.39338	1.59588	12.4218	0.000424358	0.00538748
LOC124167023	1.94129	6.5303	12.4102	0.000426984	0.00594427			LOC124172661	1.39341	0.227949	8.3227	0.00391526	0.0314857
LOC124160205	1.94219	2.7772	17.5963	2.73116e-05	0.000545141			LOC124158969	1.39445	-0.0328211	9.35826	0.00221982	0.02014
LOC124174114	1.9499	2.04283	8.42949	0.00369185	0.0346146			LOC124168983	1.39469	9.13673	12.8339	0.000340389	0.0045039
LOC124174073	1.9564	5.28132	8.45801	0.00363439	0.0342715			LOC124164169	1.39559	2.12817	14.9857	0.000108332	0.0017322
LOC124162415	1.95748	8.37847	13.4334	0.000247187	0.00378103			LOC124169198	1.39681	-0.294663	8.52653	0.00350006	0.0288013
LOC124169284	1.95835	2.58725	12.2129	0.000474602	0.006452			LOC124161383	1.39775	0.0710751	10.3716	0.00127967	0.0131366
LOC124167181	1.9597	2.26201	14.213	0.000163238	0.00262469			LOC124153209	1.40098	0.760141	9.57372	0.00197382	0.0182977
LOC124162519	1.96229	1.91009	8.80209	0.00300886	0.0294247			LOC124162067	1.40109	2.19386	13.4052	0.000250924	0.00348844
LOC124169378	1.96323	1.73118	10.1785	0.00142091	0.0159136			LOC124168089	1.40344	0.690938	9.64953	0.001894	0.0176962
LOC124160469	1.97263	4.27254	16.1035	5.99723e-05	0.00108368			LOC124159852	1.40362	7.78836	12.6221	0.000381207	0.00494848
LOC124160338	1.97792	2.48277	10.9164	0.00095315	0.0114691			LOC124169475	1.4041	2.38948	13.1013	0.000295092	0.00402095
LOC124160821	1.98468	7.05764	12.6021	0.000385308	0.00547496			LOC124158539	1.40416	0.517813	11.4765	0.000704817	0.00815521
LOC124160391	1.98745	12.018	10.5345	0.00117166	0.0135499			LOC124158939	1.4096	3.74497	15.6737	7.52616e-05	0.00127596
LOC124162023	1.99032	2.11054	20.7008	5.3693e-06	0.000126992			LOC124160784	1.41294	4.93898	26.6353	2.45707e-07	9.49001e-06
LOC124164017	2.00348	2.58124	16.5137	4.83009e-05	0.000914614			LOC124161218	1.41543	1.64772	7.60284	0.00582763	0.0424684
LOC124162682	2.00835	7.58534	16.25	5.5511e-05	0.00101922			LOC124169058	1.42065	3.01837	19.6745	9.18167e-06	0.000218468
LOC124163963	2.01431	0.847298	10.2361	0.0013772	0.0154872			LOC124160249	1.43225	5.12948	32.7026	1.07396e-08	6.45344e-07
LOC124155864	2.01643	2.91006	8.09956	0.00442759	0.039881			LOC124155000	1.43316	1.28023	7.85546	0.00506675	0.0380926
LOC124156346	2.02667	8.25823	16.1264	5.92531e-05	0.00107536			LOC124156237	1.4337	0.697776	10.5049	0.00119056	0.0123949
LOC124163501	2.02711	3.28421	13.5556	0.0002316	0.00356742			LOC124159452	1.43537	4.76779	23.351	1.34976e-06	4.31647e-05
LOC124162576	2.02916	0.311713	10.4654	0.00121628	0.0139923			LOC124167784	1.43657	3.99085	11.512	0.000691488	0.00805194
LOC124162455	2.04389	2.25684	21.8266	2.98439e-06	7.58023e-05			LOC124156079	1.43786	-0.350277	10.3101	0.00132305	0.01345
LOC124170220	2.04391	1.6358	9.95421	0.00160482	0.017562			LOC124159321	1.43849	-0.0722749	9.87924	0.00167154	0.0160553
LOC124163534	2.04525	2.72544	11.409	0.000730881	0.00926063			LOC124155810	1.44112	2.82635	15.0764	0.000103244	0.00166297
LOC124170274	2.05544	1.53804	12.3261	0.000446667	0.00618695			LOC124169003	1.44328	7.46595	7.2781	0.00698003	0.0486299
LOC124162392	2.06228	4.79204	29.0357	7.1058e-08	2.44217e-06			LOC124154530	1.45013	0.876273	9.25531	0.00234813	0.0211293
LOC124172595	2.06867	4.08099	16.8807	3.98035e-05	0.000770703			LOC124165602	1.45017	3.5145	21.312	3.90287e-06	0.000106494
LOC124162390	2.07408	1.60487	14.9627	0.000109655	0.0018412			LOC124157021	1.45072	5.34748	33.4161	7.44045e-09	4.91652e-07
LOC124154198	2.07523	3.63423	20.2889	6.65849e-06	0.000153201			LOC124155111	1.45181	2.07741	12.6514	0.000375289	0.00488901
LOC124161049	2.08484	1.14782	15.0516	0.000104611	0.00177002			LOC124154749	1.45542	-0.484745	8.3096	0.00394362	0.0316905
LOC124166365	2.08513	3.2796	13.9603	0.00018671	0.00295034			LOC124161565	1.4561	0.774349	7.24223	0.00712086	0.0493112
LOC124164085	2.09435	4.58943	13.8918	0.000193646	0.00303379			LOC124165690	1.45667	1.33969	14.4583	0.000143297	0.00215868
LOC124162297	2.09763	0.226696	15.5285	8.12725e-05	0.0014143			LOC124154388	1.45702	4.8495	19.809	8.55771e-06	0.000204955
LOC124172390	2.10603	3.19516	12.5782	0.000390266	0.00550275			LOC124161279	1.45817	2.95094	17.868	2.3677e-05	0.000488182
LOC124162742	2.11504	0.974737	11.0113	0.000905567	0.0110171			LOC124163952	1.45821	2.82258	10.1023	0.00148088	0.0147136
LOC124167529	2.12646	6.86034	11.8398	0.000579777	0.00758191			LOC124165748	1.45873	8.65606	14.5997	0.000132933	0.00203937
LOC124172519	2.12741	1.67394	13.0827	0.000298041	0.00441759			LOC124163177	1.45941	3.31564	14.7128	0.000125196	0.00195068
LOC124163835	2.13573	4.34068	28.4303	9.71334e-08	3.25693e-06			LOC124168212	1.46109	3.61161	17.5708	2.76801e-05	0.000559159
LOC124172292	2.14388	4.75659	18.667	1.55654e-05	0.000332405			LOC124158918	1.46179	0.696796	11.893	0.000563455	0.00683687
LOC124157852	2.15605	3.28525	14.3794	0.000149427	0.00243828			LOC124154611	1.46573	4.03837	23.9594	9.83898e-07	3.24095e-05
LOC124157669	2.16149	1.9165	12.6775	0.000370085	0.00529284			LOC124168087	1.46944	7.88181	16.536	4.77349e-05	0.00086261
LOC124160335	2.16418	2.91377	15.6749	7.52147e-05	0.00132566			LOC124162498	1.47333	1.81825	11.1773	0.000828057	0.00931317
LOC124167049	2.17589	5.35045	15.2905	9.21797e-05	0.00157912			LOC124153200	1.47343	12.633	8.19501	0.00420057	0.0331721
LOC124159824	2.18021	1.21485	10.8851	0.000969389	0.0116263			LOC124155631	1.47354	7.14088	21.465	3.60352e-06	9.93142e-05
LOC124161576	2.18417	4.5687	20.1747	7.06831e-06	0.000161616			LOC124174201	1.47471	3.11321	10.7925	0.00101913	0.0110245
LOC124165381	2.18887	7.44938	8.32794	0.00390399	0.0361415			LOC124162183	1.47599	3.25514	17.9155	2.30932e-05	0.000478845
LOC124163611	2.19176	3.61353	15.4728	8.3703e-05	0.00144971			LOC124166896	1.47982	-0.230952	9.33673	0.00224606	0.0203444
LOC124165832	2.20115	3.34959	20.9807	4.63927e-06	0.000111892			LOC124174160	1.48062	6.02726	28.946	7.44226e-08	3.38731e-06
LOC124154680	2.20874	3.00964	19.3399	1.09395e-05	0.000243548			LOC124169163	1.48783	0.0851183	10.269	0.00135286	0.0136644
LOC124173116	2.21524	0.734783	14.7364	0.000123638	0.00205403			LOC124159043	1.48951	3.49332	20.1501	7.15963e-06	0.000177278
LOC124156567	2.22553	2.82442	23.704	1.12349e-06	3.13607e-05			LOC124169286	1.48991	-0.238769	10.6531	0.00109885	0.0116682
LOC124170291	2.22631	9.59035	18.6369	1.58128e-05	0.000336381			LOC124163501	1.49236	3.81749	11.5433	0.000679926	0.007948
LOC124165320	2.23074	2.1186	9.12554	0.00252065	0.0254671			LOC124160543	1.4931	2.70951	15.8279	6.93733e-05	0.001189
LOC124154528	2.23283	1.82486	12.1042	0.000503078	0.00675561			LOC124155632	1.49384	1.36681	14.6703	0.000128045	0.00196988
LOC124160971	2.23284	9.1386	16.1024	6.00071e-05	0.00108368			LOC124155388	1.49406	6.13933	28.6138	8.83504e-08	3.97179e-06
LOC124166024	2.23555	0.561425	18.4351	1.75794e-05	0.000371804			LOC124166361	1.49452	3.34221	9.94376	0.00161395	0.0156885
LOC124157316	2.2525	5.04504	18.623	1.59285e-05	0.000338189			LOC124162770	1.49742	0.0793893	7.44223	0.00637107	0.0456164
LOC124169399	2.25727	7.70055	8.10582	0.00441233	0.0397761			LOC124158757	1.49791	0.351167	12.3503	0.000440922	0.00557197
LOC124167966	2.26739	0.823116	16.0231	6.25742e-05	0.00112634			LOC124162297	1.49809	0.457214	8.52385	0.00350522	0.0288221
LOC124160324	2.27222	3.46765	11.726	0.000616317	0.00798381			LOC124154391	1.50783	3.79749	11.0442	0.000889641	0.009887
LOC124168163	2.28858	-0.190867	16.2973	5.41416e-05	0.00100076			LOC124166103	1.51773	-0.161902	10.5741	0.00114681	0.0120607
LOC124160252	2.2908	8.97428	10.6518	0.00109964	0.0128933			LOC124154019	1.51855	5.19504	15.3428	8.96598e-05	0.00147891
LOC124154744	2.2928	9.18626	16.8384	4.07019e-05	0.000786713			LOC124155874	1.51989	5.89261	25.1429	5.32351e-07	1.92084e-05
LOC124166020	2.29914	2.39941	14.7055	0.000125681	0.00207856			LOC124156915	1.5225	2.29066	8.36028	0.00383511	0.0309774
LOC124174067	2.31791	1.96752	19.4799	1.01664e-05	0.00022772			LOC124160587	1.52285	7.90179	10.4466	0.00122873	0.0127031
LOC124165699	2.32067	1.73423	16.7293	4.31111e-05	0.000827462			LOC124156039	1.52317	4.64304	18.4912	1.70692e-05	0.000367123
LOC124166847	2.32681	4.64221	35.0693	3.18186e-09	1.39976e-07			LOC124168588	1.52858	0.576515	12.8123	0.000344352	0.00454536
LOC124169398	2.35893	11.2056	15.1776	9.78591e-05	0.00166603			LOC124164516	1.53167	0.253521	7.3793	0.00659789	0.0466075
LOC124163881	2.36923	3.64126	15.3429	8.96579e-05	0.00153831			LOC124157776	1.53342	3.35971	13.1134	0.000293191	0.004005
LOC124162024	2.37155	2.77408	29.8317	4.71225e-08	1.6772e-06			LOC124165661	1.53568	1.41793	12.1287	0.000496516	0.00618194
LOC124160984	2.3749	7.56599	21.1036	4.35101e-06	0.00010608			LOC124168088	1.53943	-0.11763	11.8146	0.00058767	0.00705268
LOC124164026	2.37514	3.41012	21.8535	2.94284e-06	7.50937e-05			LOC124156613	1.54052	11.8806	10.4982	0.00119491	0.0123949
LOC124168288	2.37758	2.5032	19.0598	1.26688e-05	0.000277552			LOC124162644	1.54914	2.81758	11.4066	0.000731844	0.00840587
LOC124165437	2.38657	7.44394	20.9684	4.66932e-06	0.00011237			LOC124172308	1.55312	0.83591	8.2073	0.00417221	0.0329957
LOC124166905	2.38807	4.46136	30.2199	3.85722e-08	1.39545e-06			LOC124160772	1.55469	0.989839	7.94276	0.00482801	0.0365776
LOC124169203	2.38878	3.00046	13.4601	0.000243695	0.00373418			LOC124169077	1.55757	1.51765	8.16893	0.00426141	0.0334838
LOC124174207	2.39292	1.02302	22.158	2.51102e-06	6.54412e-05			LOC124158821	1.55878	3.14758	11.1759	0.000828667	0.00931317
LOC124159852	2.39631	6.96699	29.9592	4.41224e-08	1.58065e-06			LOC124154284	1.56247	5.84263	23.0056	1.6153e-06	5.03358e-05
LOC124159874	2.40142	2.08194	17.8464	2.39466e-05	0.000489493			LOC124168277	1.56367	1.89477	12.9831	0.000314317	0.00423556
LOC124154106	2.41592	9.89762	16.736	4.29586e-05	0.000825977			LOC124160602	1.56549	0.115761	10.4303	0.00123968	0.0128042
LOC124169709	2.42222	1.4921	20.9994	4.59424e-06	0.000111294			LOC124170357	1.56763	1.74414	12.966	0.000317205	0.00425878
LOC124154539	2.42328	3.14634	18.0532	2.14813e-05	0.000444917			LOC124166578	1.57031	3.42113	13.0489	0.000303459	0.0041196
LOC124169282	2.44333	1.79899	10.4468	0.00122864	0.0141049			LOC124170029	1.57036	5.60629	28.4868	9.43409e-08	4.18957e-06
LOC124162193	2.46471	1.2866	16.8859	3.96956e-05	0.000769969			LOC124162415	1.57169	8.70694	20.7367	5.26971e-06	0.000136008
LOC124172859	2.48367	0.688611	16.5772	4.67094e-05	0.000890312			LOC124167308	1.57241	1.28002	7.27516	0.00699146	0.0486299
LOC124160370	2.48425	0.417119	10.7673	0.0010331	0.0122435			LOC124160461	1.57303	3.4766	10.9546	0.000933709	0.0102624
LOC124168888	2.50574	5.46117	22.0193	2.69929e-06	6.95241e-05			LOC124169231	1.57388	0.426745	10.303	0.00132811	0.013464
LOC124159272	2.53401	4.80617	27.6518	1.45239e-07	4.69807e-06			LOC124170234	1.57856	2.38255	13.3465	0.000258904	0.00356773
LOC124169531	2.53778	13.38	17.3926	3.04007e-05	0.000599187			LOC124167981	1.5808	7.60093	24.0155	9.5562e-07	3.17642e-05
LOC124162688	2.5459	1.40407	22.6802	1.91326e-06	5.08261e-05			LOC124153320	1.58084	2.28839	18.7533	1.48763e-05	0.000328326
LOC124154104	2.54894	1.40553	11.9556	0.000544845	0.00715922			LOC124165292	1.58155	12.4096	14.0228	0.000180605	0.00264847
LOC124174202	2.55636	1.72207	23.662	1.14826e-06	3.181e-05			LOC124160086	1.58739	3.64264	25.9599	3.4858e-07	1.32304e-05
LOC124163825	2.56938	-0.200238	21.9773	2.75894e-06	7.05646e-05			LOC124166054	1.58883	2.60761	20.7794	5.1534e-06	0.000133635
LOC124167759	2.57399	6.26069	12.312	0.000450063	0.00621007			LOC124164899	1.58984	5.80012	35.9254	2.05022e-09	1.61791e-07
LOC124159539	2.57472	2.93028	20.5052	5.94681e-06	0.000139155			LOC124158187	1.59045	0.929944	12.5585	0.000394411	0.00508377
LOC124165292	2.57791	12.0275	18.8968	1.37982e-05	0.000299907			LOC124161500	1.59079	0.227663	9.89425	0.00165796	0.0159689
LOC124166163	2.57887	2.96156	16.7859	4.18433e-05	0.000805941			LOC124168893	1.59156	0.327576	15.1065	0.000101615	0.00164155
LOC124156613	2.59366	11.441	17.7968	2.45801e-05	0.000498767			LOC124160972	1.59195	10.1601	13.1471	0.000287971	0.00394351
LOC124169077	2.60608	1.18433	16.5235	4.80512e-05	0.000912723			LOC124162744	1.59243	5.36594	18.694	1.53468e-05	0.000337352
LOC124155404	2.60861	3.72739	23.4562	1.27788e-06	3.49605e-05			LOC124156973	1.59295	0.534817	13.8188	0.000201314	0.00290936
LOC124153245	2.61507	0.49254	17.9639	2.25133e-05	0.000462806			LOC124173116	1.59315	0.168644	12.0716	0.000511945	0.00633807
LOC124172818	2.62272	2.07181	18.761	1.48164e-05	0.000318159			LOC124153677	1.59648	3.79497	24.7821	6.41894e-07	2.2495e-05
LOC124163566	2.6405	1.96461	26.3596	2.83405e-07	8.7064e-06			LOC124170222	1.59658	-0.353245	8.33662	0.00388538	0.0312913
LOC124165825	2.64097	6.82001	22.1243	2.55553e-06	6.62871e-05			LOC124172377	1.59711	0.282836	11.1102	0.00085855	0.00956085
LOC124167193	2.66001	5.95098	22.0603	2.64222e-06	6.83743e-05			LOC124172821	1.59751	0.296397	8.90136	0.00284958	0.0244662
LOC124153200	2.66264	12.1462	17.0989	3.54838e-05	0.000690709			LOC124160180	1.59876	4.3089	10.3159	0.00131888	0.0134324
LOC124165675	2.66448	1.23215	27.1374	1.89495e-07	6.00595e-06			LOC124170028	1.59896	2.77145	15.302	9.16195e-05	0.00150445
LOC124159126	2.72002	5.97071	29.0156	7.17966e-08	2.45987e-06			LOC124167596	1.59908	4.76975	32.3684	1.27541e-08	7.44146e-07
LOC124164958	2.7219	0.125078	21.3695	3.78751e-06	9.38175e-05			LOC124157262	1.60063	3.31283	14.4852	0.000141262	0.00214316
LOC124159078	2.75152	4.91226	33.3412	7.73256e-09	3.17324e-07			LOC124160754	1.60096	6.22894	18.6023	1.6103e-05	0.000351161
LOC124157817	2.75741	6.55167	22.2466	2.39785e-06	6.26402e-05			LOC124158025	1.60295	-0.717467	12.3857	0.000432636	0.00547988
LOC124172407	2.76684	1.61454	20.8353	5.0051e-06	0.000119406			LOC124166917	1.60372	2.0206	8.92616	0.00281115	0.0242227
LOC124168668	2.78687	8.9962	18.2299	1.95782e-05	0.000410135			LOC124162929	1.60444	6.37178	24.4554	7.60515e-07	2.63158e-05
LOC124165748	2.79368	8.44561	22.6393	1.95446e-06	5.17956e-05			LOC124162014	1.60785	0.987194	12.6188	0.000381891	0.00495149
LOC124172936	2.79532	0.755696	18.8616	1.40556e-05	0.000304899			LOC124155842	1.61013	0.993316	10.0272	0.00154249	0.0152018
LOC124169262	2.81353	7.44698	16.6032	4.60721e-05	0.000881218			LOC124170192	1.61239	2.46617	11.5313	0.000684336	0.00798562
LOC124169205	2.81433	3.53342	21.7796	3.05837e-06	7.71466e-05			LOC124155204	1.61677	1.45951	9.894	0.00165818	0.0159689
LOC124169113	2.8248	2.58665	18.6407	1.57812e-05	0.00033636			LOC124164181	1.61924	2.20807	11.7177	0.000619073	0.0073571
LOC124168872	2.82737	4.82672	15.2356	9.48972e-05	0.00162062			LOC124163371	1.62173	5.43189	7.70989	0.00549192	0.040621
LOC124169453	2.84107	11.8034	23.4265	1.2978e-06	3.54175e-05			LOC124172282	1.62199	1.0779	12.0756	0.000510852	0.00633167
LOC124163783	2.88094	2.43547	35.4165	2.66221e-09	1.18538e-07			LOC124163881	1.62855	4.11423	10.4744	0.00121037	0.0125251
LOC124165369	2.88106	11.1594	23.9064	1.01137e-06	2.85207e-05			LOC124165687	1.63015	11.9767	11.9248	0.000553915	0.0067435
LOC124154509	2.9026	3.41144	34.8836	3.50009e-09	1.5215e-07			LOC124166349	1.63018	5.30016	35.1843	2.99932e-09	2.23807e-07
LOC124169404	2.90685	5.74562	24.3428	8.06293e-07	2.29137e-05			LOC124154097	1.63229	5.20898	25.4368	4.57123e-07	1.68261e-05
LOC124162259	2.90792	3.2124	47.3286	6.00294e-12	4.61681e-10			LOC124161527	1.63261	2.016	11.4897	0.000699846	0.0081234
LOC124154999	2.91304	1.72434	27.6924	1.4222e-07	4.61398e-06			LOC124153231	1.63333	2.80259	24.9495	5.88519e-07	2.10963e-05
LOC124169533	2.96353	9.83302	16.5901	4.63932e-05	0.000885819			LOC124165740	1.63522	6.56795	16.7582	4.24595e-05	0.000788051
LOC124168868	2.96408	1.46143	13.7649	0.000207168	0.00322684			LOC124154718	1.6389	-0.133013	8.70377	0.00317552	0.0267119
LOC124174089	2.97061	4.02674	25.624	4.1485e-07	1.24455e-05			LOC124163723	1.64173	3.43815	19.3635	1.08052e-05	0.000250575
LOC124153868	2.97122	4.31019	49.672	1.81718e-12	1.62482e-10			LOC124160973	1.64181	8.16564	16.223	5.63061e-05	0.000996164
LOC124169208	3.02133	2.77037	28.7244	8.34467e-08	2.82384e-06			LOC124163570	1.64272	1.36034	7.40286	0.00651204	0.0462633
LOC124158958	3.04351	7.70034	24.0362	9.45436e-07	2.67298e-05			LOC124154509	1.64422	4.07882	12.9795	0.000314915	0.00423841
LOC124169859	3.1031	4.58297	45.2752	1.71205e-11	1.16229e-09			LOC124160205	1.64541	2.67134	19.2952	1.11989e-05	0.000259158
LOC124154522	3.10667	4.62135	47.707	4.94929e-12	3.88802e-10			LOC124174075	1.64548	5.62943	7.42093	0.00644696	0.0459797
LOC124163660	3.10967	7.08078	28.3997	9.86817e-08	3.28879e-06			LOC124153477	1.64588	2.03044	9.85766	0.00169126	0.0162305
LOC124164335	3.12449	4.33027	20.291	6.65118e-06	0.000153201			LOC124172672	1.64628	2.70571	23.3864	1.3251e-06	4.25001e-05
LOC124161304	3.20388	6.82674	27.8471	1.31291e-07	4.29744e-06			LOC124156122	1.65159	0.708837	11.6983	0.00062558	0.00741837
LOC124168717	3.20931	9.16059	18.2124	1.97591e-05	0.000413139			LOC124166029	1.6562	4.33884	39.3728	3.50132e-10	3.75763e-08
LOC124169191	3.21184	12.155	24.4566	7.60042e-07	2.17893e-05			LOC124156074	1.65783	3.45367	23.7103	1.11984e-06	3.65583e-05
LOC124155000	3.22095	0.908628	30.9584	2.6362e-08	9.82811e-07			LOC124157478	1.66089	4.4532	39.3401	3.56047e-10	3.75763e-08
LOC124154103	3.30347	9.08418	29.1635	6.65197e-08	2.30784e-06			LOC124154742	1.6615	7.08757	25.4865	4.45492e-07	1.64532e-05
LOC124167955	3.36664	3.83202	33.4087	7.46902e-09	3.07656e-07			LOC124157464	1.66253	4.40485	26.8278	2.22416e-07	8.77583e-06
LOC124166098	3.43327	4.07657	31.719	1.78173e-08	6.89982e-07			LOC124160977	1.66617	1.08669	8.29402	0.00397759	0.0318934
LOC124169626	3.45164	8.09754	18.7834	1.46438e-05	0.000315171			LOC124163665	1.66783	0.839198	13.715	0.000212743	0.00303851
LOC124156585	3.49367	7.18118	59.6646	1.1248e-14	2.06175e-12			LOC124172596	1.66818	4.20849	14.3433	0.000152323	0.00228568
LOC124160347	3.51258	1.39953	32.6988	1.07604e-08	4.36688e-07			LOC124153730	1.66956	1.63097	19.0473	1.2752e-05	0.000289002
LOC124169149	3.58229	5.02457	19.677	9.16975e-06	0.000206235			LOC124160391	1.6708	12.3686	14.3127	0.000154818	0.00231363
LOC124153675	3.61968	4.89107	37.3439	9.90319e-10	4.67447e-08			LOC124167377	1.67463	1.74227	7.73119	0.00542749	0.0402802
LOC124165659	3.68696	2.4644	26.5182	2.61068e-07	8.04263e-06			LOC124167601	1.67629	3.84602	14.5245	0.000138346	0.00210474
LOC124169101	3.74001	9.26358	37.4088	9.57881e-10	4.54085e-08			LOC124168288	1.6783	2.26924	8.34292	0.00387192	0.0312058
LOC124165687	3.77693	11.4652	37.7375	8.09341e-10	3.8533e-08			LOC124168801	1.67887	1.33327	12.7787	0.00035059	0.00461219
LOC124169625	3.85907	10.3475	34.9227	3.43054e-09	1.50315e-07			LOC124172972	1.68071	0.52262	10.8096	0.00100975	0.0109338
LOC124170233	3.98379	2.69221	40.1396	2.36445e-10	1.2095e-08			LOC124172035	1.68181	-0.121462	13.523	0.000235659	0.00331828
LOC124169516	3.9969	4.93446	24.4064	7.80085e-07	2.22841e-05			LOC124170358	1.6824	0.432029	13.3358	0.000260391	0.00358373
LOC124168252	4.05683	12.1673	40.7046	1.77066e-10	9.22928e-09			LOC124156567	1.68312	3.14836	19.8174	8.52022e-06	0.000204504
LOC124169285	4.08588	4.03731	43.9053	3.44654e-11	2.1176e-09			LOC124165658	1.69096	1.65429	18.9496	1.34216e-05	0.000300452
LOC124153673	4.22137	5.03493	52.9617	3.40109e-13	3.66717e-11			LOC124163506	1.69098	2.91516	9.36375	0.00221319	0.0200964
LOC124164147	4.59406	10.166	54.4597	1.58667e-13	1.83686e-11			LOC124172822	1.69357	0.318478	11.9323	0.000551701	0.00672401
LOC124169484	4.8397	6.05548	32.2995	1.32147e-08	5.24676e-07			LOC124161960	1.69547	0.946597	7.44845	0.0063491	0.0455184
LOC124160512	5.03008	5.14821	55.774	8.1299e-14	1.10386e-11			LOC124161493	1.70675	4.16954	12.9261	0.000324032	0.00433981
LOC124169483	5.44371	7.05559	41.4383	1.21648e-10	6.55823e-09			LOC124167659	1.70725	1.53181	15.0827	0.000102899	0.00165986
LOC124161938	5.64833	3.89639	78.8909	6.56375e-19	5.55294e-16			LOC124170444	1.7074	3.59384	16.1665	5.80111e-05	0.00102139
LOC124165808	6.12862	4.56755	52.7857	3.72004e-13	3.97214e-11			LOC124162405	1.70744	9.87988	17.013	3.71248e-05	0.00070332
LOC124154115	6.67799	5.91348	70.4983	4.60668e-17	2.25632e-14			LOC124168931	1.71019	6.42707	14.5726	0.000134864	0.00206034
								LOC124157274	1.71507	0.820635	11.6637	0.000637323	0.00752508
								LOC124165643	1.71523	0.921503	8.99662	0.00270479	0.0235307
								LOC124167370	1.71834	5.46083	16.5817	4.65982e-05	0.00084625
								LOC124162417	1.71849	2.98349	26.4221	2.74385e-07	1.05235e-05
								LOC124156011	1.71937	-0.126426	10.5039	0.00119123	0.0123949
								LOC124170220	1.72244	1.90026	7.25066	0.00708749	0.0491731
								LOC124174011	1.72582	4.2115	8.56308	0.00343048	0.0284494
								LOC124163652	1.72947	0.869457	8.72593	0.00313716	0.0264501
								LOC124168814	1.73225	6.23901	20.2379	6.83848e-06	0.000170094
								LOC124154283	1.73586	3.35693	11.909	0.000558642	0.00678599
								LOC124163835	1.74317	4.76397	23.9735	9.76729e-07	3.22703e-05
								LOC124165437	1.74511	7.70015	17.5115	2.85574e-05	0.000571617
								LOC124162083	1.74636	2.10355	20.9852	4.62853e-06	0.000122044
								LOC124169453	1.74796	12.1772	17.4292	2.98209e-05	0.000586991
								LOC124161344	1.75217	1.6774	7.44556	0.0063593	0.0455618
								LOC124160469	1.75288	4.66768	21.1467	4.25425e-06	0.000113215
								LOC124155856	1.75886	4.40576	31.267	2.24868e-08	1.18018e-06
								LOC124167740	1.76003	0.384894	11.9581	0.000544104	0.0066388
								LOC124168756	1.7601	-0.500439	10.8946	0.000964465	0.0105371
								LOC124169345	1.76118	5.90334	32.4636	1.21446e-08	7.12375e-07
								LOC124155860	1.77216	1.67855	16.6064	4.59963e-05	0.00083949
								LOC124162456	1.77278	1.94225	17.3503	3.10844e-05	0.0006067
								LOC124154357	1.77749	4.45774	19.2836	1.12671e-05	0.000260187
								LOC124172471	1.77802	2.90559	10.3691	0.00128144	0.0131366
								LOC124157342	1.7784	4.27075	8.5191	0.00351438	0.0288542
								LOC124168965	1.78237	1.26956	15.3639	8.86641e-05	0.00146469
								LOC124156609	1.79011	-0.163527	15.7169	7.35637e-05	0.0012491
								LOC124166365	1.79128	3.70081	11.8735	0.000569397	0.00687854
								LOC124172859	1.79289	0.234721	8.77836	0.00304826	0.0258595
								LOC124170076	1.79628	1.2726	9.94605	0.00161195	0.0156885
								LOC124168466	1.79905	-0.17809	11.8239	0.000584761	0.00704088
								LOC124161853	1.80297	3.30096	12.2568	0.000463558	0.00581782
								LOC124173022	1.80323	1.20551	13.0833	0.000297936	0.00405466
								LOC124169016	1.80396	5.55643	36.1893	1.79051e-09	1.47196e-07
								LOC124165380	1.80518	6.92623	8.59599	0.00336903	0.0280599
								LOC124165631	1.80804	3.51284	18.7274	1.508e-05	0.000332154
								LOC124153204	1.80812	2.37946	15.8987	6.68234e-05	0.00115613
								LOC124166905	1.80948	4.39833	17.9552	2.26164e-05	0.000471633
								LOC124159495	1.81093	1.35463	8.95582	0.00276587	0.0239076
								LOC124163640	1.81303	3.18013	33.8225	6.03765e-09	4.08809e-07
								LOC124173203	1.81404	1.8284	14.0016	0.000182654	0.00267138
								LOC124162024	1.81859	2.7336	20.8534	4.95806e-06	0.00012918
								LOC124162023	1.83053	2.30814	21.6927	3.20011e-06	8.95461e-05
								LOC124158946	1.83128	7.56565	20.049	7.54821e-06	0.000184402
								LOC124155166	1.8327	3.22895	19.1105	1.23362e-05	0.000280737
								LOC124170096	1.83309	-0.0377112	15.8246	6.94918e-05	0.00118917
								LOC124155733	1.83318	-0.135613	16.0253	6.25026e-05	0.00108997
								LOC124173345	1.83932	-0.142168	12.2092	0.000475551	0.0059547
								LOC124167987	1.84128	0.805064	8.0103	0.00465121	0.0356528
								LOC124165297	1.85494	3.07339	11.6839	0.000630426	0.00746776
								LOC124154198	1.8584	4.04086	20.7568	5.21472e-06	0.000134906
								LOC124168828	1.85894	3.42672	31.6467	1.84928e-08	9.99251e-07
								LOC124156346	1.86046	8.46096	32.7515	1.04726e-08	6.34662e-07
								LOC124153833	1.86048	8.15193	21.7077	3.17516e-06	8.9075e-05
								LOC124166099	1.86104	-0.108498	13.9841	0.000184365	0.0026928
								LOC124153550	1.86933	3.79411	21.1688	4.20564e-06	0.000112263
								LOC124154744	1.86999	9.42138	21.7664	3.07945e-06	8.68341e-05
								LOC124159433	1.87269	1.57892	19.3958	1.06242e-05	0.000247425
								LOC124158980	1.87307	0.913003	18.252	1.93524e-05	0.000411388
								LOC124169352	1.87379	3.46318	17.6444	2.663e-05	0.000541938
								LOC124161142	1.88117	2.76849	24.3973	7.83772e-07	2.69505e-05
								LOC124166766	1.88211	-0.19023	14.902	0.000113244	0.00179505
								LOC124160347	1.88231	1.80852	7.60734	0.00581313	0.0424404
								LOC124169531	1.88518	13.5976	20.0598	7.50591e-06	0.000183778
								LOC124155859	1.88784	2.07197	8.12341	0.00436973	0.0340908
								LOC124174202	1.8908	2.03902	14.75	0.00012275	0.00192624
								LOC124172265	1.89115	1.41672	11.4835	0.000702176	0.00814095
								LOC124161590	1.893	3.56713	12.4766	0.000412078	0.00525591
								LOC124155024	1.8959	1.14731	9.09661	0.00256083	0.022653
								LOC124168833	1.89816	5.39507	36.5136	1.51608e-09	1.28913e-07
								LOC124171603	1.9013	0.432303	15.8279	6.93738e-05	0.001189
								LOC124154516	1.90331	1.27869	13.783	0.000205184	0.00294976
								LOC124161398	1.90681	0.381934	17.4057	3.01917e-05	0.000592438
								LOC124160202	1.91597	6.91105	9.13409	0.00250891	0.0223573
								LOC124160981	1.91598	12.2186	23.908	1.01052e-06	3.31869e-05
								LOC124163962	1.92737	1.7989	9.05703	0.00261687	0.0230188
								LOC124163670	1.93463	1.41127	13.805	0.000202793	0.00291921
								LOC124165289	1.94405	7.07274	20.1001	7.3494e-06	0.000180752
								LOC124159856	1.95187	-0.153481	13.296	0.000265979	0.00365147
								LOC124157485	1.9537	3.03591	10.3854	0.00127012	0.0130817
								LOC124156311	1.95567	5.59879	36.6568	1.40865e-09	1.20714e-07
								LOC124154469	1.95748	2.18177	7.78277	0.00527467	0.0394934
								LOC124174111	1.97192	2.78554	9.93634	0.00162047	0.0157301
								LOC124154394	1.97431	1.93848	16.7249	4.32106e-05	0.000796599
								LOC124157128	1.97719	0.86794	18.9399	1.34902e-05	0.000301373
								LOC124169060	1.97913	4.43131	33.353	7.68597e-09	5.0183e-07
								LOC124154454	1.97916	3.40586	12.5733	0.000391305	0.00505562
								LOC124164026	1.98216	4.02447	17.574	2.76346e-05	0.000559159
								LOC124153541	1.98256	2.38623	24.3719	7.94192e-07	2.72234e-05
								LOC124169203	1.98426	4.07924	11.1548	0.000838153	0.00939091
								LOC124160971	1.98966	9.18335	20.5877	5.69604e-06	0.000145981
								LOC124165373	1.99332	9.45243	16.5175	4.82042e-05	0.000868229
								LOC124157926	1.99486	0.421552	11.6778	0.000632513	0.00747633
								LOC124168312	1.99687	0.62868	11.1292	0.00084981	0.00949243
								LOC124156247	2.00182	4.96107	13.0006	0.000311388	0.00420125
								LOC124162742	2.00282	1.55542	10.1075	0.00147663	0.014698
								LOC124160985	2.00368	9.24263	20.31	6.58552e-06	0.000165301
								LOC124161134	2.00643	1.95627	14.2547	0.000159659	0.00237626
								LOC124155566	2.01791	5.0683	32.9774	9.32343e-09	5.77789e-07
								LOC124160252	2.01959	9.08722	10.5149	0.00118416	0.0123942
								LOC124167087	2.02375	1.15789	11.1986	0.000818581	0.00923766
								LOC124161495	2.03616	2.15318	16.3838	5.17254e-05	0.000922021
								LOC124154273	2.03928	8.28456	15.3893	8.74834e-05	0.00144737
								LOC124165887	2.04535	0.932705	19.8857	8.22115e-06	0.00019863
								LOC124163631	2.05445	3.6618	18.8973	1.3795e-05	0.000306311
								LOC124170291	2.05685	9.65859	18.7796	1.46729e-05	0.000324489
								LOC124157645	2.05943	1.92344	11.3872	0.000739534	0.00847643
								LOC124164871	2.06111	6.33519	45.5743	1.46957e-11	2.73215e-09
								LOC124168178	2.06258	0.0227011	17.4677	2.92235e-05	0.000580711
								LOC124163465	2.06367	4.50389	16.8795	3.98305e-05	0.000746438
								LOC124173328	2.06664	1.09095	14.3335	0.000153113	0.0022944
								LOC124172390	2.07162	3.32444	11.74	0.000611724	0.00728556
								LOC124154566	2.07406	0.370108	23.5566	1.21293e-06	3.92468e-05
								LOC124172670	2.07444	0.204937	19.0564	1.26913e-05	0.000288222
								LOC124164081	2.07574	3.34101	18.9162	1.36587e-05	0.000304516
								LOC124155668	2.08257	2.01293	11.1887	0.000822952	0.00926793
								LOC124166058	2.08316	0.41671	20.2691	6.72793e-06	0.000168106
								LOC124173052	2.0869	1.53578	20.3236	6.53884e-06	0.000164506
								LOC124160226	2.09433	1.29757	13.6517	0.000220041	0.00313052
								LOC124165998	2.10212	0.724957	24.9917	5.7578e-07	2.07073e-05
								LOC124166740	2.10214	2.79466	21.8888	2.88909e-06	8.27426e-05
								LOC124165832	2.10858	3.87178	23.0916	1.54468e-06	4.82723e-05
								LOC124163660	2.10966	7.23204	20.8976	4.84489e-06	0.000126834
								LOC124170240	2.11918	1.88525	15.3032	9.15601e-05	0.00150445
								LOC124167629	2.12037	1.33162	12.8671	0.000334411	0.00444086
								LOC124170032	2.12896	0.307236	21.1055	4.34668e-06	0.000115166
								LOC124154351	2.13287	0.704741	16.8802	3.98151e-05	0.000746438
								LOC124157669	2.13987	2.13368	18.4915	1.70663e-05	0.000367123
								LOC124164474	2.14312	0.595456	11.3927	0.00073732	0.00845989
								LOC124169623	2.15594	7.5247	12.6657	0.00037243	0.00485753
								LOC124174207	2.16424	1.62336	18.667	1.55653e-05	0.000340789
								LOC124169191	2.16542	12.5025	17.1845	3.39186e-05	0.000649307
								LOC124154103	2.17148	9.45974	18.903	1.37538e-05	0.000306015
								LOC124172936	2.17593	1.61142	13.6642	0.00021858	0.00311377
								LOC124153846	2.17605	3.32756	8.51587	0.00352063	0.0288623
								LOC124173197	2.17889	1.36833	18.0011	2.2078e-05	0.000462164
								LOC124158807	2.18587	1.66954	32.1313	1.441e-08	8.14761e-07
								LOC124161271	2.18672	3.26115	36.008	1.96513e-09	1.56428e-07
								LOC124170439	2.18959	2.81799	24.3472	8.0442e-07	2.74028e-05
								LOC124165341	2.19407	2.96181	26.3429	2.85867e-07	1.09257e-05
								LOC124169399	2.19484	7.86868	10.6488	0.00110141	0.0116728
								LOC124164036	2.1989	4.14992	14.471	0.000142338	0.00215649
								LOC124161077	2.20416	5.26424	22.5351	2.06338e-06	6.23505e-05
								LOC124165562	2.20676	1.53206	27.1784	1.85524e-07	7.48165e-06
								LOC124162397	2.21558	4.05396	48.9373	2.64282e-12	5.56742e-10
								LOC124167966	2.21636	1.16193	17.5482	2.80112e-05	0.000562739
								LOC124172241	2.21905	-0.28428	14.9857	0.000108332	0.0017322
								LOC124161499	2.22155	2.95583	14.3281	0.000153553	0.00229785
								LOC124160338	2.22412	2.7629	17.7877	2.46971e-05	0.000508259
								LOC124169262	2.22858	7.80488	16.397	5.13674e-05	0.00091767
								LOC124168890	2.23476	3.41645	19.1195	1.22783e-05	0.000280002
								LOC124154522	2.23671	5.16231	30.2456	3.80647e-08	1.85569e-06
								LOC124166749	2.24283	0.271372	17.2367	3.29993e-05	0.000633923
								LOC124166847	2.24409	5.19479	37.0583	1.14648e-09	1.01417e-07
								LOC124174139	2.25033	5.34659	9.94585	0.00161212	0.0156885
								LOC124165899	2.27934	8.15534	23.161	1.48987e-06	4.66924e-05
								LOC124165369	2.28026	11.5809	31.3084	2.20129e-08	1.16086e-06
								LOC124165073	2.29368	3.14331	14.677	0.000127592	0.00196567
								LOC124172407	2.29607	2.3111	13.7634	0.000207341	0.0029691
								LOC124160261	2.29652	5.12364	17.0511	3.63879e-05	0.000690552
								LOC124170433	2.29712	1.04767	14.6991	0.000126104	0.00195886
								LOC124154651	2.30152	1.31207	18.4734	1.72296e-05	0.000369846
								LOC124173320	2.31535	1.34334	16.084	6.05939e-05	0.00106005
								LOC124163034	2.31544	6.96887	47.0787	6.81923e-12	1.33572e-09
								LOC124166767	2.33274	0.40446	15.5805	7.90673e-05	0.00133635
								LOC124165344	2.33591	2.93841	17.4508	2.94843e-05	0.000582728
								LOC124169859	2.34018	4.80742	24.9323	5.93784e-07	2.11468e-05
								LOC124160984	2.34194	8.33892	30.1204	4.06047e-08	1.97076e-06
								LOC124172671	2.34633	0.999496	24.9389	5.91774e-07	2.11439e-05
								LOC124164208	2.35917	4.05943	9.64136	0.00190245	0.01776
								LOC124170359	2.37619	1.74655	20.2558	6.77466e-06	0.000168889
								LOC124165072	2.38453	1.91298	13.5645	0.0002305	0.00325819
								LOC124154141	2.39192	3.7175	31.4659	2.02975e-08	1.08607e-06
								LOC124154680	2.39534	3.30975	29.0418	7.08337e-08	3.25094e-06
								LOC124160113	2.41187	5.90754	16.8772	3.98772e-05	0.000746438
								LOC124160324	2.41553	3.90254	15.7244	7.32732e-05	0.00124803
								LOC124158084	2.41631	1.08861	34.1003	5.23435e-09	3.68049e-07
								LOC124169184	2.44928	2.34566	14.4634	0.000142909	0.00215868
								LOC124159463	2.45086	3.81887	18.2429	1.94447e-05	0.000412552
								LOC124157881	2.45616	0.410686	17.1239	3.5018e-05	0.000668022
								LOC124163783	2.46172	2.65759	30.7664	2.91029e-08	1.48479e-06
								LOC124154142	2.46328	2.56432	15.9122	6.63505e-05	0.00114976
								LOC124160204	2.4671	4.14176	34.1958	4.98368e-09	3.57294e-07
								LOC124159078	2.47756	5.12637	32.2322	1.36807e-08	7.93985e-07
								LOC124168104	2.47781	0.0451622	18.2676	1.91946e-05	0.000408827
								LOC124169282	2.49135	1.98332	14.1198	0.000171532	0.00252894
								LOC124153868	2.49773	4.90055	47.3358	5.98102e-12	1.19283e-09
								LOC124162193	2.50373	1.54403	30.8657	2.76519e-08	1.41735e-06
								LOC124168872	2.50622	5.03272	11.3771	0.000743538	0.00849589
								LOC124160319	2.51452	2.44707	18.4964	1.70226e-05	0.000367123
								LOC124160667	2.51605	6.47686	9.88972	0.00166205	0.0159921
								LOC124163566	2.53642	1.52913	26.7482	2.31768e-07	9.0795e-06
								LOC124154539	2.5368	3.35294	24.7078	6.67124e-07	2.33047e-05
								LOC124157460	2.55261	5.34549	41.6428	1.09568e-10	1.43077e-08
								LOC124165675	2.55368	0.90184	30.3235	3.65674e-08	1.79066e-06
								LOC124162390	2.55435	1.6718	23.6043	1.18322e-06	3.85126e-05
								LOC124160980	2.55539	11.4842	30.9218	2.68632e-08	1.38339e-06
								LOC124167897	2.58578	2.88098	31.8695	1.64886e-08	9.04318e-07
								LOC124162455	2.59631	2.41184	44.948	2.02338e-11	3.57976e-09
								LOC124158798	2.5984	2.71217	21.2523	4.02617e-06	0.000108776
								LOC124161098	2.59884	7.68371	42.3188	7.75427e-11	1.09047e-08
								LOC124169533	2.59959	10.0101	21.1429	4.26273e-06	0.000113215
								LOC124153400	2.60528	1.78222	13.6195	0.000223849	0.00317235
								LOC124168717	2.60903	9.33385	17.5495	2.79928e-05	0.000562739
								LOC124172595	2.62071	4.8088	22.918	1.69057e-06	5.23839e-05
								LOC124155200	2.62275	-0.605054	31.4095	2.08951e-08	1.10724e-06
								LOC124161856	2.6249	6.20215	19.861	8.32836e-06	0.000200778
								LOC124159272	2.63154	4.99546	40.7338	1.74444e-10	2.07987e-08
								LOC124162870	2.64457	3.57001	13.0369	0.000305407	0.00413581
								LOC124174076	2.66868	2.57134	30.5688	3.22233e-08	1.60695e-06
								LOC124166934	2.67929	3.71969	52.0098	5.52249e-13	1.28885e-10
								LOC124173199	2.70214	3.67872	35.8226	2.16121e-09	1.69331e-07
								LOC124169113	2.70246	2.67079	21.2399	4.05243e-06	0.000109216
								LOC124169625	2.70635	10.7339	28.0523	1.18078e-07	5.0792e-06
								LOC124168961	2.72841	4.30187	25.3403	4.80558e-07	1.75124e-05
								LOC124166646	2.73144	0.690185	27.133	1.8993e-07	7.60343e-06
								LOC124157139	2.76334	5.47103	10.1531	0.00144058	0.0144176
								LOC124166978	2.76475	1.61958	12.0487	0.000518278	0.00638931
								LOC124166765	2.77158	0.603767	20.9495	4.7155e-06	0.000123742
								LOC124155681	2.78576	5.63716	53.0234	3.29602e-13	7.85957e-11
								LOC124164958	2.78953	0.0341956	30.5675	3.22457e-08	1.60695e-06
								LOC124161505	2.79499	2.46846	21.6641	3.24815e-06	9.04289e-05
								LOC124155337	2.79804	4.63286	24.2238	8.57676e-07	2.86824e-05
								LOC124169709	2.79911	1.49452	40.5941	1.87374e-10	2.1865e-08
								LOC124172738	2.80141	0.458099	21.4721	3.59023e-06	9.92615e-05
								LOC124169208	2.81014	3.47327	20.8313	5.01576e-06	0.000130374
								LOC124165660	2.81366	1.57654	17.2272	3.31658e-05	0.000636007
								LOC124169512	2.81491	2.7079	10.4911	0.00119949	0.0124241
								LOC124160354	2.82344	3.37662	29.8089	4.76794e-08	2.27389e-06
								LOC124160115	2.82499	6.48911	23.5109	1.24207e-06	4.00715e-05
								LOC124160963	2.83475	10.3426	24.2894	8.28932e-07	2.78197e-05
								LOC124153675	2.8391	5.00507	37.5754	8.79454e-10	8.17519e-08
								LOC124169483	2.84817	7.26359	12.5611	0.000393865	0.00508271
								LOC124161304	2.85453	7.3378	33.1787	8.40647e-09	5.39035e-07
								LOC124164991	2.86671	11.9512	15.3959	8.71794e-05	0.0014467
								LOC124165348	2.86938	4.49783	30.5596	3.23764e-08	1.60695e-06
								LOC124165466	2.87189	0.472016	29.6873	5.0767e-08	2.40027e-06
								LOC124174140	2.88732	4.83838	14.7643	0.000121819	0.00191437
								LOC124169404	2.88916	6.02405	21.6663	3.24437e-06	9.04289e-05
								LOC124160355	2.92411	2.91064	34.7147	3.81733e-09	2.81022e-07
								LOC124154991	2.92986	4.01081	35.6479	2.364e-09	1.83906e-07
								LOC124157459	2.93016	3.62043	64.306	1.06522e-15	3.76916e-13
								LOC124172292	2.94684	5.50531	22.2686	2.37046e-06	6.98966e-05
								LOC124167955	2.96101	4.35612	32.4989	1.19261e-08	7.07119e-07
								LOC124153252	2.97256	5.79614	18.1712	2.01912e-05	0.000426739
								LOC124153673	2.9821	5.08009	22.2856	2.34962e-06	6.94688e-05
								LOC124168098	2.99011	6.26473	19.9432	7.97769e-06	0.000193173
								LOC124162772	3.00024	2.23996	32.101	1.46364e-08	8.23315e-07
								LOC124161225	3.00267	3.41575	41.7908	1.01579e-10	1.35881e-08
								LOC124172891	3.02521	1.7094	45.0645	1.90655e-11	3.42834e-09
								LOC124165825	3.02676	7.03806	29.1039	6.85981e-08	3.1749e-06
								LOC124161076	3.04409	4.60376	27.9892	1.21994e-07	5.22715e-06
								LOC124167891	3.04865	3.34588	20.5063	5.94351e-06	0.000150913
								LOC124164990	3.05342	6.00806	15.2383	9.47616e-05	0.00154696
								LOC124165808	3.05513	4.8385	14.8641	0.000115539	0.00182614
								LOC124155086	3.0808	2.40799	29.0695	6.9829e-08	3.2183e-06
								LOC124166020	3.082	2.7336	27.6055	1.48757e-07	6.13427e-06
								LOC124168873	3.08822	1.99247	14.6162	0.000131774	0.00202441
								LOC124170233	3.09633	2.75929	22.8458	1.75532e-06	5.40845e-05
								LOC124166098	3.11663	4.30151	36.4178	1.5924e-09	1.34362e-07
								LOC124159464	3.11698	7.91845	32.0906	1.47149e-08	8.23509e-07
								LOC124168252	3.14479	12.3394	37.991	7.10729e-10	6.77912e-08
								LOC124164872	3.15199	0.893553	41.9453	9.38609e-11	1.28545e-08
								LOC124169626	3.17522	8.33721	22.8053	1.79272e-06	5.47755e-05
								LOC124160828	3.23576	2.22423	19.2144	1.16827e-05	0.000268649
								LOC124164147	3.30244	10.3487	65.1021	7.11162e-16	2.61196e-13
								LOC124161598	3.32945	5.11979	40.6728	1.79973e-10	2.12272e-08
								LOC124165597	3.33782	0.684824	27.7112	1.40842e-07	5.88827e-06
								LOC124158823	3.35519	1.68298	41.3417	1.2781e-10	1.64767e-08
								LOC124173129	3.38458	0.923564	41.9233	9.49231e-11	1.28545e-08
								LOC124167529	3.45537	6.90604	33.8453	5.96718e-09	4.06547e-07
								LOC124162372	3.46428	1.14541	44.2715	2.8584e-11	4.80956e-09
								LOC124165659	3.48774	2.69872	35.3012	2.82456e-09	2.14675e-07
								LOC124169484	3.61974	6.25574	20.6129	5.62169e-06	0.000144413
								LOC124156585	3.64968	7.18838	104.604	1.4914e-24	5.45306e-21
								LOC124174138	3.6836	4.8806	20.299	6.62347e-06	0.000165874
								LOC124166782	3.81767	4.58144	36.1203	1.85508e-09	1.50728e-07
								LOC124166163	3.89729	2.88206	39.0143	4.20714e-10	4.31291e-08
								LOC124169149	3.92242	5.37638	25.6281	4.13971e-07	1.54451e-05
								LOC124153579	3.92271	0.547736	32.88	9.80241e-09	5.98419e-07
								LOC124164873	4.00077	1.32303	59.2584	1.38272e-14	3.69928e-12
								LOC124162259	4.21645	3.2607	98.6159	3.06554e-23	8.40648e-20
								LOC124174089	4.22811	4.18708	95.1359	1.7775e-22	3.89947e-19
								LOC124169285	4.33908	4.03535	59.5658	1.18272e-14	3.24331e-12
								LOC124160512	4.54139	5.27375	48.0088	4.24312e-12	8.61903e-10
								LOC124167759	4.54611	6.22334	70.3528	4.95918e-17	2.4726e-14
								LOC124164989	4.6959	8.13945	32.4861	1.20048e-08	7.07961e-07
								LOC124160075	5.01225	1.9823	67.558	2.04575e-16	8.01424e-14
								LOC124161938	5.67711	3.15604	84.6836	3.50142e-20	3.49155e-17
								LOC124164589	5.8254	2.14889	85.1848	2.71742e-20	2.98073e-17
								LOC124154115	7.82974	5.57126	77.8181	1.12978e-18	6.88476e-16

## Sheet: B) Lists of candidates
Gene	Description	Direction	CCp1	CCe1
LOC124153819	glycine-rich cell wall structural protein-like	Up-regulated in	individuals with high GRM and short developmental time	central-latitude raised at 24 °C
LOC124161329	cuticle protein 19-like	Up-regulated in	individuals with high GRM and short developmental time	central-latitude raised at 24 °C
LOC124153384	uncharacterized LOC124153384	Up-regulated in	individuals with high GRM and short developmental time	central-latitude raised at 24 °C
LOC124161330	cuticle protein 7-like	Up-regulated in	individuals with high GRM and short developmental time	central-latitude raised at 24 °C
LOC124174101	uncharacterized LOC124174101	Up-regulated in	individuals with high GRM and short developmental time	central-latitude raised at 24 °C
LOC124153164	mucin-4-like	Up-regulated in	individuals with high GRM and short developmental time	central-latitude raised at 24 °C
LOC124174100	uncharacterized LOC124174100	Up-regulated in	individuals with high GRM and short developmental time	central-latitude raised at 24 °C
LOC124153167	SHSP domain-containing protein AacuJ-like	Up-regulated in	individuals with high GRM and short developmental time	central-latitude raised at 24 °C
LOC124155603	glycine-rich cell wall structural protein-like	Up-regulated in	individuals with high GRM and short developmental time	central-latitude raised at 24 °C
LOC124153820	glycine-rich cell wall structural protein 1-like	Up-regulated in	individuals with high GRM and short developmental time	central-latitude raised at 24 °C
LOC124174102	uncharacterized LOC124174102	Up-regulated in	individuals with high GRM and short developmental time	central-latitude raised at 24 °C
LOC124159082	uncharacterized LOC124159082	Up-regulated in	individuals with high GRM and short developmental time	central-latitude raised at 24 °C
LOC124160300	cuticle protein 19-like	Up-regulated in	individuals with high GRM and short developmental time	central-latitude raised at 24 °C
LOC124161332	uncharacterized LOC124161332	Up-regulated in	individuals with high GRM and short developmental time	central-latitude raised at 24 °C
LOC124174162	uncharacterized LOC124174162	Up-regulated in	individuals with high GRM and short developmental time	central-latitude raised at 24 °C
LOC124173953	glycine-rich cell wall structural protein-like	Up-regulated in	individuals with high GRM and short developmental time	central-latitude raised at 24 °C
LOC124160301	cuticle protein 19-like	Up-regulated in	individuals with high GRM and short developmental time	central-latitude raised at 24 °C
LOC124174079	mediator of RNA polymerase II transcription subunit 15-like	Up-regulated in	individuals with high GRM and short developmental time	central-latitude raised at 24 °C
LOC124155064	cuticle protein 16.5-like	Up-regulated in	individuals with high GRM and short developmental time	central-latitude raised at 24 °C
LOC124156458	nuclear transcription factor Y subunit beta-like	Up-regulated in	individuals with high GRM and short developmental time	central-latitude raised at 24 °C
LOC124161124	fibroin heavy chain-like	Up-regulated in	individuals with high GRM and short developmental time	central-latitude raised at 24 °C
LOC124155519	clavesin-1	Up-regulated in	individuals with high GRM and short developmental time	central-latitude raised at 24 °C
LOC124159399	methyl farnesoate epoxidase	Up-regulated in	individuals with high GRM and short developmental time	central-latitude raised at 24 °C
LOC124158792	uncharacterized LOC124158792	Up-regulated in	individuals with high GRM and short developmental time	central-latitude raised at 24 °C
LOC124165508	larval cuticle protein A3A-like	Up-regulated in	individuals with high GRM and short developmental time	central-latitude raised at 24 °C
LOC124174080	keratin, type I cytoskeletal 9-like	Up-regulated in	individuals with high GRM and short developmental time	central-latitude raised at 24 °C
LOC124153667	apolipoprotein D-like	Up-regulated in	individuals with high GRM and short developmental time	central-latitude raised at 24 °C
LOC124158161	peroxidase-like	Up-regulated in	individuals with high GRM and short developmental time	central-latitude raised at 24 °C
LOC124154692	uncharacterized LOC124154692	Up-regulated in	individuals with high GRM and short developmental time	central-latitude raised at 24 °C
LOC124153166	uncharacterized LOC124153166	Up-regulated in	individuals with high GRM and short developmental time	central-latitude raised at 24 °C
LOC124157045	alpha/beta-gliadin clone PW1215	Up-regulated in	individuals with high GRM and short developmental time	central-latitude raised at 24 °C
LOC124159079	fibroin heavy chain-like	Up-regulated in	individuals with high GRM and short developmental time	central-latitude raised at 24 °C
LOC124161136	uncharacterized LOC124161136	Up-regulated in	individuals with high GRM and short developmental time	central-latitude raised at 24 °C
LOC124158292	major royal jelly protein 1-like	Up-regulated in	individuals with high GRM and short developmental time	central-latitude raised at 24 °C
LOC124169261	histone-lysine N-methyltransferase SETD1A-like	Up-regulated in	individuals with high GRM and short developmental time	central-latitude raised at 24 °C
LOC124167719	glycine-rich cell wall structural protein 1.0-like	Up-regulated in	individuals with high GRM and short developmental time	central-latitude raised at 24 °C
LOC124174165	uncharacterized LOC124174165	Up-regulated in	individuals with high GRM and short developmental time	central-latitude raised at 24 °C
LOC124174049	uncharacterized LOC124174049	Up-regulated in	individuals with high GRM and short developmental time	central-latitude raised at 24 °C
LOC124160313	cuticle protein 19-like	Up-regulated in	individuals with high GRM and short developmental time	central-latitude raised at 24 °C
LOC124153823	cuticle protein 63-like	Up-regulated in	individuals with high GRM and short developmental time	central-latitude raised at 24 °C
LOC124169382	uncharacterized LOC124169382	Up-regulated in	individuals with high GRM and short developmental time	central-latitude raised at 24 °C
LOC124158793	uncharacterized LOC124158793	Up-regulated in	individuals with high GRM and short developmental time	central-latitude raised at 24 °C
LOC124174078	putative mediator of RNA polymerase II transcription subunit 12	Up-regulated in	individuals with high GRM and short developmental time	central-latitude raised at 24 °C
LOC124164244	cold and drought-regulated protein CORA-like	Up-regulated in	individuals with high GRM and short developmental time	central-latitude raised at 24 °C
LOC124158804	uncharacterized LOC124158804	Up-regulated in	individuals with high GRM and short developmental time	central-latitude raised at 24 °C
LOC124169605	uncharacterized LOC124169605	Up-regulated in	individuals with high GRM and short developmental time	central-latitude raised at 24 °C
LOC124174166	uncharacterized LOC124174166	Up-regulated in	individuals with high GRM and short developmental time	central-latitude raised at 24 °C
LOC124174099	uncharacterized LOC124174099	Up-regulated in	individuals with high GRM and short developmental time	central-latitude raised at 24 °C
LOC124161328	cuticle protein 7-like	Up-regulated in	individuals with high GRM and short developmental time	central-latitude raised at 24 °C
LOC124159232	uncharacterized LOC124159232	Up-regulated in	individuals with high GRM and short developmental time	central-latitude raised at 24 °C
LOC124169665	serine proteinase stubble	Up-regulated in	individuals with high GRM and short developmental time	central-latitude raised at 24 °C
LOC124159698	carbonic anhydrase 2-like	Up-regulated in	individuals with high GRM and short developmental time	central-latitude raised at 24 °C
LOC124165956	uncharacterized LOC124165956	Up-regulated in	individuals with high GRM and short developmental time	central-latitude raised at 24 °C
LOC124163592	C-reactive protein 1.4-like	Up-regulated in	individuals with high GRM and short developmental time	central-latitude raised at 24 °C
LOC124160312	cuticle protein 19-like	Up-regulated in	individuals with high GRM and short developmental time	central-latitude raised at 24 °C
LOC124154428	neurogenic locus protein delta-like	Up-regulated in	individuals with high GRM and short developmental time	central-latitude raised at 24 °C
LOC124165452	nose resistant to fluoxetine protein 6-like	Up-regulated in	individuals with high GRM and short developmental time	central-latitude raised at 24 °C
LOC124169560	serine proteinase stubble-like	Up-regulated in	individuals with high GRM and short developmental time	central-latitude raised at 24 °C
LOC124174159	uncharacterized LOC124174159	Up-regulated in	individuals with high GRM and short developmental time	central-latitude raised at 24 °C
LOC124154220	luciferin sulfotransferase-like	Up-regulated in	individuals with high GRM and short developmental time	central-latitude raised at 24 °C
LOC124166017	larval cuticle protein A3A-like	Up-regulated in	individuals with high GRM and short developmental time	central-latitude raised at 24 °C
LOC124154658	uncharacterized LOC124154658	Up-regulated in	individuals with high GRM and short developmental time	central-latitude raised at 24 °C
LOC124153261	uncharacterized LOC124153261	Up-regulated in	individuals with high GRM and short developmental time	central-latitude raised at 24 °C
LOC124154456	uncharacterized LOC124154456	Up-regulated in	individuals with high GRM and short developmental time	central-latitude raised at 24 °C
LOC124169361	uncharacterized LOC124169361	Up-regulated in	individuals with high GRM and short developmental time	central-latitude raised at 24 °C
LOC124158162	peroxidase-like	Up-regulated in	individuals with high GRM and short developmental time	central-latitude raised at 24 °C
LOC124156160	titin-like	Up-regulated in	individuals with high GRM and short developmental time	central-latitude raised at 24 °C
LOC124174050	uncharacterized LOC124174050	Up-regulated in	individuals with high GRM and short developmental time	central-latitude raised at 24 °C
LOC124155387	uncharacterized LOC124155387	Up-regulated in	individuals with high GRM and short developmental time	central-latitude raised at 24 °C
LOC124160692	uncharacterized LOC124160692	Up-regulated in	individuals with high GRM and short developmental time	central-latitude raised at 24 °C
LOC124156161	skin secretory protein xP2-like	Up-regulated in	individuals with high GRM and short developmental time	central-latitude raised at 24 °C
LOC124164362	uncharacterized LOC124164362	Up-regulated in	individuals with high GRM and short developmental time	central-latitude raised at 24 °C
LOC124160365	endocuticle structural glycoprotein SgAbd-2-like	Up-regulated in	individuals with high GRM and short developmental time	central-latitude raised at 24 °C
LOC124159311	probable chitinase 10	Up-regulated in	individuals with high GRM and short developmental time	central-latitude raised at 24 °C
LOC124155887	alpha-tocopherol transfer protein-like	Up-regulated in	individuals with high GRM and short developmental time	central-latitude raised at 24 °C
LOC124167110	elongation of very long chain fatty acids protein AAEL008004-like	Up-regulated in	individuals with high GRM and short developmental time	central-latitude raised at 24 °C
LOC124155226	uncharacterized LOC124155226	Up-regulated in	individuals with high GRM and short developmental time	central-latitude raised at 24 °C
LOC124165290	cuticle protein 21-like	Up-regulated in	individuals with high GRM and short developmental time	central-latitude raised at 24 °C
LOC124164340	uncharacterized LOC124164340	Up-regulated in	individuals with high GRM and short developmental time	central-latitude raised at 24 °C
LOC124174167	uncharacterized LOC124174167	Up-regulated in	individuals with high GRM and short developmental time	central-latitude raised at 24 °C
LOC124165869	uncharacterized LOC124165869	Up-regulated in	individuals with high GRM and short developmental time	central-latitude raised at 24 °C
LOC124156474	acidic repeat-containing protein-like	Up-regulated in	individuals with high GRM and short developmental time	central-latitude raised at 24 °C
LOC124162740	proton channel OtopLc-like	Up-regulated in	individuals with high GRM and short developmental time	central-latitude raised at 24 °C
LOC124156856	proline-rich extensin-like protein EPR1	Up-regulated in	individuals with high GRM and short developmental time	central-latitude raised at 24 °C
LOC124166476	pyridoxine/pyridoxamine 5'-phosphate oxidase-like	Up-regulated in	individuals with high GRM and short developmental time	central-latitude raised at 24 °C
LOC124156859	glutamic acid-rich protein-like	Up-regulated in	individuals with high GRM and short developmental time	central-latitude raised at 24 °C
LOC124153670	uncharacterized LOC124153670	Up-regulated in	individuals with high GRM and short developmental time	central-latitude raised at 24 °C
LOC124154669	non-classical arabinogalactan protein 31-like	Up-regulated in	individuals with high GRM and short developmental time	central-latitude raised at 24 °C
LOC124165686	organic cation transporter protein-like	Up-regulated in	individuals with high GRM and short developmental time	central-latitude raised at 24 °C
LOC124156858	keratin, type I cytoskeletal 9-like	Up-regulated in	individuals with high GRM and short developmental time	central-latitude raised at 24 °C
LOC124154694	uncharacterized LOC124154694	Up-regulated in	individuals with high GRM and short developmental time	central-latitude raised at 24 °C
LOC124155444	vasotab-like	Up-regulated in	individuals with high GRM and short developmental time	central-latitude raised at 24 °C
LOC124156866	A disintegrin and metalloproteinase with thrombospondin motifs adt-1-like	Up-regulated in	individuals with high GRM and short developmental time	central-latitude raised at 24 °C
LOC124162494	uncharacterized LOC124162494	Up-regulated in	individuals with high GRM and short developmental time	central-latitude raised at 24 °C
LOC124161357	phospholipase B1, membrane-associated-like	Up-regulated in	individuals with high GRM and short developmental time	central-latitude raised at 24 °C
LOC124156868	peroxidase-like	Up-regulated in	individuals with high GRM and short developmental time	central-latitude raised at 24 °C
LOC124155586	uncharacterized LOC124155586	Up-regulated in	individuals with high GRM and short developmental time	central-latitude raised at 24 °C
LOC124162590	uncharacterized LOC124162590	Up-regulated in	individuals with high GRM and short developmental time	central-latitude raised at 24 °C
LOC124167171	keratin, type I cytoskeletal 9-like	Up-regulated in	individuals with high GRM and short developmental time	central-latitude raised at 24 °C
LOC124174051	uncharacterized LOC124174051	Up-regulated in	individuals with high GRM and short developmental time	central-latitude raised at 24 °C
LOC124154202	uncharacterized LOC124154202	Up-regulated in	individuals with high GRM and short developmental time	central-latitude raised at 24 °C
LOC124154693	uncharacterized LOC124154693	Up-regulated in	individuals with high GRM and short developmental time	central-latitude raised at 24 °C
LOC124162320	methyl farnesoate epoxidase-like	Up-regulated in	individuals with high GRM and short developmental time	central-latitude raised at 24 °C
LOC124156158	cuticle protein 76-like	Up-regulated in	individuals with high GRM and short developmental time	central-latitude raised at 24 °C
LOC124160800	trithorax group protein osa-like	Up-regulated in	individuals with high GRM and short developmental time	central-latitude raised at 24 °C
LOC124157283	mucin-1	Up-regulated in	individuals with high GRM and short developmental time	central-latitude raised at 24 °C
LOC124157378	glycine-rich cell wall structural protein	Up-regulated in	individuals with high GRM and short developmental time	central-latitude raised at 24 °C
LOC124156371	agrin	Up-regulated in	individuals with high GRM and short developmental time	central-latitude raised at 24 °C
LOC124168659	hormone receptor 4-like	Up-regulated in	individuals with high GRM and short developmental time	central-latitude raised at 24 °C
LOC124162257	uncharacterized LOC124162257	Up-regulated in	individuals with high GRM and short developmental time	central-latitude raised at 24 °C
LOC124169717	serine protease filzig-like	Up-regulated in	individuals with high GRM and short developmental time	central-latitude raised at 24 °C
LOC124153215	uncharacterized LOC124153215	Up-regulated in	individuals with high GRM and short developmental time	central-latitude raised at 24 °C
LOC124154748	uncharacterized LOC124154748	Up-regulated in	individuals with high GRM and short developmental time	central-latitude raised at 24 °C
LOC124160830	protein takeout-like	Up-regulated in	individuals with high GRM and short developmental time	central-latitude raised at 24 °C
LOC124162310	sodium- and chloride-dependent GABA transporter 1-like	Up-regulated in	individuals with high GRM and short developmental time	central-latitude raised at 24 °C
LOC124174110	kininogen-1	Up-regulated in	individuals with high GRM and short developmental time	central-latitude raised at 24 °C
LOC124156993	acyl-CoA Delta-9 desaturase-like	Up-regulated in	individuals with high GRM and short developmental time	central-latitude raised at 24 °C
LOC124159479	uncharacterized LOC124159479	Up-regulated in	individuals with high GRM and short developmental time	central-latitude raised at 24 °C
LOC124153817	tetra-peptide repeat homeobox protein 1-like	Up-regulated in	individuals with high GRM and short developmental time	central-latitude raised at 24 °C
LOC124169451	fibrous sheath CABYR-binding protein-like	Up-regulated in	individuals with high GRM and short developmental time	central-latitude raised at 24 °C
LOC124166890	uncharacterized LOC124166890	Up-regulated in	individuals with high GRM and short developmental time	central-latitude raised at 24 °C
LOC124158127	calsequestrin-1-like	Up-regulated in	individuals with high GRM and short developmental time	central-latitude raised at 24 °C
LOC124160509	cuticle protein 19.8	Up-regulated in	individuals with high GRM and short developmental time	central-latitude raised at 24 °C
LOC124157371	retinol dehydrogenase 14-like	Up-regulated in	individuals with high GRM and short developmental time	central-latitude raised at 24 °C
LOC124157344	uncharacterized LOC124157344	Up-regulated in	individuals with high GRM and short developmental time	central-latitude raised at 24 °C
LOC124163933	lysophosphatidylcholine acyltransferase	Up-regulated in	individuals with high GRM and short developmental time	central-latitude raised at 24 °C
LOC124165512	larval cuticle protein A3A-like	Up-regulated in	individuals with high GRM and short developmental time	central-latitude raised at 24 °C
LOC124162200	venom serine protease inhibitor-like	Up-regulated in	individuals with high GRM and short developmental time	central-latitude raised at 24 °C
LOC124165713	velvet complex subunit B-like	Up-regulated in	individuals with high GRM and short developmental time	central-latitude raised at 24 °C
LOC124162240	4-coumarate--CoA ligase CCL1-like	Up-regulated in	individuals with high GRM and short developmental time	central-latitude raised at 24 °C
LOC124157601	peroxidase-like	Up-regulated in	individuals with high GRM and short developmental time	central-latitude raised at 24 °C
LOC124161140	ankyrin repeat and KH domain-containing protein mask-like	Up-regulated in	individuals with high GRM and short developmental time	central-latitude raised at 24 °C
LOC124167091	uncharacterized LOC124167091	Up-regulated in	individuals with high GRM and short developmental time	central-latitude raised at 24 °C
LOC124168781	uncharacterized LOC124168781	Up-regulated in	individuals with high GRM and short developmental time	central-latitude raised at 24 °C
LOC124157600	chorion peroxidase-like	Up-regulated in	individuals with high GRM and short developmental time	central-latitude raised at 24 °C
LOC124155867	uncharacterized LOC124155867	Up-regulated in	individuals with high GRM and short developmental time	central-latitude raised at 24 °C
LOC124160281	phospholipase B1, membrane-associated-like	Up-regulated in	individuals with high GRM and short developmental time	central-latitude raised at 24 °C
LOC124168914	uncharacterized LOC124168914	Up-regulated in	individuals with high GRM and short developmental time	central-latitude raised at 24 °C
LOC124165513	larval cuticle protein A3A-like	Up-regulated in	individuals with high GRM and short developmental time	central-latitude raised at 24 °C
LOC124169248	uncharacterized LOC124169248	Up-regulated in	individuals with high GRM and short developmental time	central-latitude raised at 24 °C
LOC124153165	uncharacterized LOC124153165	Up-regulated in	individuals with high GRM and short developmental time	central-latitude raised at 24 °C
LOC124159802	uncharacterized LOC124159802	Up-regulated in	individuals with high GRM and short developmental time	central-latitude raised at 24 °C
LOC124156887	basic salivary proline-rich protein 2	Up-regulated in	individuals with high GRM and short developmental time	central-latitude raised at 24 °C
LOC124161432	uncharacterized LOC124161432	Up-regulated in	individuals with high GRM and short developmental time	central-latitude raised at 24 °C
LOC124160505	phospholipase B1, membrane-associated-like	Up-regulated in	individuals with high GRM and short developmental time	central-latitude raised at 24 °C
LOC124163698	uncharacterized LOC124163698	Up-regulated in	individuals with high GRM and short developmental time	central-latitude raised at 24 °C
LOC124167159	apolipophorins-like	Up-regulated in	individuals with high GRM and short developmental time	central-latitude raised at 24 °C
LOC124156871	mucin-5AC-like	Up-regulated in	individuals with high GRM and short developmental time	central-latitude raised at 24 °C
LOC124159599	uncharacterized LOC124159599	Up-regulated in	individuals with high GRM and short developmental time	central-latitude raised at 24 °C
LOC124164164	uncharacterized LOC124164164	Up-regulated in	individuals with high GRM and short developmental time	central-latitude raised at 24 °C
LOC124157471	uncharacterized LOC124157471	Up-regulated in	individuals with high GRM and short developmental time	central-latitude raised at 24 °C
LOC124174013	uncharacterized LOC124174013	Up-regulated in	individuals with high GRM and short developmental time	central-latitude raised at 24 °C
LOC124155103	glucose dehydrogenase [FAD, quinone]-like	Up-regulated in	individuals with high GRM and short developmental time	central-latitude raised at 24 °C
LOC124165008	cuticle protein 18.6-like	Up-regulated in	individuals with high GRM and short developmental time	central-latitude raised at 24 °C
LOC124162146	lysozyme 2-like	Up-regulated in	individuals with high GRM and short developmental time	central-latitude raised at 24 °C
LOC124165239	probable nuclear hormone receptor HR3	Up-regulated in	individuals with high GRM and short developmental time	central-latitude raised at 24 °C
LOC124168264	bifunctional glutamate/proline--tRNA ligase-like	Up-regulated in	individuals with high GRM and short developmental time	central-latitude raised at 24 °C
LOC124160225	endocuticle structural glycoprotein SgAbd-2-like	Up-regulated in	individuals with high GRM and short developmental time	central-latitude raised at 24 °C
LOC124154256	uncharacterized LOC124154256	Up-regulated in	individuals with high GRM and short developmental time	central-latitude raised at 24 °C
LOC124167124	elongation of very long chain fatty acids protein AAEL008004	Up-regulated in	individuals with high GRM and short developmental time	central-latitude raised at 24 °C
LOC124153855	uncharacterized LOC124153855	Up-regulated in	individuals with high GRM and short developmental time	central-latitude raised at 24 °C
LOC124167158	apolipophorins-like	Up-regulated in	individuals with high GRM and short developmental time	central-latitude raised at 24 °C
LOC124155269	phenoloxidase 2-like	Up-regulated in	individuals with high GRM and short developmental time	central-latitude raised at 24 °C
LOC124169120	uncharacterized LOC124169120	Up-regulated in	individuals with high GRM and short developmental time	central-latitude raised at 24 °C
LOC124153543	uncharacterized LOC124153543	Up-regulated in	individuals with high GRM and short developmental time	central-latitude raised at 24 °C
LOC124158736	ecdysone-induced protein 78C	Up-regulated in	individuals with high GRM and short developmental time	central-latitude raised at 24 °C
LOC124165768	mucin-19-like	Up-regulated in	individuals with high GRM and short developmental time	central-latitude raised at 24 °C
LOC124155101	glucose dehydrogenase [FAD, quinone]-like	Up-regulated in	individuals with high GRM and short developmental time	central-latitude raised at 24 °C
LOC124154290	betaine--homocysteine S-methyltransferase 1-like	Up-regulated in	individuals with high GRM and short developmental time	central-latitude raised at 24 °C
LOC124164582	uncharacterized LOC124164582	Up-regulated in	individuals with high GRM and short developmental time	central-latitude raised at 24 °C
LOC124160278	uncharacterized LOC124160278	Up-regulated in	individuals with high GRM and short developmental time	central-latitude raised at 24 °C
LOC124153389	uncharacterized histidine-rich protein DDB_G0274557-like	Up-regulated in	individuals with high GRM and short developmental time	central-latitude raised at 24 °C
LOC124153665	uncharacterized LOC124153665	Up-regulated in	individuals with high GRM and short developmental time	central-latitude raised at 24 °C
LOC124171262	lysine-specific demethylase 9-like	Up-regulated in	individuals with high GRM and short developmental time	central-latitude raised at 24 °C
LOC124165950	larval cuticle protein A3A-like	Up-regulated in	individuals with high GRM and short developmental time	central-latitude raised at 24 °C
LOC124157301	elongation of very long chain fatty acids protein AAEL008004-like	Up-regulated in	individuals with high GRM and short developmental time	central-latitude raised at 24 °C
LOC124165480	peroxidase-like	Up-regulated in	individuals with high GRM and short developmental time	central-latitude raised at 24 °C
LOC124165707	larval cuticle protein A3A-like	Up-regulated in	individuals with high GRM and short developmental time	central-latitude raised at 24 °C
LOC124165961	uncharacterized LOC124165961	Up-regulated in	individuals with high GRM and short developmental time	central-latitude raised at 24 °C
LOC124168034	uncharacterized LOC124168034	Up-regulated in	individuals with high GRM and short developmental time	central-latitude raised at 24 °C
LOC124164068	protein masquerade	Up-regulated in	individuals with high GRM and short developmental time	central-latitude raised at 24 °C
LOC124160219	protein artichoke	Up-regulated in	individuals with high GRM and short developmental time	central-latitude raised at 24 °C
LOC124166645	methyl farnesoate epoxidase-like	Up-regulated in	individuals with high GRM and short developmental time	central-latitude raised at 24 °C
LOC124158588	angiotensin-converting enzyme-like	Up-regulated in	individuals with high GRM and short developmental time	central-latitude raised at 24 °C
LOC124165996	nose resistant to fluoxetine protein 6-like	Up-regulated in	individuals with high GRM and short developmental time	central-latitude raised at 24 °C
LOC124162715	luciferin 4-monooxygenase-like	Up-regulated in	individuals with high GRM and short developmental time	central-latitude raised at 24 °C
LOC124164101	uncharacterized LOC124164101	Up-regulated in	individuals with high GRM and short developmental time	central-latitude raised at 24 °C
LOC124155063	cuticle protein 76-like	Up-regulated in	individuals with high GRM and short developmental time	central-latitude raised at 24 °C
LOC124167942	uncharacterized LOC124167942	Up-regulated in	individuals with high GRM and short developmental time	central-latitude raised at 24 °C
LOC124165985	hatching enzyme 1.2-like	Up-regulated in	individuals with high GRM and short developmental time	central-latitude raised at 24 °C
LOC124166813	neuralized-like protein 4	Up-regulated in	individuals with high GRM and short developmental time	central-latitude raised at 24 °C
LOC124174158	uncharacterized LOC124174158	Up-regulated in	individuals with high GRM and short developmental time	central-latitude raised at 24 °C
LOC124154371	uncharacterized LOC124154371	Up-regulated in	individuals with high GRM and short developmental time	central-latitude raised at 24 °C
LOC124157404	neuralized-like protein 4	Up-regulated in	individuals with high GRM and short developmental time	central-latitude raised at 24 °C
LOC124162621	uncharacterized LOC124162621	Up-regulated in	individuals with high GRM and short developmental time	central-latitude raised at 24 °C
LOC124162206	methyl farnesoate epoxidase-like	Up-regulated in	individuals with high GRM and short developmental time	central-latitude raised at 24 °C
LOC124162528	arylsulfatase B-like	Up-regulated in	individuals with high GRM and short developmental time	central-latitude raised at 24 °C
LOC124169038	anoctamin-7-like	Up-regulated in	individuals with high GRM and short developmental time	central-latitude raised at 24 °C
LOC124165716	putative nuclease HARBI1	Up-regulated in	individuals with high GRM and short developmental time	central-latitude raised at 24 °C
LOC124156895	uncharacterized LOC124156895	Up-regulated in	individuals with high GRM and short developmental time	central-latitude raised at 24 °C
LOC124160831	protein takeout-like	Up-regulated in	individuals with high GRM and short developmental time	central-latitude raised at 24 °C
LOC124162241	nose resistant to fluoxetine protein 6-like	Up-regulated in	individuals with high GRM and short developmental time	central-latitude raised at 24 °C
LOC124159180	titin-like	Up-regulated in	individuals with high GRM and short developmental time	central-latitude raised at 24 °C
LOC124160332	uncharacterized LOC124160332	Up-regulated in	individuals with high GRM and short developmental time	central-latitude raised at 24 °C
LOC124163410	cilia- and flagella-associated protein 69-like	Up-regulated in	individuals with high GRM and short developmental time	central-latitude raised at 24 °C
LOC124166689	uronyl 2-sulfotransferase-like	Up-regulated in	individuals with high GRM and short developmental time	central-latitude raised at 24 °C
LOC124162383	arylsulfatase J	Up-regulated in	individuals with high GRM and short developmental time	central-latitude raised at 24 °C
LOC124168175	uncharacterized LOC124168175	Up-regulated in	individuals with high GRM and short developmental time	central-latitude raised at 24 °C
LOC124158508	proton-coupled amino acid transporter 1	Up-regulated in	individuals with high GRM and short developmental time	central-latitude raised at 24 °C
LOC124165006	cuticle protein 18.6-like	Up-regulated in	individuals with high GRM and short developmental time	central-latitude raised at 24 °C
LOC124162445	polypeptide N-acetylgalactosaminyltransferase 1	Up-regulated in	individuals with high GRM and short developmental time	central-latitude raised at 24 °C
LOC124160651	EF-hand domain-containing family member C2-like	Up-regulated in	individuals with high GRM and short developmental time	central-latitude raised at 24 °C
LOC124155850	neuralized-like protein 4	Up-regulated in	individuals with high GRM and short developmental time	central-latitude raised at 24 °C
LOC124154135	uncharacterized LOC124154135	Up-regulated in	individuals with high GRM and short developmental time	central-latitude raised at 24 °C
LOC124168107	UDP-glucosyltransferase 2-like	Up-regulated in	individuals with high GRM and short developmental time	central-latitude raised at 24 °C
LOC124163909	choline transporter-like protein 1	Up-regulated in	individuals with high GRM and short developmental time	central-latitude raised at 24 °C
LOC124165620	follistatin-A	Up-regulated in	individuals with high GRM and short developmental time	central-latitude raised at 24 °C
LOC124158714	SET domain-containing protein SmydA-8-like	Up-regulated in	individuals with high GRM and short developmental time	central-latitude raised at 24 °C
LOC124157098	A disintegrin and metalloproteinase with thrombospondin motifs adt-2-like	Up-regulated in	individuals with high GRM and short developmental time	central-latitude raised at 24 °C
LOC124166903	ejaculatory bulb-specific protein 3-like	Up-regulated in	individuals with high GRM and short developmental time	central-latitude raised at 24 °C
LOC124162828	dnaJ homolog subfamily C member 22	Up-regulated in	individuals with high GRM and short developmental time	central-latitude raised at 24 °C
LOC124159421	troponin C, isoallergen Bla g 6.0101	Up-regulated in	individuals with high GRM and short developmental time	central-latitude raised at 24 °C
LOC124154712	proteoglycan 4	Up-regulated in	individuals with high GRM and short developmental time	central-latitude raised at 24 °C
LOC124153824	chromatin modification-related protein eaf-1-like	Up-regulated in	individuals with high GRM and short developmental time	central-latitude raised at 24 °C
LOC124167958	uncharacterized LOC124167958	Up-regulated in	individuals with high GRM and short developmental time	central-latitude raised at 24 °C
LOC124163308	D-3-phosphoglycerate dehydrogenase	Up-regulated in	individuals with high GRM and short developmental time	central-latitude raised at 24 °C
LOC124169195	scavenger receptor class B member 1-like	Up-regulated in	individuals with high GRM and short developmental time	central-latitude raised at 24 °C
LOC124167156	apolipophorins-like	Up-regulated in	individuals with high GRM and short developmental time	central-latitude raised at 24 °C
LOC124168017	neuralized-like protein 4	Up-regulated in	individuals with high GRM and short developmental time	central-latitude raised at 24 °C
LOC124158629	flocculation protein FLO11-like	Up-regulated in	individuals with high GRM and short developmental time	central-latitude raised at 24 °C
LOC124165969	proline-, glutamic acid- and leucine-rich protein 1-like	Up-regulated in	individuals with high GRM and short developmental time	central-latitude raised at 24 °C
LOC124153268	uncharacterized LOC124153268	Up-regulated in	individuals with high GRM and short developmental time	central-latitude raised at 24 °C
LOC124164554	uncharacterized LOC124164554	Up-regulated in	individuals with high GRM and short developmental time	central-latitude raised at 24 °C
LOC124154065	uncharacterized LOC124154065	Up-regulated in	individuals with high GRM and short developmental time	central-latitude raised at 24 °C
LOC124153818	uncharacterized LOC124153818	Up-regulated in	individuals with high GRM and short developmental time	central-latitude raised at 24 °C
LOC124162174	cysteine-rich venom protein 6	Up-regulated in	individuals with high GRM and short developmental time	central-latitude raised at 24 °C
LOC124158619	uncharacterized LOC124158619	Up-regulated in	individuals with high GRM and short developmental time	central-latitude raised at 24 °C
LOC124157215	aminomethyltransferase, mitochondrial	Up-regulated in	individuals with high GRM and short developmental time	central-latitude raised at 24 °C
LOC124154361	uncharacterized LOC124154361	Up-regulated in	individuals with high GRM and short developmental time	central-latitude raised at 24 °C
LOC124156317	glucose dehydrogenase [FAD, quinone]-like	Up-regulated in	individuals with high GRM and short developmental time	central-latitude raised at 24 °C
LOC124168864	uncharacterized LOC124168864	Up-regulated in	individuals with high GRM and short developmental time	central-latitude raised at 24 °C
LOC124167630	uncharacterized LOC124167630	Up-regulated in	individuals with high GRM and short developmental time	central-latitude raised at 24 °C
LOC124165937	larval cuticle protein A3A-like	Up-regulated in	individuals with high GRM and short developmental time	central-latitude raised at 24 °C
LOC124167727	uncharacterized LOC124167727	Up-regulated in	individuals with high GRM and short developmental time	central-latitude raised at 24 °C
LOC124161918	cilia- and flagella-associated protein 52	Up-regulated in	individuals with high GRM and short developmental time	central-latitude raised at 24 °C
LOC124162853	protein THEM6	Up-regulated in	individuals with high GRM and short developmental time	central-latitude raised at 24 °C
LOC124155702	fatty acid synthase-like	Up-regulated in	individuals with high GRM and short developmental time	central-latitude raised at 24 °C
LOC124163035	basic proline-rich protein-like	Up-regulated in	individuals with high GRM and short developmental time	central-latitude raised at 24 °C
LOC124169327	uncharacterized LOC124169327	Up-regulated in	individuals with high GRM and short developmental time	central-latitude raised at 24 °C
LOC124164131	uncharacterized LOC124164131	Up-regulated in	individuals with high GRM and short developmental time	central-latitude raised at 24 °C
LOC124159362	cardiomyopathy-associated protein 5	Up-regulated in	individuals with high GRM and short developmental time	central-latitude raised at 24 °C
LOC124162764	flocculation protein FLO11-like	Up-regulated in	individuals with high GRM and short developmental time	central-latitude raised at 24 °C
LOC124158957	uncharacterized LOC124158957	Up-regulated in	individuals with high GRM and short developmental time	central-latitude raised at 24 °C
LOC124165979	uncharacterized LOC124165979	Up-regulated in	individuals with high GRM and short developmental time	central-latitude raised at 24 °C
LOC124167249	apolipophorins-like	Up-regulated in	individuals with high GRM and short developmental time	central-latitude raised at 24 °C
LOC124156608	uncharacterized LOC124156608	Up-regulated in	individuals with high GRM and short developmental time	central-latitude raised at 24 °C
LOC124159451	beta-glucuronidase-like	Up-regulated in	individuals with high GRM and short developmental time	central-latitude raised at 24 °C
LOC124155070	mucin-5AC-like	Up-regulated in	individuals with high GRM and short developmental time	central-latitude raised at 24 °C
LOC124167971	anther-specific proline-rich protein APG-like	Up-regulated in	individuals with high GRM and short developmental time	central-latitude raised at 24 °C
LOC124157529	uncharacterized LOC124157529	Up-regulated in	individuals with high GRM and short developmental time	central-latitude raised at 24 °C
LOC124157188	spermidine synthase	Up-regulated in	individuals with high GRM and short developmental time	central-latitude raised at 24 °C
LOC124156603	venom serine protease-like	Up-regulated in	individuals with high GRM and short developmental time	central-latitude raised at 24 °C
LOC124155916	uncharacterized LOC124155916	Up-regulated in	individuals with high GRM and short developmental time	central-latitude raised at 24 °C
LOC124163277	sodium-coupled monocarboxylate transporter 1-like	Up-regulated in	individuals with high GRM and short developmental time	central-latitude raised at 24 °C
LOC124166482	hyaluronidase-like	Up-regulated in	individuals with high GRM and short developmental time	central-latitude raised at 24 °C
LOC124158758	uncharacterized LOC124158758	Up-regulated in	individuals with high GRM and short developmental time	central-latitude raised at 24 °C
LOC124166811	pro-resilin-like	Up-regulated in	individuals with high GRM and short developmental time	central-latitude raised at 24 °C
LOC124174203	wiskott-Aldrich syndrome protein homolog	Up-regulated in	individuals with high GRM and short developmental time	central-latitude raised at 24 °C
LOC124162531	monocarboxylate transporter 5-like	Up-regulated in	individuals with high GRM and short developmental time	central-latitude raised at 24 °C
LOC124160266	phospholipase B1, membrane-associated-like	Up-regulated in	individuals with high GRM and short developmental time	central-latitude raised at 24 °C
LOC124154466	sortilin-related receptor-like	Up-regulated in	individuals with high GRM and short developmental time	central-latitude raised at 24 °C
LOC124154219	protein Skeletor	Up-regulated in	individuals with high GRM and short developmental time	central-latitude raised at 24 °C
LOC124162846	uncharacterized LOC124162846	Up-regulated in	individuals with high GRM and short developmental time	central-latitude raised at 24 °C
LOC124165967	innexin inx2	Up-regulated in	individuals with high GRM and short developmental time	central-latitude raised at 24 °C
LOC124155564	uncharacterized LOC124155564	Up-regulated in	individuals with high GRM and short developmental time	central-latitude raised at 24 °C
LOC124155639	M-phase inducer phosphatase-like	Up-regulated in	individuals with high GRM and short developmental time	central-latitude raised at 24 °C
LOC124168471	protein timeless	Up-regulated in	individuals with high GRM and short developmental time	central-latitude raised at 24 °C
LOC124162282	methyl farnesoate epoxidase-like	Up-regulated in	individuals with high GRM and short developmental time	central-latitude raised at 24 °C
LOC124153495	glycine N-methyltransferase	Up-regulated in	individuals with high GRM and short developmental time	central-latitude raised at 24 °C
LOC124163911	serine/threonine-protein kinase dyf-5-like	Up-regulated in	individuals with high GRM and short developmental time	central-latitude raised at 24 °C
LOC124161472	cadherin-86C	Up-regulated in	individuals with high GRM and short developmental time	central-latitude raised at 24 °C
LOC124154667	chorion protein S38-like	Up-regulated in	individuals with high GRM and short developmental time	central-latitude raised at 24 °C
LOC124161054	progestin and adipoQ receptor family member 3	Up-regulated in	individuals with high GRM and short developmental time	central-latitude raised at 24 °C
LOC124156627	zinc metalloproteinase nas-13-like	Up-regulated in	individuals with high GRM and short developmental time	central-latitude raised at 24 °C
LOC124157289	uncharacterized LOC124157289	Up-regulated in	individuals with high GRM and short developmental time	central-latitude raised at 24 °C
LOC124168679	uncharacterized LOC124168679	Up-regulated in	individuals with high GRM and short developmental time	central-latitude raised at 24 °C
LOC124163419	uncharacterized LOC124163419	Up-regulated in	individuals with high GRM and short developmental time	central-latitude raised at 24 °C
LOC124160939	heterogeneous nuclear ribonucleoprotein U-like protein 1	Up-regulated in	individuals with high GRM and short developmental time	central-latitude raised at 24 °C
LOC124154437	pyruvate carboxylase, mitochondrial	Up-regulated in	individuals with high GRM and short developmental time	central-latitude raised at 24 °C
LOC124161287	sodium-independent sulfate anion transporter-like	Up-regulated in	individuals with high GRM and short developmental time	central-latitude raised at 24 °C
LOC124169193	uncharacterized LOC124169193	Up-regulated in	individuals with high GRM and short developmental time	central-latitude raised at 24 °C
LOC124155463	glucose dehydrogenase [FAD, quinone]	Up-regulated in	individuals with high GRM and short developmental time	central-latitude raised at 24 °C
LOC124166911	bumetanide-sensitive sodium-(potassium)-chloride cotransporter	Up-regulated in	individuals with high GRM and short developmental time	central-latitude raised at 24 °C
LOC124167501	uncharacterized LOC124167501	Up-regulated in	individuals with high GRM and short developmental time	central-latitude raised at 24 °C
LOC124154645	uncharacterized LOC124154645	Up-regulated in	individuals with high GRM and short developmental time	central-latitude raised at 24 °C
LOC124169218	aquaporin-7-like	Up-regulated in	individuals with high GRM and short developmental time	central-latitude raised at 24 °C
LOC124153421	translocating chain-associated membrane protein 1-like 1	Up-regulated in	individuals with high GRM and short developmental time	central-latitude raised at 24 °C
LOC124160947	uncharacterized LOC124160947	Up-regulated in	individuals with high GRM and short developmental time	central-latitude raised at 24 °C
LOC124163679	innexin inx3	Up-regulated in	individuals with high GRM and short developmental time	central-latitude raised at 24 °C
LOC124162076	cyclin-dependent kinase inhibitor 1B-like	Up-regulated in	individuals with high GRM and short developmental time	central-latitude raised at 24 °C
LOC124153396	U-scoloptoxin(19)-Tl1a	Up-regulated in	individuals with high GRM and short developmental time	central-latitude raised at 24 °C
LOC124154421	uncharacterized LOC124154421	Up-regulated in	individuals with high GRM and short developmental time	central-latitude raised at 24 °C
LOC124161887	glucosamine-6-phosphate isomerase	Up-regulated in	individuals with high GRM and short developmental time	central-latitude raised at 24 °C
LOC124155426	ornithine aminotransferase, mitochondrial	Up-regulated in	individuals with high GRM and short developmental time	central-latitude raised at 24 °C
LOC124168562	carbonic anhydrase 2-like	Up-regulated in	individuals with high GRM and short developmental time	central-latitude raised at 24 °C
LOC124160582	xaa-Pro aminopeptidase 1-like	Up-regulated in	individuals with high GRM and short developmental time	central-latitude raised at 24 °C
LOC124163581	chitooligosaccharidolytic beta-N-acetylglucosaminidase	Up-regulated in	individuals with high GRM and short developmental time	central-latitude raised at 24 °C
LOC124165518	growth arrest-specific protein 1-like	Up-regulated in	individuals with high GRM and short developmental time	central-latitude raised at 24 °C
LOC124165693	uncharacterized LOC124165693	Up-regulated in	individuals with high GRM and short developmental time	central-latitude raised at 24 °C
LOC124169506	sarcosine dehydrogenase, mitochondrial	Up-regulated in	individuals with high GRM and short developmental time	central-latitude raised at 24 °C
LOC124158875	zinc finger protein 180-like	Up-regulated in	individuals with high GRM and short developmental time	central-latitude raised at 24 °C
LOC124169088	uncharacterized LOC124169088	Up-regulated in	individuals with high GRM and short developmental time	central-latitude raised at 24 °C
LOC124157598	peroxidase-like	Up-regulated in	individuals with high GRM and short developmental time	central-latitude raised at 24 °C
LOC124157216	beta-galactosidase	Up-regulated in	individuals with high GRM and short developmental time	central-latitude raised at 24 °C
LOC124155800	uncharacterized LOC124155800	Up-regulated in	individuals with high GRM and short developmental time	central-latitude raised at 24 °C
LOC124158559	patched domain-containing protein 3-like	Up-regulated in	individuals with high GRM and short developmental time	central-latitude raised at 24 °C
LOC124168753	inactive dipeptidyl peptidase 10	Up-regulated in	individuals with high GRM and short developmental time	central-latitude raised at 24 °C
LOC124165924	filaggrin-like	Up-regulated in	individuals with high GRM and short developmental time	central-latitude raised at 24 °C
LOC124170882	heterogeneous nuclear ribonucleoprotein A1, A2/B1 homolog	Up-regulated in	individuals with high GRM and short developmental time	central-latitude raised at 24 °C
LOC124159223	thioredoxin domain-containing protein	Up-regulated in	individuals with high GRM and short developmental time	central-latitude raised at 24 °C
LOC124158886	tubulin alpha chain, testis-specific	Up-regulated in	individuals with high GRM and short developmental time	central-latitude raised at 24 °C
LOC124160189	all trans-polyprenyl-diphosphate synthase PDSS2	Up-regulated in	individuals with high GRM and short developmental time	central-latitude raised at 24 °C
LOC124159371	scoloptoxin SSD14-like	Up-regulated in	individuals with high GRM and short developmental time	central-latitude raised at 24 °C
LOC124157988	endoplasmic reticulum metallopeptidase 1-like	Up-regulated in	individuals with high GRM and short developmental time	central-latitude raised at 24 °C
LOC124154364	uncharacterized LOC124154364	Up-regulated in	individuals with high GRM and short developmental time	central-latitude raised at 24 °C
LOC124157214	protein scabrous	Up-regulated in	individuals with high GRM and short developmental time	central-latitude raised at 24 °C
LOC124172704	uncharacterized LOC124172704	Up-regulated in	individuals with high GRM and short developmental time	central-latitude raised at 24 °C
LOC124155532	transmembrane protein 216-like	Up-regulated in	individuals with high GRM and short developmental time	central-latitude raised at 24 °C
LOC124162977	transcriptional regulator ovo	Up-regulated in	individuals with high GRM and short developmental time	central-latitude raised at 24 °C
LOC124166613	uncharacterized LOC124166613	Up-regulated in	individuals with high GRM and short developmental time	central-latitude raised at 24 °C
LOC124156236	uncharacterized LOC124156236	Up-regulated in	individuals with high GRM and short developmental time	central-latitude raised at 24 °C
LOC124169856	protein jagunal	Up-regulated in	individuals with high GRM and short developmental time	central-latitude raised at 24 °C
LOC124165494	uncharacterized LOC124165494	Up-regulated in	individuals with high GRM and short developmental time	central-latitude raised at 24 °C
LOC124153782	putative fatty acyl-CoA reductase CG5065	Up-regulated in	individuals with high GRM and short developmental time	central-latitude raised at 24 °C
LOC124157618	UDP-glucose 6-dehydrogenase	Up-regulated in	individuals with high GRM and short developmental time	central-latitude raised at 24 °C
LOC124168730	voltage-dependent calcium channel gamma-1 subunit	Up-regulated in	individuals with high GRM and short developmental time	central-latitude raised at 24 °C
LOC124162214	methyl farnesoate epoxidase-like	Up-regulated in	individuals with high GRM and short developmental time	central-latitude raised at 24 °C
LOC124165443	adenylate kinase isoenzyme 1	Up-regulated in	individuals with high GRM and short developmental time	central-latitude raised at 24 °C
LOC124156136	5-oxoprolinase	Up-regulated in	individuals with high GRM and short developmental time	central-latitude raised at 24 °C
LOC124157385	protein MEMO1	Up-regulated in	individuals with high GRM and short developmental time	central-latitude raised at 24 °C
LOC124160552	histidine-rich glycoprotein-like	Up-regulated in	individuals with high GRM and short developmental time	central-latitude raised at 24 °C
LOC124167720	myosin-VIIa	Up-regulated in	individuals with high GRM and short developmental time	central-latitude raised at 24 °C
LOC124166891	ATP-binding cassette sub-family G member 5	Up-regulated in	individuals with high GRM and short developmental time	central-latitude raised at 24 °C
LOC124166004	acetyl-CoA acetyltransferase	Up-regulated in	individuals with high GRM and short developmental time	central-latitude raised at 24 °C
LOC124160145	novel acetylcholine receptor chaperone	Up-regulated in	individuals with high GRM and short developmental time	central-latitude raised at 24 °C
LOC124164597	sodium-coupled monocarboxylate transporter 1-like	Up-regulated in	individuals with high GRM and short developmental time	central-latitude raised at 24 °C
LOC124163334	cytoplasmic aconitate hydratase-like	Up-regulated in	individuals with high GRM and short developmental time	central-latitude raised at 24 °C
LOC124165622	D-beta-hydroxybutyrate dehydrogenase, mitochondrial-like	Up-regulated in	individuals with high GRM and short developmental time	central-latitude raised at 24 °C
LOC124164467	zygotic gap protein knirps-like	Up-regulated in	individuals with high GRM and short developmental time	central-latitude raised at 24 °C
LOC124153967	lysyl oxidase homolog 4	Up-regulated in	individuals with high GRM and short developmental time	central-latitude raised at 24 °C
LOC124154353	uncharacterized LOC124154353	Up-regulated in	individuals with high GRM and short developmental time	central-latitude raised at 24 °C
LOC124157470	xanthine dehydrogenase	Up-regulated in	individuals with high GRM and short developmental time	central-latitude raised at 24 °C
LOC124160751	cadherin-23-like	Up-regulated in	individuals with high GRM and short developmental time	central-latitude raised at 24 °C
LOC124158532	laminin subunit alpha	Up-regulated in	individuals with high GRM and short developmental time	central-latitude raised at 24 °C
LOC124164594	flocculation protein FLO11-like	Up-regulated in	individuals with high GRM and short developmental time	central-latitude raised at 24 °C
LOC124160182	glutamate synthase [NADH]	Up-regulated in	individuals with high GRM and short developmental time	central-latitude raised at 24 °C
LOC124168974	endoplasmic reticulum junction formation protein lunapark-B	Up-regulated in	individuals with high GRM and short developmental time	central-latitude raised at 24 °C
LOC124158620	piggyBac transposable element-derived protein 4-like	Up-regulated in	individuals with high GRM and short developmental time	central-latitude raised at 24 °C
LOC124154222	luciferin sulfotransferase-like	Up-regulated in	individuals with high GRM and short developmental time	central-latitude raised at 24 °C
LOC124166885	bumetanide-sensitive sodium-(potassium)-chloride cotransporter-like	Up-regulated in	individuals with high GRM and short developmental time	central-latitude raised at 24 °C
LOC124162307	uncharacterized LOC124162307	Up-regulated in	individuals with high GRM and short developmental time	central-latitude raised at 24 °C
LOC124158816	SH3 domain-containing protein C23A1.17-like	Up-regulated in	individuals with high GRM and short developmental time	central-latitude raised at 24 °C
LOC124165092	SET and MYND domain-containing protein 4-like	Up-regulated in	individuals with high GRM and short developmental time	central-latitude raised at 24 °C
LOC124166093	innexin inx1	Up-regulated in	individuals with high GRM and short developmental time	central-latitude raised at 24 °C
LOC124159073	transmembrane emp24 domain-containing protein 6	Up-regulated in	individuals with high GRM and short developmental time	central-latitude raised at 24 °C
LOC124159328	isocitrate dehydrogenase [NADP] cytoplasmic	Up-regulated in	individuals with high GRM and short developmental time	central-latitude raised at 24 °C
LOC124166374	fibrillin-1-like	Up-regulated in	individuals with high GRM and short developmental time	central-latitude raised at 24 °C
LOC124154193	facilitated trehalose transporter Tret1-like	Up-regulated in	individuals with high GRM and short developmental time	central-latitude raised at 24 °C
LOC124155573	methyltransferase-like protein 27	Up-regulated in	individuals with high GRM and short developmental time	central-latitude raised at 24 °C
LOC124158892	trifunctional purine biosynthetic protein adenosine-3	Up-regulated in	individuals with high GRM and short developmental time	central-latitude raised at 24 °C
LOC124167073	solute carrier family 12 member 3-like	Up-regulated in	individuals with high GRM and short developmental time	central-latitude raised at 24 °C
LOC124163850	knirps-related protein-like	Up-regulated in	individuals with high GRM and short developmental time	central-latitude raised at 24 °C
LOC124160663	cubilin-like	Up-regulated in	individuals with high GRM and short developmental time	central-latitude raised at 24 °C
LOC124158951	sulfotransferase 1C4-like	Up-regulated in	individuals with high GRM and short developmental time	central-latitude raised at 24 °C
LOC124164877	exopolyphosphatase PRUNE1	Up-regulated in	individuals with high GRM and short developmental time	central-latitude raised at 24 °C
LOC124160871	very-long-chain (3R)-3-hydroxyacyl-CoA dehydratase 2	Up-regulated in	individuals with high GRM and short developmental time	central-latitude raised at 24 °C
LOC124154944	ubiquitin-like modifier-activating enzyme 5	Up-regulated in	individuals with high GRM and short developmental time	central-latitude raised at 24 °C
LOC124164533	dipeptidyl peptidase 9	Up-regulated in	individuals with high GRM and short developmental time	central-latitude raised at 24 °C
LOC124161369	bone morphogenetic protein 1	Up-regulated in	individuals with high GRM and short developmental time	central-latitude raised at 24 °C
LOC124164527	uncharacterized LOC124164527	Up-regulated in	individuals with high GRM and short developmental time	central-latitude raised at 24 °C
LOC124153777	uncharacterized LOC124153777	Up-regulated in	individuals with high GRM and short developmental time	central-latitude raised at 24 °C
LOC124162885	ubiquitin-fold modifier 1	Up-regulated in	individuals with high GRM and short developmental time	central-latitude raised at 24 °C
LOC124161207	cadherin-87A-like	Up-regulated in	individuals with high GRM and short developmental time	central-latitude raised at 24 °C
LOC124165063	fringe glycosyltransferase	Up-regulated in	individuals with high GRM and short developmental time	central-latitude raised at 24 °C
LOC124154570	transducin beta-like protein 2	Up-regulated in	individuals with high GRM and short developmental time	central-latitude raised at 24 °C
LOC124169580	uncharacterized LOC124169580	Down-regulated in	individuals with high GRM and short developmental time	central-latitude raised at 24 °C
LOC124164541	trithorax group protein osa-like	Down-regulated in	individuals with high GRM and short developmental time	central-latitude raised at 24 °C
LOC124159127	sodium/calcium exchanger regulatory protein 1-like	Down-regulated in	individuals with high GRM and short developmental time	central-latitude raised at 24 °C
LOC124163717	mucin-5AC-like	Down-regulated in	individuals with high GRM and short developmental time	central-latitude raised at 24 °C
LOC124165272	probable U3 small nucleolar RNA-associated protein 11	Down-regulated in	individuals with high GRM and short developmental time	central-latitude raised at 24 °C
LOC124155484	uncharacterized LOC124155484	Down-regulated in	individuals with high GRM and short developmental time	central-latitude raised at 24 °C
LOC124157355	phospholipid-transporting ATPase ABCA1-like	Down-regulated in	individuals with high GRM and short developmental time	central-latitude raised at 24 °C
LOC124163855	G-protein coupled receptor Mth2-like	Down-regulated in	individuals with high GRM and short developmental time	central-latitude raised at 24 °C
LOC124166134	sodium channel protein 60E-like	Down-regulated in	individuals with high GRM and short developmental time	central-latitude raised at 24 °C
LOC124168385	steroid hormone receptor ERR1-like	Down-regulated in	individuals with high GRM and short developmental time	central-latitude raised at 24 °C
LOC124162246	uncharacterized LOC124162246	Down-regulated in	individuals with high GRM and short developmental time	central-latitude raised at 24 °C
LOC124157278	uncharacterized LOC124157278	Down-regulated in	individuals with high GRM and short developmental time	central-latitude raised at 24 °C
LOC124165058	protogenin-like	Down-regulated in	individuals with high GRM and short developmental time	central-latitude raised at 24 °C
LOC124155872	serine protease gd-like	Down-regulated in	individuals with high GRM and short developmental time	central-latitude raised at 24 °C
LOC124158166	transcriptional regulator ovo	Down-regulated in	individuals with high GRM and short developmental time	central-latitude raised at 24 °C
LOC124153955	rho-related BTB domain-containing protein 1	Down-regulated in	individuals with high GRM and short developmental time	central-latitude raised at 24 °C
LOC124160896	cytochrome P450 6a2-like	Down-regulated in	individuals with high GRM and short developmental time	central-latitude raised at 24 °C
LOC124158890	tetratricopeptide repeat protein 36	Down-regulated in	individuals with high GRM and short developmental time	central-latitude raised at 24 °C
LOC124157440	eukaryotic translation initiation factor 3 subunit A-like	Down-regulated in	individuals with high GRM and short developmental time	central-latitude raised at 24 °C
LOC124163789	normal mucosa of esophagus-specific gene 1 protein-like	Down-regulated in	individuals with high GRM and short developmental time	central-latitude raised at 24 °C
LOC124161150	dehydrogenase/reductase SDR family member 12-like	Down-regulated in	individuals with high GRM and short developmental time	central-latitude raised at 24 °C
LOC124155869	serine protease gd-like	Down-regulated in	individuals with high GRM and short developmental time	central-latitude raised at 24 °C
LOC124159426	uncharacterized LOC124159426	Down-regulated in	individuals with high GRM and short developmental time	central-latitude raised at 24 °C
LOC124162673	4-coumarate--CoA ligase-like 5	Down-regulated in	individuals with high GRM and short developmental time	central-latitude raised at 24 °C
LOC124154447	beta-galactosidase-1-like protein 2	Down-regulated in	individuals with high GRM and short developmental time	central-latitude raised at 24 °C
LOC124165235	peptidyl-alpha-hydroxyglycine alpha-amidating lyase 2-like	Down-regulated in	individuals with high GRM and short developmental time	central-latitude raised at 24 °C
LOC124155389	uncharacterized LOC124155389	Down-regulated in	individuals with high GRM and short developmental time	central-latitude raised at 24 °C
LOC124168847	retinoid-inducible serine carboxypeptidase-like	Down-regulated in	individuals with high GRM and short developmental time	central-latitude raised at 24 °C
LOC124164307	immunoglobulin domain-containing protein oig-4-like	Down-regulated in	individuals with high GRM and short developmental time	central-latitude raised at 24 °C
LOC124162709	uncharacterized LOC124162709	Down-regulated in	individuals with high GRM and short developmental time	central-latitude raised at 24 °C
LOC124157052	antichymotrypsin-2-like	Down-regulated in	individuals with high GRM and short developmental time	central-latitude raised at 24 °C
LOC124163474	tachykinins	Down-regulated in	individuals with high GRM and short developmental time	central-latitude raised at 24 °C
LOC124163451	15-hydroxyprostaglandin dehydrogenase [NAD(+)]-like	Down-regulated in	individuals with high GRM and short developmental time	central-latitude raised at 24 °C
LOC124168304	myosin-VIIa-like	Down-regulated in	individuals with high GRM and short developmental time	central-latitude raised at 24 °C
LOC124153544	uncharacterized LOC124153544	Down-regulated in	individuals with high GRM and short developmental time	central-latitude raised at 24 °C
LOC124154287	F-box only protein 2-like	Down-regulated in	individuals with high GRM and short developmental time	central-latitude raised at 24 °C
LOC124153969	spore wall protein 2	Down-regulated in	individuals with high GRM and short developmental time	central-latitude raised at 24 °C
LOC124165137	uncharacterized LOC124165137	Down-regulated in	individuals with high GRM and short developmental time	central-latitude raised at 24 °C
LOC124169049	uncharacterized LOC124169049	Down-regulated in	individuals with high GRM and short developmental time	central-latitude raised at 24 °C
LOC124161362	uncharacterized LOC124161362	Down-regulated in	individuals with high GRM and short developmental time	central-latitude raised at 24 °C
LOC124168521	probable glucosamine 6-phosphate N-acetyltransferase	Down-regulated in	individuals with high GRM and short developmental time	central-latitude raised at 24 °C
LOC124168083	uncharacterized LOC124168083	Down-regulated in	individuals with high GRM and short developmental time	central-latitude raised at 24 °C
LOC124169586	uncharacterized LOC124169586	Down-regulated in	individuals with high GRM and short developmental time	central-latitude raised at 24 °C
LOC124168408	adenylate cyclase type 3	Down-regulated in	individuals with high GRM and short developmental time	central-latitude raised at 24 °C
LOC124159419	slit homolog 3 protein	Down-regulated in	individuals with high GRM and short developmental time	central-latitude raised at 24 °C
LOC124164195	purine nucleoside phosphorylase	Down-regulated in	individuals with high GRM and short developmental time	central-latitude raised at 24 °C
LOC124168071	CLIP domain-containing serine protease 14D-like	Down-regulated in	individuals with high GRM and short developmental time	central-latitude raised at 24 °C
LOC124165409	protein madd-4	Down-regulated in	individuals with high GRM and short developmental time	central-latitude raised at 24 °C
LOC124162554	FMRF-amide neuropeptides-like	Down-regulated in	individuals with high GRM and short developmental time	central-latitude raised at 24 °C
LOC124157269	phytanoyl-CoA dioxygenase domain-containing protein 1-like	Down-regulated in	individuals with high GRM and short developmental time	central-latitude raised at 24 °C
LOC124153695	solute carrier organic anion transporter family member 74D	Down-regulated in	individuals with high GRM and short developmental time	central-latitude raised at 24 °C
LOC124153871	uncharacterized LOC124153871	Down-regulated in	individuals with high GRM and short developmental time	central-latitude raised at 24 °C
LOC124171438	uncharacterized LOC124171438	Down-regulated in	individuals with high GRM and short developmental time	central-latitude raised at 24 °C
LOC124160813	carboxypeptidase E-like	Down-regulated in	individuals with high GRM and short developmental time	central-latitude raised at 24 °C
LOC124170181	guanine deaminase	Down-regulated in	individuals with high GRM and short developmental time	central-latitude raised at 24 °C
LOC124156272	uncharacterized LOC124156272	Down-regulated in	individuals with high GRM and short developmental time	central-latitude raised at 24 °C
LOC124161359	aminopeptidase N	Down-regulated in	individuals with high GRM and short developmental time	central-latitude raised at 24 °C
LOC124155571	uncharacterized LOC124155571	Down-regulated in	individuals with high GRM and short developmental time	central-latitude raised at 24 °C
LOC124167829	uncharacterized LOC124167829	Down-regulated in	individuals with high GRM and short developmental time	central-latitude raised at 24 °C
LOC124153236	uncharacterized LOC124153236	Down-regulated in	individuals with high GRM and short developmental time	central-latitude raised at 24 °C
LOC124167752	neuroendocrine convertase 2	Down-regulated in	individuals with high GRM and short developmental time	central-latitude raised at 24 °C
LOC124165544	neprilysin-like	Down-regulated in	individuals with high GRM and short developmental time	central-latitude raised at 24 °C
LOC124165712	uncharacterized LOC124165712	Down-regulated in	individuals with high GRM and short developmental time	central-latitude raised at 24 °C
LOC124165569	titin-like	Down-regulated in	individuals with high GRM and short developmental time	central-latitude raised at 24 °C
LOC124153472	keratin, type I cytoskeletal 10-like	Down-regulated in	individuals with high GRM and short developmental time	central-latitude raised at 24 °C
LOC124161857	uncharacterized LOC124161857	Down-regulated in	individuals with high GRM and short developmental time	central-latitude raised at 24 °C
LOC124161561	histidine-rich glycoprotein-like	Down-regulated in	individuals with high GRM and short developmental time	central-latitude raised at 24 °C
LOC124166691	histone H4-like	Down-regulated in	individuals with high GRM and short developmental time	central-latitude raised at 24 °C
LOC124165781	lachesin-like	Down-regulated in	individuals with high GRM and short developmental time	central-latitude raised at 24 °C
LOC124154015	glutamate-gated chloride channel-like	Down-regulated in	individuals with high GRM and short developmental time	central-latitude raised at 24 °C
LOC124163491	serine protease snake-like	Down-regulated in	individuals with high GRM and short developmental time	central-latitude raised at 24 °C
LOC124162682	uncharacterized LOC124162682	Down-regulated in	individuals with high GRM and short developmental time	central-latitude raised at 24 °C
LOC124168845	anoctamin-1-like	Down-regulated in	individuals with high GRM and short developmental time	central-latitude raised at 24 °C
LOC124154574	serine protease Hayan-like	Down-regulated in	individuals with high GRM and short developmental time	central-latitude raised at 24 °C
LOC124163312	atrial natriuretic peptide receptor 1-like	Down-regulated in	individuals with high GRM and short developmental time	central-latitude raised at 24 °C
LOC124162566	low-density lipoprotein receptor-related protein 4-like	Down-regulated in	individuals with high GRM and short developmental time	central-latitude raised at 24 °C
LOC124157441	uncharacterized LOC124157441	Down-regulated in	individuals with high GRM and short developmental time	central-latitude raised at 24 °C
LOC124155785	large neutral amino acids transporter small subunit 1	Down-regulated in	individuals with high GRM and short developmental time	central-latitude raised at 24 °C
LOC124166516	C-Jun-amino-terminal kinase-interacting protein 2-like	Down-regulated in	individuals with high GRM and short developmental time	central-latitude raised at 24 °C
LOC124165543	uncharacterized LOC124165543	Down-regulated in	individuals with high GRM and short developmental time	central-latitude raised at 24 °C
LOC124158775	neuropeptide F	Down-regulated in	individuals with high GRM and short developmental time	central-latitude raised at 24 °C
LOC124170021	uncharacterized LOC124170021	Down-regulated in	individuals with high GRM and short developmental time	central-latitude raised at 24 °C
LOC124160335	caspase-1-like	Down-regulated in	individuals with high GRM and short developmental time	central-latitude raised at 24 °C
LOC124165709	major facilitator superfamily domain-containing protein 12-like	Down-regulated in	individuals with high GRM and short developmental time	central-latitude raised at 24 °C
LOC124167274	uncharacterized LOC124167274	Down-regulated in	individuals with high GRM and short developmental time	central-latitude raised at 24 °C
LOC124169720	chitin synthase chs-2-like	Down-regulated in	individuals with high GRM and short developmental time	central-latitude raised at 24 °C
LOC124168143	uncharacterized LOC124168143	Down-regulated in	individuals with high GRM and short developmental time	central-latitude raised at 24 °C
LOC124166353	ras-specific guanine nucleotide-releasing factor 2-like	Down-regulated in	individuals with high GRM and short developmental time	central-latitude raised at 24 °C
LOC124165138	annexin B9-like	Down-regulated in	individuals with high GRM and short developmental time	central-latitude raised at 24 °C
LOC124167724	uncharacterized LOC124167724	Down-regulated in	individuals with high GRM and short developmental time	central-latitude raised at 24 °C
LOC124160566	caspase-1-like	Down-regulated in	individuals with high GRM and short developmental time	central-latitude raised at 24 °C
LOC124162392	farnesol dehydrogenase-like	Down-regulated in	individuals with high GRM and short developmental time	central-latitude raised at 24 °C
LOC124156078	hemolymph lipopolysaccharide-binding protein-like	Down-regulated in	individuals with high GRM and short developmental time	central-latitude raised at 24 °C
LOC124169315	chitin synthase chs-2-like	Down-regulated in	individuals with high GRM and short developmental time	central-latitude raised at 24 °C
LOC124172267	spermatogenesis-associated protein 6	Down-regulated in	individuals with high GRM and short developmental time	central-latitude raised at 24 °C
LOC124158923	probable G-protein coupled receptor Mth-like 3	Down-regulated in	individuals with high GRM and short developmental time	central-latitude raised at 24 °C
LOC124168336	visual pigment-like receptor peropsin	Down-regulated in	individuals with high GRM and short developmental time	central-latitude raised at 24 °C
LOC124172032	uncharacterized LOC124172032	Down-regulated in	individuals with high GRM and short developmental time	central-latitude raised at 24 °C
LOC124161502	protein takeout-like	Down-regulated in	individuals with high GRM and short developmental time	central-latitude raised at 24 °C
LOC124163998	ras-related protein Rab-10-like	Down-regulated in	individuals with high GRM and short developmental time	central-latitude raised at 24 °C
LOC124162299	prothoracicostatic peptides	Down-regulated in	individuals with high GRM and short developmental time	central-latitude raised at 24 °C
LOC124162049	zinc finger protein AEBP2	Down-regulated in	individuals with high GRM and short developmental time	central-latitude raised at 24 °C
LOC124158917	uncharacterized LOC124158917	Down-regulated in	individuals with high GRM and short developmental time	central-latitude raised at 24 °C
LOC124159132	4-hydroxyphenylpyruvate dioxygenase	Down-regulated in	individuals with high GRM and short developmental time	central-latitude raised at 24 °C
LOC124159626	histone-lysine N-methyltransferase SETD1A	Down-regulated in	individuals with high GRM and short developmental time	central-latitude raised at 24 °C
LOC124157375	uncharacterized LOC124157375	Down-regulated in	individuals with high GRM and short developmental time	central-latitude raised at 24 °C
LOC124161083	phospholipid-transporting ATPase IF-like	Down-regulated in	individuals with high GRM and short developmental time	central-latitude raised at 24 °C
LOC124165665	lachesin-like	Down-regulated in	individuals with high GRM and short developmental time	central-latitude raised at 24 °C
LOC124163846	allatotropins-like	Down-regulated in	individuals with high GRM and short developmental time	central-latitude raised at 24 °C
LOC124162164	uncharacterized LOC124162164	Down-regulated in	individuals with high GRM and short developmental time	central-latitude raised at 24 °C
LOC124162065	uncharacterized LOC124162065	Down-regulated in	individuals with high GRM and short developmental time	central-latitude raised at 24 °C
LOC124162239	ETS homologous factor-like	Down-regulated in	individuals with high GRM and short developmental time	central-latitude raised at 24 °C
LOC124155401	repressed by EFG1 protein 1-like	Down-regulated in	individuals with high GRM and short developmental time	central-latitude raised at 24 °C
LOC124163752	neurogenic locus Notch protein-like	Down-regulated in	individuals with high GRM and short developmental time	central-latitude raised at 24 °C
LOC124155824	cytochrome P450 9e2-like	Down-regulated in	individuals with high GRM and short developmental time	central-latitude raised at 24 °C
LOC124167181	uncharacterized LOC124167181	Down-regulated in	individuals with high GRM and short developmental time	central-latitude raised at 24 °C
LOC124169398	calphotin-like	Down-regulated in	individuals with high GRM and short developmental time	central-latitude raised at 24 °C
LOC124170126	corticotropin-releasing factor-binding protein	Down-regulated in	individuals with high GRM and short developmental time	central-latitude raised at 24 °C
LOC124166994	sodium/hydrogen exchanger 2-like	Down-regulated in	individuals with high GRM and short developmental time	central-latitude raised at 24 °C
LOC124157946	serine protease snake-like	Down-regulated in	individuals with high GRM and short developmental time	central-latitude raised at 24 °C
LOC124168125	mucin-2-like	Down-regulated in	individuals with high GRM and short developmental time	central-latitude raised at 24 °C
LOC124165755	deoxyribonuclease-2-alpha	Down-regulated in	individuals with high GRM and short developmental time	central-latitude raised at 24 °C
LOC124162309	SCY1-like protein 2	Down-regulated in	individuals with high GRM and short developmental time	central-latitude raised at 24 °C
LOC124168983	predicted GPI-anchored protein 58	Down-regulated in	individuals with high GRM and short developmental time	central-latitude raised at 24 °C
LOC124159852	glycine-rich cell wall structural protein-like	Down-regulated in	individuals with high GRM and short developmental time	central-latitude raised at 24 °C
LOC124158939	lipopolysaccharide-induced tumor necrosis factor-alpha factor homolog	Down-regulated in	individuals with high GRM and short developmental time	central-latitude raised at 24 °C
LOC124160784	cytochrome P450 6a2-like	Down-regulated in	individuals with high GRM and short developmental time	central-latitude raised at 24 °C
LOC124169058	lachesin-like	Down-regulated in	individuals with high GRM and short developmental time	central-latitude raised at 24 °C
LOC124160249	carbonyl reductase [NADPH] 3-like	Down-regulated in	individuals with high GRM and short developmental time	central-latitude raised at 24 °C
LOC124155000	uncharacterized LOC124155000	Down-regulated in	individuals with high GRM and short developmental time	central-latitude raised at 24 °C
LOC124167784	uncharacterized LOC124167784	Down-regulated in	individuals with high GRM and short developmental time	central-latitude raised at 24 °C
LOC124154530	uncharacterized LOC124154530	Down-regulated in	individuals with high GRM and short developmental time	central-latitude raised at 24 °C
LOC124165602	uncharacterized LOC124165602	Down-regulated in	individuals with high GRM and short developmental time	central-latitude raised at 24 °C
LOC124157021	IDLSRF-like peptide	Down-regulated in	individuals with high GRM and short developmental time	central-latitude raised at 24 °C
LOC124155111	hypertrehalosaemic prohormone	Down-regulated in	individuals with high GRM and short developmental time	central-latitude raised at 24 °C
LOC124154388	uncharacterized LOC124154388	Down-regulated in	individuals with high GRM and short developmental time	central-latitude raised at 24 °C
LOC124165748	uncharacterized LOC124165748	Down-regulated in	individuals with high GRM and short developmental time	central-latitude raised at 24 °C
LOC124168212	uncharacterized LOC124168212	Down-regulated in	individuals with high GRM and short developmental time	central-latitude raised at 24 °C
LOC124162498	ras-related and estrogen-regulated growth inhibitor	Down-regulated in	individuals with high GRM and short developmental time	central-latitude raised at 24 °C
LOC124153200	calphotin-like	Down-regulated in	individuals with high GRM and short developmental time	central-latitude raised at 24 °C
LOC124174160	uncharacterized LOC124174160	Down-regulated in	individuals with high GRM and short developmental time	central-latitude raised at 24 °C
LOC124169286	uncharacterized LOC124169286	Down-regulated in	individuals with high GRM and short developmental time	central-latitude raised at 24 °C
LOC124163501	syntaxin-like	Down-regulated in	individuals with high GRM and short developmental time	central-latitude raised at 24 °C
LOC124160543	uncharacterized LOC124160543	Down-regulated in	individuals with high GRM and short developmental time	central-latitude raised at 24 °C
LOC124155632	putative potassium channel regulatory protein unc-93	Down-regulated in	individuals with high GRM and short developmental time	central-latitude raised at 24 °C
LOC124162297	uncharacterized LOC124162297	Down-regulated in	individuals with high GRM and short developmental time	central-latitude raised at 24 °C
LOC124155874	uncharacterized LOC124155874	Down-regulated in	individuals with high GRM and short developmental time	central-latitude raised at 24 °C
LOC124165661	lachesin-like	Down-regulated in	individuals with high GRM and short developmental time	central-latitude raised at 24 °C
LOC124156613	cuticle protein 1-like	Down-regulated in	individuals with high GRM and short developmental time	central-latitude raised at 24 °C
LOC124162644	protein shisa-5-like	Down-regulated in	individuals with high GRM and short developmental time	central-latitude raised at 24 °C
LOC124160772	uncharacterized LOC124160772	Down-regulated in	individuals with high GRM and short developmental time	central-latitude raised at 24 °C
LOC124169077	uncharacterized LOC124169077	Down-regulated in	individuals with high GRM and short developmental time	central-latitude raised at 24 °C
LOC124158821	G-protein coupled receptor Mth2-like	Down-regulated in	individuals with high GRM and short developmental time	central-latitude raised at 24 °C
LOC124170029	uncharacterized LOC124170029	Down-regulated in	individuals with high GRM and short developmental time	central-latitude raised at 24 °C
LOC124162415	acanthoscurrin-2-like	Down-regulated in	individuals with high GRM and short developmental time	central-latitude raised at 24 °C
LOC124167308	serine/threonine-protein kinase mos	Down-regulated in	individuals with high GRM and short developmental time	central-latitude raised at 24 °C
LOC124167981	uncharacterized LOC124167981	Down-regulated in	individuals with high GRM and short developmental time	central-latitude raised at 24 °C
LOC124153320	myosuppressin	Down-regulated in	individuals with high GRM and short developmental time	central-latitude raised at 24 °C
LOC124165292	pupal cuticle protein G1A-like	Down-regulated in	individuals with high GRM and short developmental time	central-latitude raised at 24 °C
LOC124164899	flocculation protein FLO11-like	Down-regulated in	individuals with high GRM and short developmental time	central-latitude raised at 24 °C
LOC124161500	neuralized-like protein 4	Down-regulated in	individuals with high GRM and short developmental time	central-latitude raised at 24 °C
LOC124162744	hemolymph lipopolysaccharide-binding protein-like	Down-regulated in	individuals with high GRM and short developmental time	central-latitude raised at 24 °C
LOC124173116	uncharacterized LOC124173116	Down-regulated in	individuals with high GRM and short developmental time	central-latitude raised at 24 °C
LOC124160180	uncharacterized LOC124160180	Down-regulated in	individuals with high GRM and short developmental time	central-latitude raised at 24 °C
LOC124170028	uncharacterized LOC124170028	Down-regulated in	individuals with high GRM and short developmental time	central-latitude raised at 24 °C
LOC124167596	uncharacterized LOC124167596	Down-regulated in	individuals with high GRM and short developmental time	central-latitude raised at 24 °C
LOC124162929	teneurin-a	Down-regulated in	individuals with high GRM and short developmental time	central-latitude raised at 24 °C
LOC124155842	nose resistant to fluoxetine protein 6-like	Down-regulated in	individuals with high GRM and short developmental time	central-latitude raised at 24 °C
LOC124170192	uncharacterized LOC124170192	Down-regulated in	individuals with high GRM and short developmental time	central-latitude raised at 24 °C
LOC124164181	prion-like-(Q/N-rich) domain-bearing protein 25	Down-regulated in	individuals with high GRM and short developmental time	central-latitude raised at 24 °C
LOC124163881	cell death abnormality protein 1-like	Down-regulated in	individuals with high GRM and short developmental time	central-latitude raised at 24 °C
LOC124165687	uncharacterized LOC124165687	Down-regulated in	individuals with high GRM and short developmental time	central-latitude raised at 24 °C
LOC124161527	corticotropin-releasing factor receptor 1-like	Down-regulated in	individuals with high GRM and short developmental time	central-latitude raised at 24 °C
LOC124153231	dopamine D2-like receptor	Down-regulated in	individuals with high GRM and short developmental time	central-latitude raised at 24 °C
LOC124160973	endocuticle structural glycoprotein SgAbd-8-like	Down-regulated in	individuals with high GRM and short developmental time	central-latitude raised at 24 °C
LOC124154509	kynureninase-like	Down-regulated in	individuals with high GRM and short developmental time	central-latitude raised at 24 °C
LOC124160205	lipid storage droplets surface-binding protein 2-like	Down-regulated in	individuals with high GRM and short developmental time	central-latitude raised at 24 °C
LOC124154742	glycine-rich cell wall structural protein 1-like	Down-regulated in	individuals with high GRM and short developmental time	central-latitude raised at 24 °C
LOC124163665	eclosion hormone-like	Down-regulated in	individuals with high GRM and short developmental time	central-latitude raised at 24 °C
LOC124172596	uncharacterized LOC124172596	Down-regulated in	individuals with high GRM and short developmental time	central-latitude raised at 24 °C
LOC124160391	uncharacterized LOC124160391	Down-regulated in	individuals with high GRM and short developmental time	central-latitude raised at 24 °C
LOC124167601	uncharacterized LOC124167601	Down-regulated in	individuals with high GRM and short developmental time	central-latitude raised at 24 °C
LOC124168288	uncharacterized LOC124168288	Down-regulated in	individuals with high GRM and short developmental time	central-latitude raised at 24 °C
LOC124172972	zinc finger protein 271-like	Down-regulated in	individuals with high GRM and short developmental time	central-latitude raised at 24 °C
LOC124172035	zinc finger protein 271-like	Down-regulated in	individuals with high GRM and short developmental time	central-latitude raised at 24 °C
LOC124156567	phospholipase A2 hemilipin-like	Down-regulated in	individuals with high GRM and short developmental time	central-latitude raised at 24 °C
LOC124165658	lachesin-like	Down-regulated in	individuals with high GRM and short developmental time	central-latitude raised at 24 °C
LOC124161493	protein takeout-like	Down-regulated in	individuals with high GRM and short developmental time	central-latitude raised at 24 °C
LOC124167659	neural cell adhesion molecule 1-B-like	Down-regulated in	individuals with high GRM and short developmental time	central-latitude raised at 24 °C
LOC124168931	uncharacterized LOC124168931	Down-regulated in	individuals with high GRM and short developmental time	central-latitude raised at 24 °C
LOC124157274	uncharacterized LOC124157274	Down-regulated in	individuals with high GRM and short developmental time	central-latitude raised at 24 °C
LOC124167370	calpain-B-like	Down-regulated in	individuals with high GRM and short developmental time	central-latitude raised at 24 °C
LOC124170220	uncharacterized LOC124170220	Down-regulated in	individuals with high GRM and short developmental time	central-latitude raised at 24 °C
LOC124163652	uncharacterized LOC124163652	Down-regulated in	individuals with high GRM and short developmental time	central-latitude raised at 24 °C
LOC124163835	chitooligosaccharidolytic beta-N-acetylglucosaminidase-like	Down-regulated in	individuals with high GRM and short developmental time	central-latitude raised at 24 °C
LOC124165437	ejaculatory bulb-specific protein 3-like	Down-regulated in	individuals with high GRM and short developmental time	central-latitude raised at 24 °C
LOC124169453	cuticle protein 21-like	Down-regulated in	individuals with high GRM and short developmental time	central-latitude raised at 24 °C
LOC124160469	phospholipase B1, membrane-associated-like	Down-regulated in	individuals with high GRM and short developmental time	central-latitude raised at 24 °C
LOC124155856	uncharacterized LOC124155856	Down-regulated in	individuals with high GRM and short developmental time	central-latitude raised at 24 °C
LOC124169345	uncharacterized LOC124169345	Down-regulated in	individuals with high GRM and short developmental time	central-latitude raised at 24 °C
LOC124166365	hemolymph lipopolysaccharide-binding protein-like	Down-regulated in	individuals with high GRM and short developmental time	central-latitude raised at 24 °C
LOC124172859	zinc finger protein 883-like	Down-regulated in	individuals with high GRM and short developmental time	central-latitude raised at 24 °C
LOC124153204	uncharacterized LOC124153204	Down-regulated in	individuals with high GRM and short developmental time	central-latitude raised at 24 °C
LOC124166905	uncharacterized LOC124166905	Down-regulated in	individuals with high GRM and short developmental time	central-latitude raised at 24 °C
LOC124159495	T-box protein VegT-like	Down-regulated in	individuals with high GRM and short developmental time	central-latitude raised at 24 °C
LOC124162024	uncharacterized LOC124162024	Down-regulated in	individuals with high GRM and short developmental time	central-latitude raised at 24 °C
LOC124162023	uncharacterized LOC124162023	Down-regulated in	individuals with high GRM and short developmental time	central-latitude raised at 24 °C
LOC124155166	uncharacterized LOC124155166	Down-regulated in	individuals with high GRM and short developmental time	central-latitude raised at 24 °C
LOC124154198	adenosine deaminase 2-like	Down-regulated in	individuals with high GRM and short developmental time	central-latitude raised at 24 °C
LOC124168828	dynein intermediate chain 3, ciliary-like	Down-regulated in	individuals with high GRM and short developmental time	central-latitude raised at 24 °C
LOC124156346	phenoloxidase-activating factor 2-like	Down-regulated in	individuals with high GRM and short developmental time	central-latitude raised at 24 °C
LOC124153833	uncharacterized LOC124153833	Down-regulated in	individuals with high GRM and short developmental time	central-latitude raised at 24 °C
LOC124154744	keratin, type II cytoskeletal 2 epidermal-like	Down-regulated in	individuals with high GRM and short developmental time	central-latitude raised at 24 °C
LOC124159433	adenosine receptor A2a	Down-regulated in	individuals with high GRM and short developmental time	central-latitude raised at 24 °C
LOC124166766	uncharacterized LOC124166766	Down-regulated in	individuals with high GRM and short developmental time	central-latitude raised at 24 °C
LOC124160347	uncharacterized LOC124160347	Down-regulated in	individuals with high GRM and short developmental time	central-latitude raised at 24 °C
LOC124169531	cuticle protein 7-like	Down-regulated in	individuals with high GRM and short developmental time	central-latitude raised at 24 °C
LOC124174202	uncharacterized LOC124174202	Down-regulated in	individuals with high GRM and short developmental time	central-latitude raised at 24 °C
LOC124161398	alpha-1D adrenergic receptor	Down-regulated in	individuals with high GRM and short developmental time	central-latitude raised at 24 °C
LOC124163670	eclosion hormone-like	Down-regulated in	individuals with high GRM and short developmental time	central-latitude raised at 24 °C
LOC124165289	cuticle protein 21-like	Down-regulated in	individuals with high GRM and short developmental time	central-latitude raised at 24 °C
LOC124157485	ribonuclease H1-like	Down-regulated in	individuals with high GRM and short developmental time	central-latitude raised at 24 °C
LOC124157128	uncharacterized LOC124157128	Down-regulated in	individuals with high GRM and short developmental time	central-latitude raised at 24 °C
LOC124154454	two pore calcium channel protein 1-like	Down-regulated in	individuals with high GRM and short developmental time	central-latitude raised at 24 °C
LOC124164026	multiple epidermal growth factor-like domains protein 10	Down-regulated in	individuals with high GRM and short developmental time	central-latitude raised at 24 °C
LOC124169203	brachyurin-like	Down-regulated in	individuals with high GRM and short developmental time	central-latitude raised at 24 °C
LOC124160971	endocuticle structural glycoprotein ABD-5-like	Down-regulated in	individuals with high GRM and short developmental time	central-latitude raised at 24 °C
LOC124162742	uncharacterized LOC124162742	Down-regulated in	individuals with high GRM and short developmental time	central-latitude raised at 24 °C
LOC124161134	cuticle protein 19-like	Down-regulated in	individuals with high GRM and short developmental time	central-latitude raised at 24 °C
LOC124155566	synaptic vesicular amine transporter	Down-regulated in	individuals with high GRM and short developmental time	central-latitude raised at 24 °C
LOC124160252	uncharacterized LOC124160252	Down-regulated in	individuals with high GRM and short developmental time	central-latitude raised at 24 °C
LOC124170291	uncharacterized LOC124170291	Down-regulated in	individuals with high GRM and short developmental time	central-latitude raised at 24 °C
LOC124172390	ankyrin repeat and SOCS box protein 14-like	Down-regulated in	individuals with high GRM and short developmental time	central-latitude raised at 24 °C
LOC124154566	uncharacterized LOC124154566	Down-regulated in	individuals with high GRM and short developmental time	central-latitude raised at 24 °C
LOC124164081	L-asparaginase 1-like	Down-regulated in	individuals with high GRM and short developmental time	central-latitude raised at 24 °C
LOC124165998	uncharacterized LOC124165998	Down-regulated in	individuals with high GRM and short developmental time	central-latitude raised at 24 °C
LOC124165832	uncharacterized LOC124165832	Down-regulated in	individuals with high GRM and short developmental time	central-latitude raised at 24 °C
LOC124163660	multiple epidermal growth factor-like domains protein 6	Down-regulated in	individuals with high GRM and short developmental time	central-latitude raised at 24 °C
LOC124170032	uncharacterized LOC124170032	Down-regulated in	individuals with high GRM and short developmental time	central-latitude raised at 24 °C
LOC124157669	uncharacterized LOC124157669	Down-regulated in	individuals with high GRM and short developmental time	central-latitude raised at 24 °C
LOC124174207	uncharacterized LOC124174207	Down-regulated in	individuals with high GRM and short developmental time	central-latitude raised at 24 °C
LOC124169191	cuticle protein 16.5-like	Down-regulated in	individuals with high GRM and short developmental time	central-latitude raised at 24 °C
LOC124154103	uncharacterized LOC124154103	Down-regulated in	individuals with high GRM and short developmental time	central-latitude raised at 24 °C
LOC124172936	uncharacterized LOC124172936	Down-regulated in	individuals with high GRM and short developmental time	central-latitude raised at 24 °C
LOC124169399	cuticle protein 7-like	Down-regulated in	individuals with high GRM and short developmental time	central-latitude raised at 24 °C
LOC124165562	carcinine transporter	Down-regulated in	individuals with high GRM and short developmental time	central-latitude raised at 24 °C
LOC124167966	uncharacterized LOC124167966	Down-regulated in	individuals with high GRM and short developmental time	central-latitude raised at 24 °C
LOC124160338	caspase-8-like	Down-regulated in	individuals with high GRM and short developmental time	central-latitude raised at 24 °C
LOC124169262	cuticle protein 7-like	Down-regulated in	individuals with high GRM and short developmental time	central-latitude raised at 24 °C
LOC124168890	uncharacterized LOC124168890	Down-regulated in	individuals with high GRM and short developmental time	central-latitude raised at 24 °C
LOC124154522	kynureninase-like	Down-regulated in	individuals with high GRM and short developmental time	central-latitude raised at 24 °C
LOC124166847	lachesin-like	Down-regulated in	individuals with high GRM and short developmental time	central-latitude raised at 24 °C
LOC124165369	uncharacterized LOC124165369	Down-regulated in	individuals with high GRM and short developmental time	central-latitude raised at 24 °C
LOC124172407	uncharacterized LOC124172407	Down-regulated in	individuals with high GRM and short developmental time	central-latitude raised at 24 °C
LOC124154651	uncharacterized LOC124154651	Down-regulated in	individuals with high GRM and short developmental time	central-latitude raised at 24 °C
LOC124163034	salivary glue protein Sgs-3-like	Down-regulated in	individuals with high GRM and short developmental time	central-latitude raised at 24 °C
LOC124169859	uncharacterized protein C1683.06c-like	Down-regulated in	individuals with high GRM and short developmental time	central-latitude raised at 24 °C
LOC124160984	endocuticle structural glycoprotein SgAbd-2-like	Down-regulated in	individuals with high GRM and short developmental time	central-latitude raised at 24 °C
LOC124172671	protein artichoke-like	Down-regulated in	individuals with high GRM and short developmental time	central-latitude raised at 24 °C
LOC124154680	scavenger receptor class B member 1-like	Down-regulated in	individuals with high GRM and short developmental time	central-latitude raised at 24 °C
LOC124160324	cuticle protein 19-like	Down-regulated in	individuals with high GRM and short developmental time	central-latitude raised at 24 °C
LOC124163783	uncharacterized LOC124163783	Down-regulated in	individuals with high GRM and short developmental time	central-latitude raised at 24 °C
LOC124159078	protein scarlet	Down-regulated in	individuals with high GRM and short developmental time	central-latitude raised at 24 °C
LOC124169282	neuralized-like protein 4	Down-regulated in	individuals with high GRM and short developmental time	central-latitude raised at 24 °C
LOC124153868	glycine-rich cell wall structural protein-like	Down-regulated in	individuals with high GRM and short developmental time	central-latitude raised at 24 °C
LOC124162193	farnesol dehydrogenase-like	Down-regulated in	individuals with high GRM and short developmental time	central-latitude raised at 24 °C
LOC124168872	histidine-rich protein PFHRP-III-like	Down-regulated in	individuals with high GRM and short developmental time	central-latitude raised at 24 °C
LOC124163566	uncharacterized LOC124163566	Down-regulated in	individuals with high GRM and short developmental time	central-latitude raised at 24 °C
LOC124154539	brachyurin-like	Down-regulated in	individuals with high GRM and short developmental time	central-latitude raised at 24 °C
LOC124157460	trichohyalin-like	Down-regulated in	individuals with high GRM and short developmental time	central-latitude raised at 24 °C
LOC124165675	1-acyl-sn-glycerol-3-phosphate acyltransferase beta-like	Down-regulated in	individuals with high GRM and short developmental time	central-latitude raised at 24 °C
LOC124162390	keratin, type I cytoskeletal 9-like	Down-regulated in	individuals with high GRM and short developmental time	central-latitude raised at 24 °C
LOC124167897	uncharacterized LOC124167897	Down-regulated in	individuals with high GRM and short developmental time	central-latitude raised at 24 °C
LOC124162455	nose resistant to fluoxetine protein 6-like	Down-regulated in	individuals with high GRM and short developmental time	central-latitude raised at 24 °C
LOC124169533	larval cuticle protein A1A-like	Down-regulated in	individuals with high GRM and short developmental time	central-latitude raised at 24 °C
LOC124168717	uncharacterized LOC124168717	Down-regulated in	individuals with high GRM and short developmental time	central-latitude raised at 24 °C
LOC124172595	uncharacterized LOC124172595	Down-regulated in	individuals with high GRM and short developmental time	central-latitude raised at 24 °C
LOC124159272	transcriptional regulatory protein LGE1-like	Down-regulated in	individuals with high GRM and short developmental time	central-latitude raised at 24 °C
LOC124166934	androgen-dependent TFPI-regulating protein-like	Down-regulated in	individuals with high GRM and short developmental time	central-latitude raised at 24 °C
LOC124173199	uncharacterized LOC124173199	Down-regulated in	individuals with high GRM and short developmental time	central-latitude raised at 24 °C
LOC124169113	hemolymph lipopolysaccharide-binding protein-like	Down-regulated in	individuals with high GRM and short developmental time	central-latitude raised at 24 °C
LOC124169625	cuticle protein 7-like	Down-regulated in	individuals with high GRM and short developmental time	central-latitude raised at 24 °C
LOC124168961	uncharacterized LOC124168961	Down-regulated in	individuals with high GRM and short developmental time	central-latitude raised at 24 °C
LOC124164958	uncharacterized LOC124164958	Down-regulated in	individuals with high GRM and short developmental time	central-latitude raised at 24 °C
LOC124169709	uncharacterized LOC124169709	Down-regulated in	individuals with high GRM and short developmental time	central-latitude raised at 24 °C
LOC124169208	chymotrypsin BII-like	Down-regulated in	individuals with high GRM and short developmental time	central-latitude raised at 24 °C
LOC124153675	lopap-like	Down-regulated in	individuals with high GRM and short developmental time	central-latitude raised at 24 °C
LOC124169483	uncharacterized LOC124169483	Down-regulated in	individuals with high GRM and short developmental time	central-latitude raised at 24 °C
LOC124161304	uncharacterized LOC124161304	Down-regulated in	individuals with high GRM and short developmental time	central-latitude raised at 24 °C
LOC124165348	uncharacterized LOC124165348	Down-regulated in	individuals with high GRM and short developmental time	central-latitude raised at 24 °C
LOC124169404	uncharacterized LOC124169404	Down-regulated in	individuals with high GRM and short developmental time	central-latitude raised at 24 °C
LOC124172292	uncharacterized LOC124172292	Down-regulated in	individuals with high GRM and short developmental time	central-latitude raised at 24 °C
LOC124167955	hemolymph lipopolysaccharide-binding protein-like	Down-regulated in	individuals with high GRM and short developmental time	central-latitude raised at 24 °C
LOC124153673	uncharacterized LOC124153673	Down-regulated in	individuals with high GRM and short developmental time	central-latitude raised at 24 °C
LOC124162772	vascular endothelial growth factor receptor 2-like	Down-regulated in	individuals with high GRM and short developmental time	central-latitude raised at 24 °C
LOC124165825	endochitinase At2g43610-like	Down-regulated in	individuals with high GRM and short developmental time	central-latitude raised at 24 °C
LOC124167891	rhodopsin-like	Down-regulated in	individuals with high GRM and short developmental time	central-latitude raised at 24 °C
LOC124165808	histidine-rich protein PFHRP-III-like	Down-regulated in	individuals with high GRM and short developmental time	central-latitude raised at 24 °C
LOC124155086	uncharacterized LOC124155086	Down-regulated in	individuals with high GRM and short developmental time	central-latitude raised at 24 °C
LOC124166020	uncharacterized LOC124166020	Down-regulated in	individuals with high GRM and short developmental time	central-latitude raised at 24 °C
LOC124170233	uncharacterized LOC124170233	Down-regulated in	individuals with high GRM and short developmental time	central-latitude raised at 24 °C
LOC124166098	uncharacterized LOC124166098	Down-regulated in	individuals with high GRM and short developmental time	central-latitude raised at 24 °C
LOC124159464	arrestin homolog	Down-regulated in	individuals with high GRM and short developmental time	central-latitude raised at 24 °C
LOC124168252	uncharacterized LOC124168252	Down-regulated in	individuals with high GRM and short developmental time	central-latitude raised at 24 °C
LOC124169626	cuticle protein 7-like	Down-regulated in	individuals with high GRM and short developmental time	central-latitude raised at 24 °C
LOC124160828	protein takeout-like	Down-regulated in	individuals with high GRM and short developmental time	central-latitude raised at 24 °C
LOC124164147	neuropeptide-like protein 31	Down-regulated in	individuals with high GRM and short developmental time	central-latitude raised at 24 °C
LOC124167529	rhodopsin-like	Down-regulated in	individuals with high GRM and short developmental time	central-latitude raised at 24 °C
LOC124165659	uncharacterized LOC124165659	Down-regulated in	individuals with high GRM and short developmental time	central-latitude raised at 24 °C
LOC124169484	uncharacterized LOC124169484	Down-regulated in	individuals with high GRM and short developmental time	central-latitude raised at 24 °C
LOC124156585	phospholipase A2-like	Down-regulated in	individuals with high GRM and short developmental time	central-latitude raised at 24 °C
LOC124166163	uncharacterized LOC124166163	Down-regulated in	individuals with high GRM and short developmental time	central-latitude raised at 24 °C
LOC124169149	uncharacterized LOC124169149	Down-regulated in	individuals with high GRM and short developmental time	central-latitude raised at 24 °C
LOC124162259	uncharacterized LOC124162259	Down-regulated in	individuals with high GRM and short developmental time	central-latitude raised at 24 °C
LOC124174089	elongation of very long chain fatty acids protein AAEL008004-like	Down-regulated in	individuals with high GRM and short developmental time	central-latitude raised at 24 °C
LOC124169285	neuralized-like protein 4	Down-regulated in	individuals with high GRM and short developmental time	central-latitude raised at 24 °C
LOC124160512	neuralized-like protein 4	Down-regulated in	individuals with high GRM and short developmental time	central-latitude raised at 24 °C
LOC124167759	putative uncharacterized protein DDB_G0271606	Down-regulated in	individuals with high GRM and short developmental time	central-latitude raised at 24 °C
LOC124161938	putative inorganic phosphate cotransporter	Down-regulated in	individuals with high GRM and short developmental time	central-latitude raised at 24 °C
LOC124154115	inactive pancreatic lipase-related protein 1-like	Down-regulated in	individuals with high GRM and short developmental time	central-latitude raised at 24 °C

## Sheet: C) GO term enrichment
Up-regulated
GO_ID	Category	GO_term	p-value	adj_p-value	Cluster_freq	Total_freq	Gene
GO:0016021	Cellular component	integral component of membrane	0.00023848	0.0070366	37/52 71.1%	1459/3144 46.4%	LOC124165063 LOC124166891 LOC124168753 LOC124168730 LOC124162828 LOC124166911 LOC124156371 LOC124158532 LOC124154570 LOC124159223 LOC124160751 LOC124161287 LOC124153421 LOC124155702 LOC124154712 LOC124158559 LOC124166093 LOC124156859 LOC124166885 LOC124166689 LOC124159073 LOC124169856 LOC124157371 LOC124161207 LOC124165518 LOC124160219 LOC124163933 LOC124155532 LOC124160663 LOC124157378 LOC124158…
GO:0031224	Cellular component	intrinsic component of membrane	0.00024264	0.0070366	37/52 71.1%	1460/3144 46.4%	LOC124165063 LOC124166891 LOC124168753 LOC124168730 LOC124162828 LOC124166911 LOC124156371 LOC124158532 LOC124154570 LOC124159223 LOC124160751 LOC124161287 LOC124153421 LOC124155702 LOC124154712 LOC124158559 LOC124166093 LOC124156859 LOC124166885 LOC124166689 LOC124159073 LOC124169856 LOC124157371 LOC124161207 LOC124165518 LOC124160219 LOC124163933 LOC124155532 LOC124160663 LOC124157378 LOC124158…
Down-regulated
GO_ID	Category	GO_term	p-value	adj_p-value	Cluster_freq	Total_freq	Gene
GO:0072523	Biological process	purine-containing compound catabolic process	0.00015757	0.030361	2/37 5.4%	2/2908 0.0%	LOC124154198 LOC124170181
GO:0007186	Biological process	G protein-coupled receptor signaling pathway	0.00020308	0.030361	7/37 18.9%	100/2908 3.4%	LOC124159433 LOC124155111 LOC124153320 LOC124153231 LOC124163665 LOC124168336 LOC124158775
GO:0007218	Biological process	neuropeptide signaling pathway	0.00031603	0.031498	4/37 10.8%	27/2908 0.9%	LOC124155111 LOC124153320 LOC124163665 LOC124158775
GO:0007165	Biological process	signal transduction	0.00065342	0.048843	12/37 32.4%	340/2908 11.6%	LOC124159433 LOC124155111 LOC124166353 LOC124153320 LOC124153231 LOC124163665 LOC124163312 LOC124168336 LOC124158775 LOC124159419 LOC124153955 LOC124168408
GO:0005576	Cellular component	extracellular region	2.0185e-05	0.00094871	9/38 23.6%	134/3144 4.2%	LOC124165409 LOC124155111 LOC124154198 LOC124153320 LOC124170126 LOC124158775 LOC124163034 LOC124154115 LOC124157052

## Sheet: D) Classification
Up-regulated						Down-regulated
Category	GO level	GO ID	Gene number	GO term		Category	GO level	GO ID	Gene number	GO term
Biological Process	2	GO:0032502	8	developmental process		Biological Process	2	GO:0050789	10	regulation of biological process
	3	GO:0048856	8	anatomical structure development			3	GO:0048583	1	regulation of response to stimulus
	3	GO:0007568	1	aging			3	GO:0050794	10	regulation of cellular process
	3	GO:0048869	7	cellular developmental process			3	GO:0032879	1	regulation of localization
	3	GO:0009653	4	anatomical structure morphogenesis		Biological Process	2	GO:0050896	8	response to stimulus
	3	GO:0003006	3	developmental process involved in reproduction			3	GO:0009605	1	response to external stimulus
	3	GO:0050793	1	regulation of developmental process			3	GO:0042221	1	response to chemical
Biological Process	2	GO:0032501	9	multicellular organismal process			3	GO:0048583	1	regulation of response to stimulus
	3	GO:0007275	6	multicellular organism development			3	GO:0051716	8	cellular response to stimulus
	3	GO:0008340	1	determination of adult lifespan			3	GO:0006950	1	response to stress
	3	GO:0032504	3	multicellular organism reproduction			3	GO:0006955	1	immune response
	3	GO:0003008	2	system process		Biological Process	2	GO:0065007	10	biological regulation
	3	GO:0051239	1	regulation of multicellular organismal process			3	GO:0050789	10	regulation of biological process
Biological Process	2	GO:0051179	5	localization		Biological Process	2	GO:0008152	10	metabolic process
	3	GO:0051234	2	establishment of localization			3	GO:0044237	8	cellular metabolic process
	3	GO:0032879	2	regulation of localization			3	GO:0071704	10	organic substance metabolic process
	3	GO:0051641	2	cellular localization			3	GO:0044281	5	small molecule metabolic process
	3	GO:0033036	2	macromolecule localization			3	GO:0044238	8	primary metabolic process
	3	GO:0051674	2	localization of cell			3	GO:0006807	7	nitrogen compound metabolic process
Biological Process	2	GO:0009987	21	cellular process			3	GO:0009056	3	catabolic process
	3	GO:0044237	9	cellular metabolic process			3	GO:0009058	2	biosynthetic process
	3	GO:0019725	1	cellular homeostasis			3	GO:0019748	1	secondary metabolic process
	3	GO:0050794	4	regulation of cellular process			3	GO:0042440	1	pigment metabolic process
	3	GO:0007049	1	cell cycle		Biological Process	2	GO:0009987	15	cellular process
	3	GO:0048869	7	cellular developmental process			3	GO:0044237	8	cellular metabolic process
	3	GO:0016043	7	cellular component organization			3	GO:0007154	8	cell communication
	3	GO:0006928	2	movement of cell or subcellular component			3	GO:0008219	1	cell death
	3	GO:0022412	3	cellular process involved in reproduction in multicellular organism			3	GO:0050794	10	regulation of cellular process
	3	GO:0007154	2	cell communication			3	GO:0022412	1	cellular process involved in reproduction in multicellular organism
	3	GO:0051716	2	cellular response to stimulus			3	GO:0048869	1	cellular developmental process
	3	GO:0007165	2	signal transduction			3	GO:0007165	8	signal transduction
Biological Process	2	GO:0008152	14	metabolic process			3	GO:0051716	8	cellular response to stimulus
	3	GO:0044237	9	cellular metabolic process			3	GO:0006928	1	movement of cell or subcellular component
	3	GO:0044238	11	primary metabolic process			3	GO:0016043	1	cellular component organization
	3	GO:0009058	6	biosynthetic process			3	GO:0032940	1	secretion by cell
	3	GO:0006807	7	nitrogen compound metabolic process		Biological Process	2	GO:0040011	2	locomotion
	3	GO:0071704	13	organic substance metabolic process			3	GO:0048870	1	cell motility
	3	GO:0044281	6	small molecule metabolic process		Biological Process	2	GO:0051704	3	multi-organism process
	3	GO:0042440	1	pigment metabolic process			3	GO:0044703	3	multi-organism reproductive process
	3	GO:0009056	1	catabolic process			3	GO:0051705	1	multi-organism behavior
	3	GO:0032259	1	methylation			3	GO:0051703	1	intraspecies interaction between organisms
Biological Process	2	GO:0065007	7	biological regulation		Biological Process	2	GO:0022414	3	reproductive process
	3	GO:0065008	2	regulation of biological quality			3	GO:0044703	3	multi-organism reproductive process
	3	GO:0050789	5	regulation of biological process			3	GO:0048609	3	multicellular organismal reproductive process
Biological Process	2	GO:0050789	5	regulation of biological process			3	GO:0003006	1	developmental process involved in reproduction
	3	GO:0050794	4	regulation of cellular process			3	GO:0022412	1	cellular process involved in reproduction in multicellular organism
	3	GO:0048518	1	positive regulation of biological process		Biological Process	2	GO:0000003	3	reproduction
	3	GO:0032879	2	regulation of localization			3	GO:0022414	3	reproductive process
	3	GO:0040012	1	regulation of locomotion			3	GO:0019953	3	sexual reproduction
	3	GO:0050793	1	regulation of developmental process			3	GO:0032504	3	multicellular organism reproduction
	3	GO:0051239	1	regulation of multicellular organismal process		Biological Process	2	GO:0007610	1	behavior
	3	GO:0030155	1	regulation of cell adhesion			3	GO:0019098	1	reproductive behavior
Biological Process	2	GO:0071840	7	cellular component organization or biogenesis			3	GO:0007622	1	rhythmic behavior
	3	GO:0016043	7	cellular component organization			3	GO:0007626	1	locomotory behavior
	3	GO:0044085	2	cellular component biogenesis			3	GO:0051705	1	multi-organism behavior
Biological Process	2	GO:0048518	1	positive regulation of biological process			3	GO:0030537	1	larval behavior
	3	GO:1903829	1	positive regulation of cellular protein localization			3	GO:0060756	1	foraging behavior
Biological Process	2	GO:0040011	3	locomotion			3	GO:0007635	1	chemosensory behavior
	3	GO:0048870	2	cell motility			3	GO:0007631	1	feeding behavior
	3	GO:0040012	1	regulation of locomotion		Biological Process	2	GO:0032501	4	multicellular organismal process
Biological Process	2	GO:0000003	3	reproduction			3	GO:0032504	3	multicellular organism reproduction
	3	GO:0019953	3	sexual reproduction			3	GO:0042303	1	molting cycle
	3	GO:0022414	3	reproductive process			3	GO:0022404	1	molting cycle process
	3	GO:0032504	3	multicellular organism reproduction			3	GO:0007275	1	multicellular organism development
Biological Process	2	GO:0022414	3	reproductive process			3	GO:0030537	1	larval behavior
	3	GO:0048609	3	multicellular organismal reproductive process			3	GO:0003008	1	system process
	3	GO:0022412	3	cellular process involved in reproduction in multicellular organism		Biological Process	2	GO:0032502	2	developmental process
	3	GO:0044703	3	multi-organism reproductive process			3	GO:0048856	2	anatomical structure development
	3	GO:0003006	3	developmental process involved in reproduction			3	GO:0048869	1	cellular developmental process
Biological Process	2	GO:0051704	4	multi-organism process			3	GO:0003006	1	developmental process involved in reproduction
	3	GO:0044703	3	multi-organism reproductive process		Biological Process	2	GO:0051179	5	localization
	3	GO:0051707	1	response to other organism			3	GO:0051234	4	establishment of localization
	3	GO:0044419	1	interspecies interaction between organisms			3	GO:0051674	1	localization of cell
Biological Process	2	GO:0022610	5	biological adhesion			3	GO:0032879	1	regulation of localization
	3	GO:0007155	5	cell adhesion		Biological Process	2	GO:0071840	2	cellular component organization or biogenesis
Biological Process	2	GO:0050896	6	response to stimulus			3	GO:0044085	1	cellular component biogenesis
	3	GO:0006950	3	response to stress			3	GO:0016043	1	cellular component organization
	3	GO:0051716	2	cellular response to stimulus		Biological Process	2	GO:0048511	1	rhythmic process
	3	GO:0009607	1	response to biotic stimulus			3	GO:0007623	1	circadian rhythm
	3	GO:0009605	1	response to external stimulus			3	GO:0007622	1	rhythmic behavior
Biological Process	2	GO:0023052	2	signaling		Biological Process	2	GO:0023052	8	signaling
	3	GO:0007165	2	signal transduction			3	GO:0007165	8	signal transduction
Biological Process	2	GO:0048511	1	rhythmic process			3	GO:0007267	1	cell-cell signaling
Cellular Component	2	GO:0005623	27	cell		Biological Process	2	GO:0002376	1	immune system process
	3	GO:0044464	27	cell part			3	GO:0002520	1	immune system development
Cellular Component	2	GO:0043226	18	organelle			3	GO:0006955	1	immune response
	3	GO:0044422	6	organelle part		Cellular Component	2	GO:0016020	25	membrane
	3	GO:0043228	2	non-membrane-bounded organelle			3	GO:0042175	2	nuclear outer membrane-endoplasmic reticulum membrane network
	3	GO:0043229	16	intracellular organelle			3	GO:0044425	24	membrane part
	3	GO:0043227	14	membrane-bounded organelle			3	GO:0005789	2	endoplasmic reticulum membrane
	3	GO:0005929	2	cilium			3	GO:0031090	1	organelle membrane
Cellular Component	2	GO:0044464	27	cell part			3	GO:0005886	3	plasma membrane
	3	GO:0005622	18	intracellular		Cellular Component	2	GO:0043226	6	organelle
	3	GO:0044424	18	intracellular part			3	GO:0043229	5	intracellular organelle
	3	GO:0042995	4	cell projection			3	GO:0044422	4	organelle part
	3	GO:0012505	5	endomembrane system			3	GO:0043227	5	membrane-bounded organelle
	3	GO:0071944	10	cell periphery			3	GO:0005929	1	cilium
	3	GO:0005886	6	plasma membrane			3	GO:0043228	1	non-membrane-bounded organelle
	3	GO:0030312	1	external encapsulating structure		Cellular Component	2	GO:0044464	10	cell part
	3	GO:0031975	1	envelope			3	GO:0005622	5	intracellular
	3	GO:0042175	2	nuclear outer membrane-endoplasmic reticulum membrane network			3	GO:0042175	2	nuclear outer membrane-endoplasmic reticulum membrane network
Cellular Component	2	GO:0032991	2	protein-containing complex			3	GO:0044424	5	intracellular part
	3	GO:0016459	2	myosin complex			3	GO:0012505	2	endomembrane system
Cellular Component	2	GO:0044422	6	organelle part			3	GO:0044463	1	cell projection part
	3	GO:0044446	6	intracellular organelle part			3	GO:0042995	1	cell projection
	3	GO:0031090	3	organelle membrane			3	GO:0097223	1	sperm part
Cellular Component	2	GO:0016020	37	membrane			3	GO:0071944	4	cell periphery
	3	GO:0031090	3	organelle membrane			3	GO:0005886	3	plasma membrane
	3	GO:0005886	6	plasma membrane		Cellular Component	2	GO:0005623	10	cell
	3	GO:0042175	2	nuclear outer membrane-endoplasmic reticulum membrane network			3	GO:0044464	10	cell part
	3	GO:0044425	35	membrane part		Cellular Component	2	GO:0044425	24	membrane part
	3	GO:0005789	2	endoplasmic reticulum membrane			3	GO:0005789	2	endoplasmic reticulum membrane
	3	GO:0098805	1	whole membrane			3	GO:0031224	23	intrinsic component of membrane
Cellular Component	2	GO:0005576	2	extracellular region		Cellular Component	2	GO:0044422	4	organelle part
Cellular Component	2	GO:0044425	35	membrane part			3	GO:0044446	3	intracellular organelle part
	3	GO:0005789	2	endoplasmic reticulum membrane			3	GO:0044441	1	ciliary part
	3	GO:0031224	35	intrinsic component of membrane			3	GO:0031090	1	organelle membrane
Cellular Component	2	GO:0030054	1	cell junction			3	GO:0043233	1	organelle lumen
	3	GO:0005911	1	cell-cell junction		Cellular Component	2	GO:0032991	1	protein-containing complex
Molecular Function	2	GO:0005488	34	binding			3	GO:1990904	1	ribonucleoprotein complex
	3	GO:0008144	8	drug binding		Cellular Component	2	GO:0005576	9	extracellular region
	3	GO:0097367	7	carbohydrate derivative binding			3	GO:0044421	2	extracellular region part
	3	GO:0043167	26	ion binding		Cellular Component	2	GO:0044421	2	extracellular region part
	3	GO:1901363	19	heterocyclic compound binding			3	GO:0005615	2	extracellular space
	3	GO:0048037	10	cofactor binding		Cellular Component	2	GO:0031974	1	membrane-enclosed lumen
	3	GO:0097159	19	organic cyclic compound binding			3	GO:0043233	1	organelle lumen
	3	GO:0036094	11	small molecule binding		Molecular Function	2	GO:0005215	6	transporter activity
	3	GO:0005515	3	protein binding			3	GO:0022857	6	transmembrane transporter activity
	3	GO:0051540	2	metal cluster binding		Molecular Function	2	GO:0005488	28	binding
	3	GO:0033218	2	amide binding			3	GO:0008144	5	drug binding
	3	GO:1901681	1	sulfur compound binding			3	GO:0097367	7	carbohydrate derivative binding
	3	GO:0072341	1	modified amino acid binding			3	GO:0005515	6	protein binding
	3	GO:0031409	1	pigment binding			3	GO:0043167	15	ion binding
Molecular Function	2	GO:0003824	37	catalytic activity			3	GO:0008289	1	lipid binding
	3	GO:0016740	10	transferase activity			3	GO:1901363	10	heterocyclic compound binding
	3	GO:0140096	9	catalytic activity, acting on a protein			3	GO:0097159	10	organic cyclic compound binding
	3	GO:0016787	16	hydrolase activity			3	GO:0036094	6	small molecule binding
	3	GO:0016829	1	lyase activity			3	GO:0042562	1	hormone binding
	3	GO:0016491	11	oxidoreductase activity			3	GO:0042165	1	neurotransmitter binding
	3	GO:0016874	4	ligase activity			3	GO:0033218	1	amide binding
	3	GO:0140098	1	catalytic activity, acting on RNA			3	GO:0048037	1	cofactor binding
	3	GO:0016853	1	isomerase activity			3	GO:0031409	2	pigment binding
Molecular Function	2	GO:0005215	4	transporter activity		Molecular Function	2	GO:0003824	23	catalytic activity
	3	GO:0022857	3	transmembrane transporter activity			3	GO:0016787	16	hydrolase activity
	3	GO:0005319	1	lipid transporter activity			3	GO:0140096	10	catalytic activity, acting on a protein
Molecular Function	2	GO:0005198	4	structural molecule activity			3	GO:0016829	2	lyase activity
	3	GO:0042302	4	structural constituent of cuticle			3	GO:0016740	3	transferase activity
Molecular Function	2	GO:0140110	5	transcription regulator activity			3	GO:0016491	2	oxidoreductase activity
	3	GO:0003700	4	DNA-binding transcription factor activity			3	GO:0009975	1	cyclase activity
	3	GO:0003712	1	transcription coregulator activity			3	GO:0016874	1	ligase activity
Molecular Function	2	GO:0016209	3	antioxidant activity			3	GO:0140097	1	catalytic activity, acting on DNA
	3	GO:0051920	1	peroxiredoxin activity			3	GO:0140098	1	catalytic activity, acting on RNA
	3	GO:0004601	3	peroxidase activity		Molecular Function	2	GO:0060089	3	molecular transducer activity
							3	GO:0038023	3	signaling receptor activity
						Molecular Function	2	GO:0098772	5	molecular function regulator
							3	GO:0005085	1	guanyl-nucleotide exchange factor activity
							3	GO:0030234	1	enzyme regulator activity
							3	GO:0030545	3	receptor regulator activity
						Molecular Function	2	GO:0005198	2	structural molecule activity
							3	GO:0042302	2	structural constituent of cuticle
						Molecular Function	2	GO:0140110	1	transcription regulator activity
							3	GO:0003700	1	DNA-binding transcription factor activity
