# Supplementary material for: The effect of temperature and invasive alien predator on genetic and phenotypic variation in the damselfly Ischnura elegans: cross-latitude comparison
Source: Front Zool. 2023 Apr 10;20:13. doi: 10.1186/s12983-023-00494-z (PMC10084621; doi:10.1186/s12983-023-00494-z)
Supplement: Supplementary file 4 — Additional file 4. Table S4: Lists of differentially expressed genes and GO term enrichment analysis associated with the second canonical correlation. [file 12983_2023_494_MOESM4_ESM.xlsx]

## Sheet: A) List of DEGs
Table S4. A) Lists of differentially expressed genes for each canonical variable of phenotypic (CCp2)and environmental (CCe2) traits. B) List of candidate genes differentially expressed in the same direction between the CCp2 and the CCe2. C) GO term enrichment analysis performed on the list of candidate genes. D) Classification of the candidate genes.
canonical variable of phenotypic (CCp2) traits								canonical variable of environmental (CCe2) traits
	logFC	logCPM	LR	PValue	FDR				logFC	logCPM	LR	PValue	FDR
LOC124159874	-4.12712	5.17782	33.2054	8.29193e-09	4.29917e-07			LOC124158165	-4.92676	4.58765	33.919	5.74561e-09	1.92257e-07
LOC124156446	-3.93631	4.16317	26.3243	2.88633e-07	1.08367e-05			LOC124169499	-4.53958	5.14316	57.6798	3.08461e-14	2.79543e-12
LOC124159599	-3.59585	3.78985	38.4613	5.58491e-10	3.89798e-08			LOC124156544	-4.3652	0.713825	63.7608	1.40479e-15	2.01014e-13
LOC124153187	-3.55068	1.99058	31.5633	1.93041e-08	9.13839e-07			LOC124164335	-4.23345	4.94124	49.0461	2.50012e-12	1.38014e-10
LOC124156544	-3.47174	0.933092	40.5341	1.93219e-10	1.56997e-08			LOC124169645	-4.0386	3.3533	36.6523	1.41195e-09	5.00162e-08
LOC124163963	-3.42656	3.13757	19.1258	1.22382e-05	0.000330643			LOC124169602	-3.61024	2.91345	29.302	6.19322e-08	1.8154e-06
LOC124166005	-3.17339	4.16165	25.0165	5.68427e-07	2.02919e-05			LOC124163963	-3.6096	2.41161	22.5154	2.08469e-06	4.69379e-05
LOC124167377	-2.98522	2.11259	23.3929	1.32064e-06	4.42434e-05			LOC124169646	-3.57988	3.83874	25.6052	4.18917e-07	1.0497e-05
LOC124163497	-2.94225	1.14472	23.1378	1.50799e-06	4.97545e-05			LOC124163962	-3.31227	2.7777	18.1494	2.04229e-05	0.000391671
LOC124168271	-2.92993	3.07589	27.324	1.72062e-07	6.91294e-06			LOC124169644	-3.29656	5.17141	24.172	8.81042e-07	2.09807e-05
LOC124169645	-2.85763	2.98078	19.9096	8.11912e-06	0.000230812			LOC124160991	-3.23399	1.58597	23.98	9.73405e-07	2.30126e-05
LOC124163621	-2.7568	0.7985	18.3156	1.8717e-05	0.000489883			LOC124166800	-3.19194	3.84543	35.7286	2.2681e-09	7.93107e-08
LOC124170706	-2.69878	5.44423	12.9258	0.000324078	0.00624523			LOC124159874	-3.07742	4.9862	16.8265	4.09564e-05	0.000739869
LOC124163962	-2.63648	3.03531	10.6803	0.00108284	0.0178365			LOC124172884	-3.05453	1.06464	22.0109	2.7111e-06	5.92032e-05
LOC124169499	-2.59973	5.06422	14.0876	0.000174492	0.00363636			LOC124160512	-3.04132	4.91201	13.8958	0.00019323	0.00306323
LOC124174117	-2.57781	2.07513	11.2829	0.000782263	0.0135625			LOC124163951	-2.90737	2.7441	51.1186	8.69491e-13	5.25317e-11
LOC124162294	-2.56152	1.18091	15.4536	8.45564e-05	0.00190611			LOC124168332	-2.77727	1.49193	13.5564	0.000231499	0.00359137
LOC124165716	-2.52884	2.53851	23.7679	1.0868e-06	3.69785e-05			LOC124156545	-2.73735	1.0302	34.9247	3.42709e-09	1.18316e-07
LOC124160924	-2.51454	4.67354	21.4612	3.61053e-06	0.000111364			LOC124158409	-2.71322	1.74671	38.0324	6.9579e-10	2.54772e-08
LOC124157179	-2.51064	3.61433	11.8683	0.00057096	0.0102754			LOC124164334	-2.58255	2.54649	17.7999	2.45401e-05	0.000463323
LOC124159555	-2.48027	2.02713	13.4671	0.000242786	0.00489528			LOC124156446	-2.57918	2.76912	15.3033	9.15541e-05	0.00154364
LOC124156729	-2.42272	3.28954	16.7159	4.34161e-05	0.00104352			LOC124164990	-2.55013	7.00366	9.33569	0.00224733	0.0247116
LOC124167912	-2.3995	6.35672	17.1527	3.44916e-05	0.000851575			LOC124156845	-2.53684	0.0558535	17.5598	2.78408e-05	0.000518439
LOC124158409	-2.39433	1.48404	30.1032	4.09659e-08	1.86626e-06			LOC124164081	-2.53259	4.13464	17.0672	3.60796e-05	0.000659438
LOC124153759	-2.36135	4.12254	21.4632	3.60685e-06	0.000111364			LOC124167158	-2.53162	1.88461	21.1671	4.20933e-06	8.92328e-05
LOC124154359	-2.35115	2.91488	9.00122	0.00269799	0.0392199			LOC124169202	-2.52054	0.201679	14.3547	0.000151404	0.00247225
LOC124159119	-2.3212	7.35898	15.1639	9.85718e-05	0.00219479			LOC124156729	-2.5187	4.19125	13.6725	0.000217621	0.00339545
LOC124168685	-2.3183	9.56235	15.4974	8.2619e-05	0.0018663			LOC124162274	-2.51404	3.55401	16.1293	5.91608e-05	0.0010377
LOC124169646	-2.29196	2.85977	11.8199	0.000586011	0.0104942			LOC124165206	-2.5132	3.25407	18.9311	1.35524e-05	0.000267481
LOC124169206	-2.25243	2.55251	13.593	0.000227028	0.00462899			LOC124157634	-2.42668	2.92159	15.9482	6.50999e-05	0.00113274
LOC124163951	-2.25104	3.00227	27.2839	1.75666e-07	7.03182e-06			LOC124159540	-2.42602	1.86374	9.4145	0.00215276	0.0239379
LOC124169648	-2.19503	4.3347	18.9541	1.339e-05	0.000359089			LOC124172359	-2.40395	-0.732404	15.7889	7.08169e-05	0.00122633
LOC124169644	-2.17745	4.35071	12.3812	0.000433683	0.00800328			LOC124157669	-2.37799	2.43771	11.0974	0.000864508	0.0111525
LOC124156545	-2.15629	1.26935	19.2549	1.14375e-05	0.000310553			LOC124172936	-2.36444	1.30265	9.86385	0.00168558	0.0195632
LOC124154374	-2.14563	0.352749	14.8737	0.000114952	0.00251832			LOC124162294	-2.35004	0.89718	12.5239	0.000401775	0.00578715
LOC124158236	-2.1339	2.26969	19.7942	8.62444e-06	0.000244033			LOC124156185	-2.34252	4.51691	17.2814	3.22318e-05	0.000593099
LOC124153787	-2.09365	2.23253	11.3459	0.000756162	0.0131729			LOC124153760	-2.31547	4.22436	10.8355	0.000995728	0.0125621
LOC124161565	-2.08402	1.26488	12.8585	0.000335947	0.00643977			LOC124153187	-2.31403	1.38307	14.0074	0.000182097	0.00290793
LOC124158132	-2.07575	3.51279	22.8382	1.76228e-06	5.71061e-05			LOC124165716	-2.31401	2.46847	19.2905	1.12265e-05	0.000224426
LOC124159000	-2.05073	7.44753	12.967	0.000317023	0.00614189			LOC124168271	-2.31152	2.55826	14.1298	0.000170618	0.00275701
LOC124167158	-2.02017	1.98277	16.2771	5.47204e-05	0.00128682			LOC124167159	-2.30607	4.3162	31.9935	1.5469e-08	4.96241e-07
LOC124157634	-1.98916	2.96715	11.0133	0.000904622	0.0153768			LOC124170274	-2.27254	1.23848	14.1179	0.000171703	0.00276632
LOC124174069	-1.98165	4.64435	10.9372	0.000942505	0.0158854			LOC124164351	-2.25655	1.03189	19.9084	8.1242e-06	0.000166385
LOC124174067	-1.96912	2.86126	9.42916	0.00213562	0.0322953			LOC124165705	-2.24483	1.85562	12.3657	0.000437289	0.00620015
LOC124161177	-1.95366	-0.408785	11.4383	0.000719453	0.0125535			LOC124162529	-2.23971	0.92426	21.3099	3.90713e-06	8.29883e-05
LOC124167137	-1.94917	9.58993	10.5798	0.00114329	0.0186628			LOC124158004	-2.22484	1.48293	16.9899	3.75794e-05	0.000683404
LOC124154371	-1.94897	2.5266	8.68905	0.00320128	0.044744			LOC124154951	-2.20535	3.47024	21.7774	3.06188e-06	6.64631e-05
LOC124167759	-1.94385	6.18184	8.97576	0.00273585	0.0396116			LOC124162296	-2.19715	0.758663	11.6317	0.000648366	0.00874811
LOC124162647	-1.94046	0.749871	9.21788	0.00239663	0.0354063			LOC124164008	-2.18359	2.71555	18.6908	1.53722e-05	0.000300671
LOC124164556	-1.93579	1.14685	8.71935	0.0031485	0.0443051			LOC124154066	-2.18353	1.65496	23.2662	1.41056e-06	3.2638e-05
LOC124168032	-1.92673	4.21184	27.7399	1.38772e-07	5.72328e-06			LOC124159599	-2.18348	4.17681	15.1625	9.86425e-05	0.00165546
LOC124164334	-1.91699	2.53958	9.6949	0.0018478	0.0285374			LOC124169648	-2.17289	4.61266	15.417	8.62093e-05	0.0014626
LOC124154349	-1.91409	2.70955	12.3558	0.000439622	0.00807184			LOC124166988	-2.16945	0.262528	22.4541	2.1523e-06	4.836e-05
LOC124154951	-1.91285	4.77329	12.7651	0.000353147	0.00673392			LOC124154465	-2.15741	3.03317	11.2901	0.000779202	0.0102465
LOC124169602	-1.90259	2.92861	10.1003	0.00148243	0.0234262			LOC124163777	-2.15175	3.91268	12.0017	0.000531508	0.00736325
LOC124160334	-1.9015	2.48892	9.61326	0.00193177	0.0296241			LOC124156597	-2.14957	3.72313	19.4352	1.0407e-05	0.000209586
LOC124153760	-1.90127	3.0799	11.4757	0.000705136	0.0123632			LOC124158186	-2.13895	1.45184	12.8476	0.000337911	0.00498614
LOC124161576	-1.90029	5.79342	8.48455	0.00358174	0.048626			LOC124157068	-2.13433	0.780293	21.5581	3.43276e-06	7.36317e-05
LOC124157994	-1.88594	3.53097	20.754	5.22213e-06	0.000155351			LOC124162647	-2.12985	1.17706	8.77758	0.00304956	0.0318578
LOC124156597	-1.87614	3.77309	15.5067	8.22124e-05	0.00186398			LOC124163881	-2.12402	3.59946	10.6776	0.00108443	0.0134779
LOC124168117	-1.86556	-0.376381	11.6424	0.00064465	0.0114163			LOC124167784	-2.05976	3.84024	14.0382	0.000179136	0.00286908
LOC124167159	-1.83951	4.40955	20.1314	7.23016e-06	0.000208812			LOC124167377	-2.05422	0.894116	11.4275	0.000723641	0.00962053
LOC124162220	-1.82938	2.11716	10.9691	0.00092644	0.0156632			LOC124161909	-2.03523	-0.814587	17.6806	2.61283e-05	0.000492452
LOC124153758	-1.81375	4.52198	20.5704	5.74771e-06	0.000170057			LOC124153759	-2.02261	4.97737	9.38872	0.00218324	0.024178
LOC124159623	-1.79818	3.57231	11.2486	0.000796815	0.013771			LOC124156954	-2.01565	0.831347	14.2416	0.000160776	0.0026096
LOC124156409	-1.74892	5.1398	9.73658	0.00180636	0.0279768			LOC124161174	-2.01416	0.156201	13.5914	0.00022722	0.00354013
LOC124158483	-1.74599	4.1647	28.9636	7.37527e-08	3.19928e-06			LOC124165832	-2.00986	3.19817	14.5108	0.000139355	0.00227893
LOC124156084	-1.73608	3.89365	8.7135	0.00315862	0.0443756			LOC124154198	-2.00947	3.24171	20.8965	4.84773e-06	0.000101383
LOC124166800	-1.71227	3.88791	10.6625	0.00109328	0.0179272			LOC124167912	-2.00945	6.69822	9.27756	0.00231979	0.0252976
LOC124170117	-1.70943	0.00111952	13.5065	0.000237744	0.0048294			LOC124155745	-2.00631	-0.328413	14.9471	0.000110567	0.00183855
LOC124163027	-1.70362	3.2325	17.6841	2.60801e-05	0.00065884			LOC124161049	-1.9902	1.86996	10.1836	0.00141697	0.0169632
LOC124161265	-1.68415	6.59901	10.3113	0.00132217	0.0211702			LOC124161565	-1.97413	1.31223	11.0702	0.000877264	0.0112902
LOC124163841	-1.68397	0.569579	9.95688	0.0016025	0.0251412			LOC124169405	-1.97289	4.06996	10.4737	0.00121084	0.014812
LOC124164081	-1.68397	3.82392	9.46515	0.00209412	0.0317118			LOC124159114	-1.97194	4.08941	10.6039	0.00112849	0.0139142
LOC124173193	-1.6829	-0.0757366	9.27782	0.00231945	0.0345003			LOC124168931	-1.96406	6.44416	8.95664	0.00276464	0.0293321
LOC124157851	-1.65976	3.78678	8.92087	0.0028193	0.0406039			LOC124174202	-1.96369	2.47261	8.81614	0.00298577	0.0312515
LOC124157803	-1.65502	0.607999	11.1277	0.000850468	0.0145596			LOC124166847	-1.96331	4.13563	23.1669	1.48532e-06	3.41499e-05
LOC124166988	-1.65372	0.141576	13.3418	0.000259555	0.0051476			LOC124159038	-1.94698	1.11936	12.9823	0.000314451	0.00470379
LOC124166887	-1.65236	4.56312	18.2322	1.95547e-05	0.000509357			LOC124153787	-1.93982	3.03967	7.74429	0.00538825	0.0497008
LOC124155401	-1.64433	3.78139	9.39631	0.00217423	0.0327427			LOC124159389	-1.93542	1.45526	22.3691	2.24966e-06	5.03395e-05
LOC124154401	-1.64317	-0.0497215	8.92857	0.00280743	0.0404866			LOC124163027	-1.93271	3.21698	21.1152	4.32473e-06	9.15009e-05
LOC124172608	-1.63646	3.53751	14.4017	0.000147671	0.00316504			LOC124164556	-1.90261	1.0514	8.17492	0.00424736	0.0415378
LOC124168172	-1.63522	2.83505	10.9034	0.000959886	0.0160788			LOC124172172	-1.8943	-0.405942	16.1323	5.90666e-05	0.0010377
LOC124167281	-1.63228	3.42204	9.22846	0.00238282	0.0352502			LOC124166691	-1.88981	2.82426	15.1516	9.92167e-05	0.00166253
LOC124167754	-1.62431	3.39599	15.8123	6.99473e-05	0.00161696			LOC124168134	-1.8851	0.692269	15.8503	6.85562e-05	0.00118907
LOC124166325	-1.62375	2.51878	13.4005	0.000251554	0.00503477			LOC124157834	-1.87319	3.33916	25.4254	4.59833e-07	1.14958e-05
LOC124165394	-1.60756	2.94209	8.72521	0.00313839	0.0443051			LOC124156495	-1.8509	2.17142	13.4598	0.000243726	0.00376494
LOC124154984	-1.58318	6.80835	9.02551	0.00266237	0.038931			LOC124158898	-1.84197	0.956843	14.2987	0.000155976	0.00254308
LOC124166691	-1.57729	2.77777	10.9053	0.000958903	0.0160788			LOC124167281	-1.83422	3.51224	10.7771	0.00102764	0.0128455
LOC124168657	-1.57134	0.371154	10.0628	0.00151293	0.0238391			LOC124162694	-1.82363	4.56901	8.75788	0.00308267	0.0321111
LOC124157466	-1.56297	6.01295	13.4825	0.000240797	0.00487322			LOC124162840	-1.81994	3.17	8.53688	0.00348021	0.0354044
LOC124157797	-1.56259	7.13564	8.72268	0.00314275	0.0443051			LOC124158641	-1.81759	2.06718	8.94164	0.00278742	0.0294875
LOC124162691	-1.54599	5.88717	8.91326	0.00283108	0.0406659			LOC124161451	-1.81448	0.145254	10.8935	0.000965041	0.0122175
LOC124163354	-1.48085	2.37107	8.83399	0.00295672	0.042182			LOC124155404	-1.80912	3.28206	8.72672	0.0031358	0.032571
LOC124173167	-1.4461	1.94993	8.67773	0.00322122	0.0449649			LOC124158236	-1.80728	1.62099	13.9458	0.000188161	0.00299598
LOC124154400	-1.42478	4.35511	9.39242	0.00217884	0.0327586			LOC124153758	-1.80499	4.41206	17.2837	3.21945e-05	0.000593099
LOC124158237	-1.4157	2.60298	9.7838	0.00176056	0.0274235			LOC124167759	-1.79742	6.21089	7.83955	0.00511155	0.0475518
LOC124158475	-1.40644	6.2533	8.54409	0.00346647	0.0474753			LOC124159113	-1.79721	3.24343	14.9169	0.000112355	0.00186543
LOC124166363	-1.4034	5.55531	8.52279	0.00350726	0.0479135			LOC124167096	-1.76095	1.43387	17.6449	2.66226e-05	0.000500036
LOC124154263	-1.40268	0.890137	8.61535	0.00333342	0.0460587			LOC124166432	-1.74724	1.02277	10.942	0.0009401	0.0119434
LOC124157468	-1.39071	6.18688	15.2673	9.33182e-05	0.00208207			LOC124162092	-1.74352	0.33497	9.30414	0.00228637	0.0250648
LOC124157457	-1.38227	3.59387	12.8694	0.000333993	0.00642494			LOC124155291	-1.74059	1.85583	15.1867	9.7385e-05	0.00163942
LOC124169352	-1.37316	3.54802	8.65891	0.00325467	0.0452578			LOC124168172	-1.73707	2.64649	12.8439	0.000338576	0.00498918
LOC124157464	-1.33885	4.36889	11.2992	0.000775408	0.0134867			LOC124158483	-1.73019	4.46368	19.7999	8.59892e-06	0.000175447
LOC124158443	-1.3075	6.62436	11.7574	0.000606006	0.0108167			LOC124170110	-1.72138	0.805834	14.5724	0.000134875	0.00221232
LOC124154066	-1.29723	1.70519	8.76358	0.00307305	0.0435669			LOC124154374	-1.71737	-0.103895	11.1576	0.000836887	0.0108996
LOC124161982	-1.26471	6.95095	10.9208	0.00095092	0.0160015			LOC124165138	-1.70606	2.21357	12.8177	0.000343355	0.00503911
LOC124172537	-1.25834	1.19739	9.03276	0.00265184	0.0388604			LOC124163967	-1.68981	3.62979	12.6214	0.000381351	0.00557419
LOC124167096	-1.25659	1.41076	8.70905	0.00316634	0.0444267			LOC124164271	-1.67425	0.791573	14.6924	0.000126553	0.00208841
LOC124154198	-1.25245	3.39243	8.66084	0.00325122	0.0452578			LOC124154416	-1.66738	5.79755	11.5283	0.000685438	0.00919129
LOC124159026	-1.22389	2.55	8.58159	0.00339579	0.0468017			LOC124154984	-1.66086	6.7245	9.2826	0.00231341	0.0252847
LOC124156203	-1.22183	3.94595	10.3521	0.00129327	0.020738			LOC124170442	-1.65982	0.0749473	14.5279	0.000138096	0.00226174
LOC124167156	-1.21143	4.14284	11.8604	0.000573412	0.0103025			LOC124154914	-1.65466	0.0389458	12.4073	0.000427654	0.00609532
LOC124157995	-1.19091	5.38612	10.8372	0.000994796	0.0165112			LOC124160553	-1.65456	4.21008	8.6278	0.00331071	0.0339981
LOC124153353	-1.18922	5.58294	14.4968	0.000140399	0.00302109			LOC124158894	-1.65267	3.52862	11.7513	0.000607995	0.00828564
LOC124162418	-1.18064	4.47406	8.76594	0.00306907	0.0435669			LOC124170359	-1.63371	0.340898	9.49668	0.00205844	0.0229831
LOC124155702	-1.1454	4.72596	8.95855	0.00276174	0.0398805			LOC124164017	-1.62978	2.17906	12.2452	0.00046646	0.00657945
LOC124160523	-1.14489	3.4837	8.75048	0.0030952	0.0438239			LOC124169791	-1.62912	0.982906	10.9445	0.000938826	0.0119412
LOC124172795	-1.10097	3.05023	9.21314	0.00240284	0.03545			LOC124154419	-1.62785	2.95003	12.2419	0.000467275	0.00658241
LOC124157834	-1.05459	3.61045	9.39036	0.0021813	0.0327586			LOC124163663	-1.62346	1.18148	9.42403	0.0021416	0.0238382
LOC124158719	-1.01413	3.6049	9.73773	0.00180524	0.0279768			LOC124167606	-1.61964	0.180291	7.92846	0.00486631	0.0460985
LOC124167909	-0.9749	4.62756	10.0584	0.00151658	0.023862			LOC124154747	-1.61505	10.0278	8.52711	0.00349894	0.0355617
LOC124169746	-0.905067	5.46413	9.40192	0.00216759	0.0326879			LOC124154126	-1.60808	2.05793	9.85617	0.00169263	0.0196241
LOC124159157	-0.855712	4.05844	9.51906	0.00203349	0.0310093			LOC124155085	-1.59355	-0.0699436	9.85119	0.00169722	0.0196353
LOC124171560	0.739926	4.56295	8.49844	0.00355451	0.0484255			LOC124168282	-1.59208	-0.388925	9.99812	0.001567	0.0183436
LOC124154285	0.786778	4.8353	8.69367	0.00319317	0.044688			LOC124156449	-1.59081	1.32783	9.12861	0.00251643	0.0270953
LOC124161339	0.808485	5.52228	8.73099	0.00312847	0.0442374			LOC124163946	-1.57276	1.54813	10.0009	0.00156468	0.0183436
LOC124172470	0.819216	4.7017	10.5434	0.00116601	0.0190053			LOC124172988	-1.56745	2.43031	11.381	0.000741996	0.00979298
LOC124156445	0.833906	5.01747	8.83204	0.00295987	0.042182			LOC124153209	-1.55982	0.631903	9.76031	0.0017832	0.0203914
LOC124162097	0.871244	4.92912	11.7631	0.000604155	0.0108014			LOC124167909	-1.55644	4.42812	22.9948	1.62439e-06	3.69566e-05
LOC124158464	0.876238	5.77858	9.09182	0.00256756	0.0377268			LOC124153314	-1.53922	0.999481	13.7396	0.000209983	0.0032857
LOC124157714	0.887417	5.36885	8.57599	0.00340626	0.0468866			LOC124156481	-1.53447	0.32447	9.07814	0.00258683	0.0276887
LOC124157709	0.890261	4.3558	9.28755	0.00230717	0.0343645			LOC124162929	-1.52611	6.04565	20.2791	6.69284e-06	0.000138374
LOC124162110	0.890531	4.91064	9.01457	0.00267836	0.0390126			LOC124159553	-1.52584	2.14971	11.506	0.000693722	0.00925672
LOC124167871	0.900314	4.8915	9.76871	0.00177507	0.0275706			LOC124168032	-1.50378	4.16771	16.4409	5.01903e-05	0.000896256
LOC124163690	0.917559	5.23906	11.0381	0.00089257	0.0152086			LOC124158937	-1.50337	1.27413	11.5341	0.000683295	0.00917387
LOC124172933	0.928855	4.50179	8.47453	0.00360153	0.0488337			LOC124159623	-1.49752	3.09413	7.80286	0.00521637	0.0484441
LOC124166581	0.950827	4.6085	9.6801	0.00186275	0.0287275			LOC124168192	-1.49269	5.71343	11.7003	0.000624891	0.00847343
LOC124158848	0.953353	4.67817	10.4506	0.0012261	0.0198363			LOC124163783	-1.4782	1.6331	7.98097	0.00472715	0.0448976
LOC124166612	0.953791	3.96049	8.98397	0.00272358	0.0395391			LOC124154946	-1.47699	1.14622	9.51546	0.00203748	0.0228194
LOC124164204	0.95548	5.67568	9.18797	0.00243612	0.0358438			LOC124174198	-1.46941	3.46501	15.3088	9.12886e-05	0.00154156
LOC124164103	0.961078	5.55779	9.88613	0.0016653	0.026014			LOC124161175	-1.46887	-0.380213	8.16105	0.00427995	0.0417439
LOC124164174	0.970447	4.69813	10.4221	0.00124516	0.020085			LOC124170078	-1.44838	0.235672	11.2255	0.000806828	0.0105714
LOC124159011	0.976657	4.45032	9.41354	0.00215389	0.0325264			LOC124168409	-1.44328	-0.0663253	9.25002	0.00235493	0.0255843
LOC124170769	1.00645	6.26445	8.49661	0.00355808	0.0484255			LOC124161066	-1.44059	4.47599	9.80362	0.00174169	0.0200221
LOC124158855	1.01078	4.48226	12.3821	0.000433472	0.00800328			LOC124159704	-1.43388	-0.0922028	8.55509	0.00344558	0.0351838
LOC124160437	1.01251	3.15288	8.50809	0.00353571	0.0482417			LOC124173167	-1.43074	1.61991	8.92697	0.00280989	0.0296676
LOC124168837	1.022	5.6952	10.4652	0.00121646	0.0197095			LOC124158075	-1.41935	0.677577	9.97727	0.00158485	0.0184927
LOC124154255	1.02406	2.77213	8.61931	0.00332618	0.0460172			LOC124156452	-1.41124	2.27452	10.5098	0.00118745	0.0145422
LOC124162951	1.02467	4.7211	12.6108	0.000383523	0.00721209			LOC124155857	-1.40038	3.12506	11.9555	0.000544872	0.00752921
LOC124161550	1.03139	5.69131	12.6212	0.000381404	0.00719711			LOC124167718	-1.38711	0.857778	8.94701	0.00277925	0.0294297
LOC124155664	1.03703	5.33758	11.732	0.000614357	0.0109478			LOC124160388	-1.3862	3.67008	14.0105	0.000181791	0.00290732
LOC124163526	1.03758	4.32706	10.2776	0.00134653	0.021497			LOC124165235	-1.38335	3.63614	19.3775	1.07265e-05	0.000215621
LOC124167743	1.04089	4.25327	11.4654	0.000709034	0.0124115			LOC124172644	-1.38193	-0.0176842	10.0405	0.00153136	0.018082
LOC124157566	1.05096	6.66849	9.20117	0.00241861	0.0356344			LOC124168749	-1.3813	1.23021	9.28035	0.00231625	0.0252904
LOC124174118	1.0652	3.54173	8.89891	0.00285341	0.0409328			LOC124153903	-1.37931	4.58193	8.03375	0.00459136	0.0439327
LOC124157368	1.06845	4.24861	8.59347	0.00337371	0.0465563			LOC124162272	-1.37091	6.45578	17.259	3.26143e-05	0.000599123
LOC124158048	1.07197	4.36814	12.2877	0.000455963	0.00831579			LOC124163846	-1.3701	1.34494	10.0099	0.00155698	0.018305
LOC124168884	1.07213	5.69643	12.5433	0.000397639	0.00743899			LOC124158443	-1.36743	6.52892	13.1395	0.000289142	0.00437466
LOC124157936	1.07298	5.10436	13.4928	0.000239479	0.00485558			LOC124163940	-1.36603	0.930399	10.8276	0.00100001	0.0126015
LOC124165338	1.07581	3.37468	8.65967	0.00325331	0.0452578			LOC124162746	-1.35971	3.40827	10.6196	0.00111897	0.0138282
LOC124167533	1.07759	3.41875	9.51555	0.00203738	0.0310252			LOC124163575	-1.35708	2.98144	11.3845	0.000740608	0.00979298
LOC124169218	1.0815	5.01848	9.5842	0.00196259	0.02997			LOC124159753	-1.35085	1.61224	10.0366	0.00153457	0.0181003
LOC124154291	1.08979	5.60669	9.22897	0.00238216	0.0352502			LOC124161810	-1.34752	1.09461	10.4327	0.00123801	0.0150765
LOC124165002	1.09302	4.13634	12.2915	0.000455022	0.00831579			LOC124168921	-1.34188	2.62194	12.6254	0.000380549	0.00556995
LOC124157779	1.10131	3.56821	10.2202	0.00138908	0.0220471			LOC124156318	-1.33823	1.32729	8.95968	0.00276004	0.0293119
LOC124156238	1.10194	6.94075	9.0159	0.00267641	0.0390126			LOC124155596	-1.33539	1.26264	9.98805	0.00157559	0.0184243
LOC124165219	1.10259	5.36131	10.442	0.0012318	0.0198989			LOC124164011	-1.32301	2.36572	12.4394	0.000420364	0.00600718
LOC124162977	1.10349	5.76975	9.47653	0.00208118	0.0315597			LOC124169706	-1.3091	5.34457	19.6898	9.10861e-06	0.000185152
LOC124166642	1.11548	3.5867	8.57069	0.00341617	0.0469045			LOC124157772	-1.30339	3.9361	9.52291	0.00202923	0.0227504
LOC124154355	1.12177	3.76521	8.62913	0.0033083	0.0458279			LOC124159401	-1.3006	4.01693	12.0296	0.000523622	0.00727034
LOC124164392	1.13432	3.67171	10.8178	0.00100528	0.0166345			LOC124164280	-1.30005	1.96942	10.8242	0.00100183	0.0126061
LOC124155976	1.13767	3.14776	10.3867	0.0012693	0.020431			LOC124155912	-1.29717	4.38449	9.67224	0.00187073	0.0212583
LOC124157156	1.1381	4.04357	12.937	0.000322143	0.00621896			LOC124153544	-1.29542	2.36752	11.2053	0.000815624	0.0106738
LOC124153505	1.13861	3.25519	9.33694	0.00224581	0.0335755			LOC124172537	-1.2895	1.17642	9.8406	0.00170702	0.0197068
LOC124154222	1.14421	5.31209	9.02452	0.00266381	0.038931			LOC124158166	-1.2889	3.99198	14.9069	0.000112946	0.0018724
LOC124153399	1.14587	4.93491	8.79299	0.0030239	0.042982			LOC124155245	-1.28638	-0.12636	8.55071	0.00345388	0.0352354
LOC124154319	1.14677	5.41376	10.8907	0.000966477	0.0161396			LOC124169473	-1.28357	0.564398	7.88517	0.00498418	0.0467267
LOC124156621	1.1485	3.60213	9.06074	0.00261157	0.0383217			LOC124168086	-1.27809	3.21917	11.1607	0.000835467	0.0108941
LOC124153277	1.1539	2.44789	8.45997	0.00363048	0.049165			LOC124163968	-1.27277	3.06673	8.6774	0.00322181	0.0332106
LOC124169716	1.15519	5.46853	11.5968	0.000660649	0.011663			LOC124162626	-1.27114	3.60551	14.7529	0.000122559	0.00202557
LOC124164982	1.15865	5.51998	10.8971	0.000963168	0.016109			LOC124157918	-1.26898	1.64406	9.69721	0.00184548	0.0209933
LOC124153781	1.17676	4.31804	11.706	0.000623002	0.0110837			LOC124168540	-1.26536	3.93326	12.4975	0.000407486	0.00586096
LOC124169019	1.18377	4.05867	12.1612	0.000487943	0.00886931			LOC124161020	-1.25879	1.16986	9.58163	0.00196534	0.0221483
LOC124172753	1.18519	4.45694	11.5569	0.000674995	0.0118729			LOC124153654	-1.25849	4.4323	17.2285	3.31422e-05	0.000607793
LOC124155548	1.18833	3.15204	9.01335	0.00268014	0.0390126			LOC124169445	-1.2524	2.61234	8.21003	0.00416596	0.0409627
LOC124154378	1.19095	4.97635	11.4431	0.000717609	0.0125415			LOC124159026	-1.24695	2.36689	9.33768	0.0022449	0.0247098
LOC124166808	1.19103	3.16464	9.63547	0.00190855	0.0293358			LOC124162498	-1.24537	1.26259	8.65666	0.00325869	0.0335589
LOC124156039	1.1987	4.76674	12.2222	0.000472238	0.0085982			LOC124163512	-1.2428	1.26447	9.52818	0.00202341	0.0227086
LOC124168562	1.20819	6.58799	9.9173	0.00163732	0.0256138			LOC124160890	-1.24155	1.3839	8.93688	0.0027947	0.0295359
LOC124156074	1.20913	3.81801	8.43433	0.00368203	0.0498011			LOC124164154	-1.24095	1.52559	8.04977	0.00455094	0.0436818
LOC124162715	1.21228	4.76259	10.2617	0.0013582	0.0216199			LOC124164939	-1.23843	1.97347	8.69991	0.00318225	0.0328964
LOC124167073	1.21549	6.84857	9.85764	0.00169128	0.0263821			LOC124157994	-1.23587	3.19273	7.83799	0.00511594	0.047552
LOC124165113	1.21751	7.73243	8.48596	0.00357898	0.048626			LOC124167274	-1.23513	4.82422	13.1772	0.000283376	0.00431613
LOC124163631	1.21931	3.06955	8.55122	0.0034529	0.0473491			LOC124170297	-1.23346	-0.264026	7.92628	0.00487218	0.0461018
LOC124155687	1.21951	5.61237	13.7046	0.000213928	0.00439482			LOC124157946	-1.22442	4.37881	8.77013	0.00306204	0.0319574
LOC124155858	1.23045	4.06808	11.8242	0.000584659	0.0104873			LOC124159494	-1.20791	2.71871	10.2485	0.00136795	0.0164928
LOC124168744	1.23391	4.35356	11.2101	0.000813539	0.0139713			LOC124158769	-1.18908	2.02779	9.09635	0.0025612	0.02755
LOC124163642	1.23485	4.8129	12.9403	0.00032159	0.00621896			LOC124157079	-1.18888	2.92815	11.4169	0.000727781	0.00965198
LOC124160751	1.24556	4.76396	13.122	0.000291856	0.00573597			LOC124160520	-1.18212	1.18676	8.12346	0.0043696	0.0423524
LOC124153942	1.24794	5.90812	12.3693	0.000436441	0.00803918			LOC124154015	-1.17673	3.92309	10.0628	0.00151294	0.017962
LOC124159632	1.25024	6.15929	11.5751	0.000668394	0.0117758			LOC124157440	-1.17038	3.74039	12.8318	0.000340774	0.00501477
LOC124158866	1.25116	4.55096	14.0857	0.000174671	0.00363636			LOC124168844	-1.16755	4.01397	9.07939	0.00258506	0.0276887
LOC124162699	1.25687	5.40861	11.0607	0.000881773	0.0150718			LOC124165516	-1.16137	3.73187	13.9472	0.000188021	0.00299598
LOC124164871	1.25901	5.97777	14.3162	0.000154527	0.00327931			LOC124160711	-1.16083	3.74497	10.2111	0.00139602	0.0167939
LOC124162004	1.27804	5.86548	10.8735	0.000975523	0.0162408			LOC124163539	-1.15848	4.13329	15.5763	7.92396e-05	0.00136134
LOC124154405	1.2834	3.0405	12.045	0.000519317	0.00942387			LOC124155370	-1.14455	3.74972	12.4449	0.000419129	0.00599741
LOC124159095	1.2927	3.94178	12.4268	0.000423223	0.00787701			LOC124154435	-1.14259	0.774921	7.74139	0.00539694	0.0497387
LOC124170235	1.29622	3.60137	17.1035	3.53977e-05	0.000871968			LOC124157443	-1.14216	3.32692	8.96061	0.00275863	0.0293119
LOC124162733	1.29722	2.38294	9.34262	0.00223885	0.0335304			LOC124161283	-1.13659	1.79988	8.42762	0.00369565	0.0370758
LOC124157491	1.30005	2.44505	8.6382	0.00329187	0.0457166			LOC124167639	-1.1315	2.46559	8.07547	0.00448685	0.043341
LOC124156998	1.3039	4.26278	10.918	0.000952329	0.0160015			LOC124169133	-1.12954	2.51693	8.06138	0.00452187	0.0435565
LOC124164999	1.30564	2.46349	8.52878	0.00349574	0.0478161			LOC124153556	-1.12497	2.74669	7.77047	0.00531071	0.0491189
LOC124153967	1.30707	5.11529	15.1289	0.000100415	0.00222673			LOC124160441	-1.12388	3.70728	12.8247	0.000342071	0.00502706
LOC124162307	1.31007	4.39021	16.2003	5.6984e-05	0.00133428			LOC124167316	-1.11496	4.49485	10.7121	0.00106437	0.0132589
LOC124160598	1.31137	3.4525	13.4575	0.00024403	0.00491128			LOC124161359	-1.11388	5.20969	11.5814	0.000666152	0.00896585
LOC124163289	1.31147	6.37843	10.6151	0.0011217	0.0183379			LOC124158873	-1.11041	2.98014	10.9307	0.000945813	0.012002
LOC124168186	1.31679	4.43498	14.757	0.000122291	0.00265769			LOC124172690	-1.1082	2.45649	8.70098	0.00318039	0.0328964
LOC124163411	1.31826	6.2784	13.3473	0.000258796	0.00514191			LOC124154728	-1.10566	4.22445	8.38002	0.00379369	0.0378152
LOC124173045	1.32163	2.67392	8.69501	0.00319083	0.044688			LOC124156496	-1.1047	4.40337	10.6484	0.00110163	0.0136449
LOC124164554	1.32203	4.59561	9.9825	0.00158035	0.0248295			LOC124166887	-1.09499	4.14366	10.2917	0.00133629	0.0161469
LOC124154284	1.32589	5.8662	13.2139	0.00027788	0.00547117			LOC124158721	-1.09116	3.91121	12.9761	0.0003155	0.004713
LOC124157295	1.34284	4.56922	15.3967	8.71415e-05	0.00196032			LOC124169746	-1.08794	5.23733	13.5794	0.000228686	0.00355528
LOC124162017	1.34576	1.25926	8.91355	0.00283063	0.0406659			LOC124157125	-1.08712	7.82868	8.37794	0.00379804	0.0378239
LOC124154442	1.34604	7.09228	11.9927	0.000534087	0.00967578			LOC124157874	-1.07554	5.4848	12.3798	0.000433994	0.00616636
LOC124154558	1.34632	1.00082	9.48051	0.00207666	0.0315351			LOC124168112	-1.06947	3.4616	7.7825	0.00527547	0.0488678
LOC124160764	1.34671	6.2487	8.6357	0.00329638	0.0457211			LOC124170181	-1.06849	4.6925	8.43897	0.00367263	0.0368789
LOC124157419	1.34768	3.41181	8.81435	0.0029887	0.0425372			LOC124164139	-1.06687	4.67545	9.77731	0.00176679	0.0202251
LOC124155824	1.34835	4.9306	14.5399	0.000137221	0.00295854			LOC124159427	-1.06647	4.49855	13.8259	0.000200554	0.00316549
LOC124164158	1.3564	3.26638	10.62	0.00111871	0.0183165			LOC124157269	-1.06608	6.29776	7.92363	0.00487932	0.0461018
LOC124155891	1.36288	4.64547	15.0246	0.000106119	0.0023342			LOC124169580	-1.0497	4.34302	13.0843	0.000297789	0.00447754
LOC124159382	1.36871	5.01265	12.6175	0.000382162	0.00719893			LOC124167252	-1.04352	5.68626	7.85527	0.00506727	0.0473018
LOC124173379	1.37411	6.11024	12.599	0.000385955	0.00724531			LOC124154302	-1.0386	4.79255	12.5706	0.000391853	0.00569706
LOC124170430	1.38239	1.892	9.25749	0.00234534	0.0347902			LOC124165614	-1.03736	3.8926	10.8226	0.00100269	0.0126061
LOC124170170	1.38442	3.02772	12.6479	0.000375979	0.0071194			LOC124154388	-1.02248	4.76618	10.6946	0.00107448	0.0133695
LOC124160537	1.39173	3.25228	8.97819	0.00273221	0.0396116			LOC124159478	-1.01076	4.51272	9.78857	0.001756	0.020126
LOC124170286	1.39432	3.62149	10.8077	0.00101079	0.0167002			LOC124167877	-1.00343	6.10083	10.3569	0.00128991	0.0156385
LOC124157760	1.40491	4.33242	15.5264	8.13618e-05	0.00184941			LOC124165360	-0.997627	3.9618	8.02123	0.00462322	0.0440644
LOC124161951	1.4058	6.0547	15.3419	8.97029e-05	0.00201378			LOC124160813	-0.981461	3.82382	10.0467	0.00152619	0.0180405
LOC124154360	1.40801	6.0266	17.8907	2.33962e-05	0.000596576			LOC124157593	-0.970026	4.38225	9.41001	0.00215804	0.0239477
LOC124161874	1.41966	5.11087	14.1155	0.00017192	0.00359973			LOC124160710	-0.901754	4.13372	10.1824	0.00141789	0.0169632
LOC124158084	1.42523	0.909686	10.5028	0.00119196	0.0193703			LOC124159157	-0.89855	3.99468	9.84754	0.00170059	0.0196535
LOC124169311	1.4335	7.36484	10.1138	0.00147167	0.0232901			LOC124157292	-0.897413	5.82936	8.48077	0.00358919	0.0362082
LOC124169400	1.43405	4.01618	14.3532	0.000151519	0.00323479			LOC124161936	-0.890697	5.21226	10.8007	0.00101463	0.0126975
LOC124172002	1.43536	1.74527	12.4157	0.000425729	0.00790802			LOC124162033	-0.88971	5.64639	7.92083	0.00488688	0.0461018
LOC124158862	1.43645	5.36224	18.8712	1.39847e-05	0.000372288			LOC124157967	-0.889155	4.00321	8.69253	0.00319516	0.0329779
LOC124154321	1.44074	3.8273	13.2587	0.000271318	0.00535164			LOC124172663	-0.873311	4.03895	8.65192	0.00326717	0.0336144
LOC124167596	1.44548	4.11976	16.2097	5.67019e-05	0.00133054			LOC124165409	-0.869057	5.08086	8.44628	0.0036579	0.036765
LOC124154719	1.44871	2.81861	13.6924	0.000215328	0.00440694			LOC124156028	-0.833425	4.86568	9.3627	0.00221445	0.0244738
LOC124162756	1.44984	4.55552	24.0436	9.41803e-07	3.24505e-05			LOC124159525	-0.808789	5.40558	8.744	0.00310622	0.0323152
LOC124155631	1.45224	7.44976	8.85559	0.00292192	0.0418604			LOC124167180	-0.80332	5.5737	8.56187	0.00343277	0.0350859
LOC124154655	1.46309	2.44262	8.71875	0.00314953	0.0443051			LOC124167053	-0.776563	4.35537	8.40669	0.00373843	0.0373755
LOC124167700	1.47016	5.55103	15.0797	0.000103068	0.00227167			LOC124163823	0.725838	4.46246	7.84994	0.00508224	0.0474008
LOC124165098	1.47172	5.32306	18.8978	1.3791e-05	0.000368031			LOC124159438	0.74908	5.25657	8.44678	0.0036569	0.036765
LOC124164413	1.47379	0.957188	9.66061	0.00188261	0.0289928			LOC124164856	0.753349	5.26824	7.98689	0.00471173	0.0447903
LOC124172377	1.48072	0.471647	8.83558	0.00295414	0.042182			LOC124162097	0.764541	4.85662	8.15319	0.00429855	0.0418877
LOC124160178	1.48095	5.13939	19.2798	1.12897e-05	0.000308588			LOC124154569	0.778831	5.16758	8.52312	0.00350662	0.0355943
LOC124155744	1.48095	6.66741	18.038	2.16542e-05	0.000557377			LOC124159191	0.781109	5.08882	8.4159	0.00371954	0.0372467
LOC124169630	1.48565	1.32024	8.96653	0.0027497	0.0397593			LOC124161039	0.782634	5.09538	8.47233	0.00360589	0.0363429
LOC124160939	1.50076	3.85743	8.83573	0.00295389	0.042182			LOC124155482	0.782725	5.3221	8.22329	0.00413561	0.0407749
LOC124163856	1.50998	4.68261	9.76889	0.00177489	0.0275706			LOC124158943	0.791682	4.60305	8.02524	0.00461299	0.0440055
LOC124165870	1.51053	5.02972	21.8142	3.00369e-06	9.42483e-05			LOC124154079	0.794992	4.62583	9.27478	0.00232331	0.0252976
LOC124156146	1.51374	2.60768	13.6949	0.000215033	0.00440694			LOC124172470	0.802099	4.68702	9.24288	0.00236413	0.0256586
LOC124159602	1.51901	2.20594	10.955	0.00093352	0.0157584			LOC124162806	0.80544	4.91753	8.04165	0.00457138	0.0438006
LOC124168474	1.51907	10.3394	10.212	0.00139533	0.022114			LOC124154745	0.813033	4.74634	7.75573	0.00535425	0.049429
LOC124157070	1.52101	4.8396	18.9938	1.31143e-05	0.000353437			LOC124153744	0.816858	4.43248	7.84585	0.00509374	0.0474673
LOC124168018	1.52229	4.25087	15.2928	9.20669e-05	0.00205837			LOC124168958	0.817872	5.03066	8.29032	0.00398571	0.0394759
LOC124167273	1.54321	0.660236	10.2407	0.00137379	0.0218362			LOC124169347	0.833242	5.56017	7.88632	0.004981	0.0467267
LOC124160220	1.54583	5.5444	12.4107	0.000426888	0.00790802			LOC124161858	0.834903	6.0463	8.13592	0.00433969	0.042156
LOC124169139	1.54813	2.3806	9.50403	0.00205021	0.031177			LOC124154493	0.837095	4.398	9.06107	0.00261109	0.0279209
LOC124163654	1.54838	4.0806	10.0777	0.00150073	0.023681			LOC124163293	0.840041	6.10326	7.88091	0.00499594	0.0467966
LOC124156992	1.55485	7.34522	11.2552	0.000794006	0.0137442			LOC124159328	0.842258	5.65916	8.02715	0.00460812	0.0439976
LOC124168276	1.55698	2.18086	11.222	0.000808315	0.0139152			LOC124163626	0.842614	5.05741	9.81863	0.00172753	0.0198804
LOC124154219	1.5571	5.00512	17.9596	2.25646e-05	0.000578077			LOC124165455	0.844606	4.33982	8.05238	0.00454439	0.0436574
LOC124155900	1.56201	5.59417	11.6555	0.000640131	0.0113699			LOC124166359	0.848643	5.34361	7.79699	0.00523334	0.0485602
LOC124159169	1.56519	6.01766	14.3128	0.000154809	0.00327931			LOC124172730	0.849464	5.26065	7.76276	0.00533345	0.0492789
LOC124157854	1.56779	6.54777	15.1458	9.95213e-05	0.0022114			LOC124158747	0.851995	3.78684	8.8967	0.00285687	0.0300759
LOC124165631	1.57636	4.13925	9.60155	0.00194413	0.0297717			LOC124165278	0.852796	4.49698	8.97222	0.00274116	0.0291684
LOC124155854	1.58081	5.00701	13.3056	0.00026462	0.00523851			LOC124159298	0.853363	4.12787	9.3897	0.00218208	0.024178
LOC124154364	1.59087	4.74227	18.7437	1.49514e-05	0.000397051			LOC124168224	0.858818	6.16245	7.77017	0.00531162	0.0491189
LOC124154200	1.59117	3.03287	9.27407	0.00232421	0.0345238			LOC124171560	0.860207	4.60145	10.8102	0.0010094	0.0126611
LOC124153653	1.59927	5.65405	19.3053	1.11398e-05	0.000305517			LOC124174034	0.860948	4.46936	8.40062	0.00375094	0.0374577
LOC124168513	1.60581	5.88977	17.9651	2.24994e-05	0.000577768			LOC124157385	0.861976	5.05663	9.08873	0.00257189	0.0276376
LOC124160230	1.60751	1.55003	11.5038	0.000694535	0.0121969			LOC124162860	0.876362	5.1554	9.74874	0.00179446	0.0204987
LOC124155336	1.60887	5.98707	20.0948	7.36962e-06	0.000211716			LOC124154570	0.877364	4.64211	11.0949	0.000865634	0.0111538
LOC124163247	1.61065	7.00615	12.4381	0.000420653	0.00784258			LOC124162005	0.879491	5.87383	8.06617	0.00450994	0.0435027
LOC124153577	1.61164	4.61131	18.2253	1.96252e-05	0.000509974			LOC124153494	0.885447	4.43069	7.93695	0.00484353	0.0459227
LOC124160236	1.62013	4.12094	19.3585	1.08333e-05	0.000298616			LOC124162225	0.893647	4.61552	7.86647	0.00503598	0.0470501
LOC124156390	1.62288	2.30008	15.1153	0.000101139	0.00223821			LOC124166619	0.894541	4.28434	9.37258	0.00220256	0.0243671
LOC124155606	1.62482	3.48924	10.4996	0.00119403	0.019375			LOC124158530	0.895735	4.17972	7.91637	0.00489895	0.0461265
LOC124165961	1.62765	2.5413	11.9272	0.000553206	0.00998891			LOC124169506	0.896294	4.51019	8.52205	0.0035087	0.0355943
LOC124167526	1.62928	10.2531	10.9778	0.0009221	0.015614			LOC124159073	0.897234	5.64335	8.21037	0.00416516	0.0409627
LOC124166905	1.63795	3.7128	14.1389	0.000169799	0.00356218			LOC124154944	0.899589	5.33434	10.0804	0.00149854	0.01783
LOC124162853	1.64082	3.09064	13.0692	0.000300191	0.00587252			LOC124168342	0.901288	4.11427	9.66578	0.00187732	0.0212887
LOC124161914	1.65302	1.4407	10.8237	0.00100207	0.0166066			LOC124169010	0.904031	3.81691	8.84328	0.00294171	0.0308496
LOC124163305	1.65643	3.06086	14.3083	0.000155182	0.00328081			LOC124168806	0.91181	6.06495	9.30112	0.00229013	0.0250808
LOC124166622	1.65713	6.97724	14.5422	0.000137052	0.00295854			LOC124168882	0.927647	4.42824	11.0102	0.000906103	0.0115928
LOC124158985	1.65859	6.30696	13.8032	0.000202988	0.00417795			LOC124153572	0.931127	4.72235	9.27432	0.00232389	0.0252976
LOC124155871	1.66424	4.33971	19.4734	1.02012e-05	0.000282623			LOC124165622	0.942543	6.77619	8.22348	0.00413518	0.0407749
LOC124174201	1.66539	2.29781	14.1525	0.000168573	0.0035433			LOC124165975	0.946861	5.1127	11.4664	0.000708671	0.00943454
LOC124160204	1.67219	3.30349	20.5574	5.78707e-06	0.000170758			LOC124164103	0.958634	5.51089	8.74284	0.0031082	0.0323152
LOC124156313	1.67437	7.24434	14.6043	0.000132609	0.00287047			LOC124166562	0.970359	6.06135	10.5849	0.00114012	0.0140317
LOC124164135	1.6759	3.98131	21.6019	3.35512e-06	0.000104076			LOC124159107	0.972836	4.62048	10.5509	0.00116134	0.0142385
LOC124164596	1.67701	0.935778	11.2205	0.000808993	0.0139152			LOC124169244	0.975692	6.35173	10.0779	0.00150054	0.0178343
LOC124153677	1.6821	4.38019	14.027	0.000180207	0.00374446			LOC124153845	0.979102	5.28852	10.0497	0.00152369	0.0180307
LOC124168988	1.68553	4.22702	18.4451	1.74872e-05	0.000461019			LOC124162951	0.979501	4.78322	10.5715	0.00114845	0.0140964
LOC124156565	1.68898	0.953645	10.6668	0.00109073	0.0179123			LOC124157682	0.979756	5.69698	10.9031	0.000960023	0.0121681
LOC124154256	1.68926	2.16651	9.3475	0.0022329	0.0334873			LOC124161953	0.98068	5.94988	8.05801	0.00453029	0.0435605
LOC124156608	1.6903	5.54123	16.0702	6.10382e-05	0.00142005			LOC124153627	0.982715	4.74158	8.21371	0.00415751	0.0409537
LOC124168313	1.69337	5.49352	20.2539	6.78135e-06	0.00019795			LOC124158816	0.982833	4.96851	10.3727	0.00127895	0.0155229
LOC124167753	1.69348	3.55325	12.3665	0.000437104	0.00803918			LOC124154346	0.983237	5.77757	11.0127	0.000904883	0.0115908
LOC124158714	1.69711	3.69641	12.7927	0.000347974	0.00664692			LOC124162316	0.987124	4.59928	11.5085	0.000692794	0.00925569
LOC124160587	1.69797	8.86102	8.57327	0.00341134	0.0468973			LOC124161550	0.988708	5.77274	9.19022	0.00243311	0.0263285
LOC124168963	1.7005	7.88621	13.3858	0.000253538	0.0050559			LOC124169068	0.994423	6.34346	8.05949	0.0045266	0.0435605
LOC124167922	1.70834	5.67996	22.0271	2.68821e-06	8.50851e-05			LOC124160076	0.995019	4.15143	8.48194	0.00358689	0.0362082
LOC124153340	1.7093	-0.0181774	11.0117	0.000905408	0.0153768			LOC124162331	0.998067	4.94368	8.38395	0.0037855	0.0377682
LOC124168796	1.71014	0.701096	14.1013	0.000173227	0.00362015			LOC124165625	1.00218	4.55889	12.5335	0.000399717	0.00577281
LOC124158588	1.71756	8.0776	11.9886	0.000535262	0.00968094			LOC124153588	1.00225	4.25868	13.2626	0.000270753	0.00414127
LOC124159677	1.72787	1.80673	10.3841	0.00127103	0.020431			LOC124158700	1.00936	3.95749	10.8364	0.000995241	0.0125621
LOC124158582	1.73005	4.13765	18.279	1.90798e-05	0.000498181			LOC124169181	1.01116	6.25188	9.30599	0.00228406	0.0250648
LOC124166885	1.731	5.14384	13.9097	0.000191801	0.00395517			LOC124155600	1.01214	4.01976	10.4443	0.00123032	0.0150333
LOC124161269	1.7316	7.67546	15.6535	7.60702e-05	0.00174737			LOC124169124	1.01218	6.55957	10.3969	0.00126225	0.0153374
LOC124160461	1.73861	5.05576	12.4741	0.000412636	0.00770631			LOC124153363	1.01481	6.97663	8.10227	0.00442098	0.0428123
LOC124170433	1.7452	0.166817	11.05	0.000886848	0.0151348			LOC124157216	1.0155	5.24529	10.9629	0.000929541	0.0118633
LOC124165377	1.75199	4.16803	17.03	3.67943e-05	0.000902289			LOC124163602	1.01736	2.53073	7.95496	0.00479557	0.0455077
LOC124170439	1.76902	2.6317	11.6419	0.000644838	0.0114163			LOC124153904	1.02222	5.51108	9.98565	0.00157765	0.0184285
LOC124153697	1.76949	3.6051	14.2339	0.000161432	0.00339976			LOC124163538	1.02544	5.92144	8.34921	0.00385856	0.0383563
LOC124167011	1.77659	8.29032	10.5146	0.00118434	0.0192751			LOC124154380	1.02933	5.91523	8.91801	0.00282372	0.0297847
LOC124165466	1.79501	0.00633002	9.58917	0.00195728	0.029931			LOC124161887	1.0343	5.71992	11.4011	0.000734025	0.00972292
LOC124154019	1.79755	4.7067	15.7588	7.19516e-05	0.00165626			LOC124165736	1.03536	5.9224	12.2652	0.000461484	0.00653469
LOC124166911	1.80236	5.56779	13.2617	0.000270878	0.00535164			LOC124154009	1.03603	6.01047	12.9261	0.000324039	0.00482729
LOC124174089	1.80537	3.17038	10.67	0.00108888	0.017909			LOC124165754	1.03638	6.87329	8.07519	0.00448754	0.043341
LOC124162828	1.80577	3.09686	12.7591	0.000354279	0.00674368			LOC124160145	1.03712	7.40287	9.05346	0.00262197	0.0280098
LOC124166896	1.80854	-0.156049	10.3055	0.00132633	0.0212057			LOC124170692	1.04562	4.34974	10.5842	0.0011406	0.0140317
LOC124169088	1.81042	2.38513	14.4315	0.000145348	0.00312139			LOC124161441	1.04839	4.04591	8.37097	0.00381261	0.0379343
LOC124154123	1.81084	5.35957	19.64	9.34911e-06	0.00026034			LOC124156275	1.05069	6.51978	8.24621	0.00408373	0.0403365
LOC124157257	1.83321	2.41746	13.3643	0.000256463	0.00510489			LOC124168960	1.0519	5.05022	12.0601	0.000515133	0.00718214
LOC124158593	1.83448	4.77454	25.3072	4.88887e-07	1.75677e-05			LOC124157932	1.05926	5.27172	13.3167	0.000263049	0.00403478
LOC124153816	1.83549	1.94763	10.2626	0.00135751	0.0216199			LOC124154386	1.065	5.37672	9.99952	0.00156581	0.0183436
LOC124169327	1.85952	3.94467	15.5037	8.23451e-05	0.00186398			LOC124160871	1.06502	4.45037	11.1375	0.000845998	0.0109919
LOC124160189	1.86038	5.55183	26.635	2.45754e-07	9.455e-06			LOC124156445	1.06576	5.05705	13.1461	0.000288123	0.00437007
LOC124153795	1.86333	6.99952	16.9778	3.78204e-05	0.00091917			LOC124161237	1.06627	5.59533	12.2466	0.000466118	0.00657945
LOC124166811	1.8681	4.63827	15.6043	7.80758e-05	0.00178233			LOC124164204	1.07028	5.70186	11.5437	0.000679802	0.00913825
LOC124163428	1.88083	7.909	16.979	3.77955e-05	0.00091917			LOC124164982	1.07202	5.49876	8.86805	0.00290205	0.0304926
LOC124173221	1.88338	6.04953	23.2024	1.45813e-06	4.8551e-05			LOC124153505	1.07458	3.26982	7.92066	0.00488733	0.0461018
LOC124165985	1.88586	3.5766	9.33513	0.00224803	0.0335755			LOC124167975	1.07566	4.80548	9.89981	0.00165296	0.0192462
LOC124160085	1.8875	5.56531	15.9088	6.64692e-05	0.00153982			LOC124156606	1.07678	7.78018	8.57122	0.00341518	0.0349389
LOC124156537	1.89383	1.50086	13.4688	0.000242562	0.00489528			LOC124155893	1.07753	5.4047	8.71056	0.00316372	0.0327983
LOC124163667	1.90118	4.6619	25.8821	3.62913e-07	1.3486e-05			LOC124165481	1.07965	3.60372	11.7572	0.000606086	0.00827
LOC124157734	1.90336	4.1596	19.7833	8.67384e-06	0.000244033			LOC124157215	1.07994	6.52926	9.23415	0.00237542	0.0257554
LOC124155269	1.91134	6.53182	13.4508	0.000244899	0.00491967			LOC124157474	1.08127	7.51339	8.17198	0.00425424	0.0415677
LOC124157781	1.91867	5.4144	14.707	0.00012558	0.00272373			LOC124156587	1.08413	2.83083	9.48516	0.0020714	0.0231041
LOC124161472	1.92072	0.850864	13.0678	0.000300422	0.00587252			LOC124165570	1.08445	4.65541	12.0876	0.00050759	0.00711345
LOC124167932	1.92931	4.49	22.8877	1.71751e-06	5.59886e-05			LOC124158464	1.08569	5.89922	12.4953	0.000407977	0.00586096
LOC124168277	1.93248	3.42822	13.6761	0.000217206	0.00443704			LOC124166482	1.08632	4.35941	10.6625	0.00109327	0.0135568
LOC124165807	1.93618	0.772931	11.222	0.000808342	0.0139152			LOC124165542	1.08919	3.58446	8.905	0.0028439	0.0299685
LOC124163391	1.93647	3.17438	17.2104	3.34607e-05	0.000828001			LOC124166612	1.09018	4.00726	12.2192	0.000473	0.00665443
LOC124162531	1.94214	5.53227	20.7418	5.25561e-06	0.000155921			LOC124169543	1.0915	6.19421	11.1988	0.000818487	0.0106896
LOC124165740	1.94263	7.42686	15.3005	9.16916e-05	0.00205419			LOC124153418	1.09317	4.5534	11.8613	0.000573121	0.00789948
LOC124169051	1.94946	5.09494	26.9474	2.0907e-07	8.21789e-06			LOC124172695	1.1026	6.37462	10.961	0.00093052	0.0118633
LOC124163259	1.95654	8.30984	13.0685	0.000300309	0.00587252			LOC124153775	1.10718	8.46935	8.40628	0.00373927	0.0373755
LOC124157600	1.95827	5.5514	17.0427	3.65481e-05	0.000898275			LOC124162475	1.11057	4.30501	10.2041	0.00140126	0.0168219
LOC124157497	1.95828	2.343	18.9577	1.33647e-05	0.000359089			LOC124161207	1.11621	4.94424	13.1096	0.000293792	0.00442519
LOC124163384	1.95921	4.97069	15.5724	7.94043e-05	0.00180869			LOC124167795	1.11652	3.06834	8.94996	0.00277476	0.0294108
LOC124160354	1.96555	4.4185	11.8733	0.000569446	0.0102651			LOC124159011	1.11716	4.49705	11.9049	0.000559875	0.0077267
LOC124153524	1.97589	5.59085	21.6363	3.29552e-06	0.000102813			LOC124163454	1.12488	4.25857	11.269	0.000788102	0.0103385
LOC124161334	1.97883	4.73044	9.95011	0.0016084	0.0251975			LOC124168884	1.1269	5.49024	12.0698	0.000512443	0.0071538
LOC124172072	1.98443	1.53712	10.8757	0.000974364	0.0162408			LOC124156345	1.13076	7.58696	9.70089	0.00184179	0.0209733
LOC124158823	1.99086	0.931993	16.537	4.77099e-05	0.00113918			LOC124162387	1.13219	3.88174	10.6044	0.00112821	0.0139142
LOC124153550	1.99833	3.51252	22.0853	2.60794e-06	8.30216e-05			LOC124154356	1.13694	5.93526	12.6027	0.000385181	0.00560756
LOC124167133	2.0008	4.17969	19.9699	7.86695e-06	0.000224229			LOC124165443	1.13838	7.20205	10.8167	0.00100588	0.0126315
LOC124161076	2.01527	3.97237	13.418	0.000249217	0.00499719			LOC124154421	1.1417	4.87205	11.1082	0.00085945	0.0111004
LOC124167045	2.0159	5.69056	13.3869	0.000253394	0.0050559			LOC124163526	1.14243	4.36243	11.5112	0.000691792	0.00925367
LOC124153215	2.0164	3.92554	12.2899	0.00045541	0.00831579			LOC124163664	1.14321	3.30284	8.18819	0.00421641	0.0413094
LOC124153477	2.01918	2.63139	15.7651	7.17122e-05	0.00165424			LOC124163756	1.1494	6.08391	9.43442	0.0021295	0.0237278
LOC124158736	2.02593	3.04241	13.998	0.000183004	0.00379532			LOC124158160	1.14957	7.1676	9.16787	0.00246302	0.0265991
LOC124163618	2.02926	2.8791	14.3407	0.000152528	0.0032436			LOC124153277	1.15097	2.52468	9.33792	0.0022446	0.0247098
LOC124162146	2.05551	4.10873	12.572	0.000391562	0.00733791			LOC124160529	1.15365	5.49739	12.5388	0.000398583	0.00577176
LOC124161590	2.05958	3.08756	13.58	0.000228604	0.00465241			LOC124160582	1.16115	2.35315	8.18985	0.00421255	0.0413088
LOC124153541	2.07096	1.40465	19.2766	1.13085e-05	0.000308588			LOC124162076	1.16239	5.60735	14.0433	0.000178646	0.00286545
LOC124169095	2.07653	6.25403	14.8154	0.000118566	0.00258706			LOC124157249	1.16341	6.67705	8.18254	0.00422955	0.0414008
LOC124166928	2.08663	6.3282	28.2133	1.08657e-07	4.55023e-06			LOC124154355	1.16499	3.49838	10.1227	0.00146457	0.0175024
LOC124164525	2.08984	7.44244	20.0408	7.58066e-06	0.000216636			LOC124172291	1.16757	1.77796	8.31155	0.00393937	0.0391239
LOC124165706	2.09097	6.62675	18.9038	1.37478e-05	0.00036778			LOC124156529	1.17277	7.4849	9.74244	0.00180062	0.0205277
LOC124162397	2.09567	4.95249	12.9836	0.000314235	0.00610202			LOC124161241	1.1769	7.05907	10.2928	0.00133548	0.0161469
LOC124159180	2.11273	9.39739	10.3824	0.00127225	0.020431			LOC124154301	1.17918	3.79697	11.9775	0.000538463	0.00745011
LOC124162528	2.12676	1.96134	16.4759	4.92719e-05	0.00116879			LOC124164597	1.19377	4.11462	13.1149	0.000292953	0.00441868
LOC124158870	2.13401	7.66415	20.8345	5.00728e-06	0.000149368			LOC124167073	1.19627	6.90612	9.14547	0.00249334	0.0268999
LOC124162461	2.13617	2.38068	14.3855	0.000148945	0.00318608			LOC124154358	1.19633	5.36863	11.1981	0.000818797	0.0106896
LOC124155042	2.14123	1.05215	16.1441	5.86996e-05	0.00136857			LOC124153337	1.19883	3.49375	8.54114	0.00347207	0.0353807
LOC124169377	2.14386	1.73254	18.0509	2.15078e-05	0.000554921			LOC124153786	1.19951	2.41767	10.1042	0.00147931	0.017642
LOC124160209	2.14462	2.40452	16.3023	5.39983e-05	0.00127258			LOC124157156	1.20028	4.17585	12.7213	0.000361518	0.00529853
LOC124162206	2.15422	2.52748	13.0617	0.000301403	0.00588113			LOC124166808	1.20234	3.35061	9.62934	0.00191494	0.0216476
LOC124161343	2.16769	3.90198	9.29695	0.00229536	0.0342355			LOC124160744	1.2036	3.15168	9.85309	0.00169547	0.0196353
LOC124170074	2.17676	3.67148	14.3466	0.000152056	0.0032399			LOC124165585	1.21067	1.12857	7.87776	0.00500466	0.0468379
LOC124174149	2.18103	2.44844	18.7179	1.51555e-05	0.000401492			LOC124167245	1.22528	6.40693	11.7596	0.000605315	0.00826985
LOC124161344	2.19293	3.30002	11.2895	0.00077947	0.0135357			LOC124155661	1.23184	3.04953	9.59996	0.00194581	0.0219509
LOC124157529	2.20041	1.57263	16.8364	4.07437e-05	0.00098363			LOC124158848	1.23979	4.9399	16.3946	5.14305e-05	0.000915396
LOC124167233	2.21613	3.21583	16.32	5.34953e-05	0.00126347			LOC124165219	1.24177	5.47644	12.0461	0.000519006	0.00721763
LOC124166689	2.21839	1.92443	20.1465	7.17307e-06	0.000208046			LOC124165620	1.24502	3.14217	11.4224	0.000725624	0.00963512
LOC124161054	2.22438	4.42152	28.2805	1.04945e-07	4.42316e-06			LOC124157779	1.25202	3.52425	12.8853	0.000331182	0.00490681
LOC124154473	2.22984	6.04256	32.3847	1.26477e-08	6.3169e-07			LOC124166581	1.26013	4.6514	18.0454	2.15699e-05	0.000410091
LOC124156515	2.23113	4.27434	23.4771	1.26413e-06	4.24809e-05			LOC124157709	1.26103	4.52287	18.1125	2.08235e-05	0.000397989
LOC124154275	2.23917	3.61401	12.4099	0.000427068	0.00790802			LOC124153781	1.26192	4.25672	11.6569	0.000639634	0.00864102
LOC124153262	2.25575	5.82134	24.7331	6.58429e-07	2.33517e-05			LOC124173379	1.26575	6.21093	11.7409	0.000611404	0.00831127
LOC124166740	2.26635	2.67843	17.6729	2.62335e-05	0.000661181			LOC124167663	1.26595	2.82025	12.9084	0.000327107	0.00485306
LOC124157344	2.26863	9.35124	10.7469	0.00104452	0.0172314			LOC124162356	1.26618	4.12531	12.8743	0.000333134	0.00492542
LOC124163908	2.27452	4.60266	16.1953	5.71351e-05	0.00133495			LOC124154319	1.2669	5.335	11.77	0.000601941	0.00824447
LOC124169475	2.27633	3.80009	16.9306	3.87708e-05	0.000940169			LOC124153942	1.26714	5.84014	11.1446	0.000842783	0.0109632
LOC124160913	2.27717	1.43	12.8368	0.00033987	0.00650351			LOC124167901	1.26884	3.89	10.6232	0.0011168	0.0138171
LOC124169007	2.28111	1.99883	17.3785	3.06269e-05	0.00076308			LOC124156202	1.27128	8.1931	9.22911	0.00238198	0.0258008
LOC124159850	2.28939	1.95436	11.2037	0.000816363	0.0139977			LOC124166360	1.27133	-0.228458	8.13795	0.00433483	0.042156
LOC124160667	2.29163	5.40704	11.5961	0.00066092	0.011663			LOC124156172	1.27361	2.38631	8.53981	0.00347462	0.0353807
LOC124162237	2.29408	6.12138	24.7205	6.62745e-07	2.34285e-05			LOC124158628	1.27668	5.79177	11.7598	0.000605233	0.00826985
LOC124155860	2.29655	3.31303	13.9674	0.000186011	0.00384306			LOC124162110	1.27881	5.25748	14.0566	0.000177391	0.00284952
LOC124169610	2.29759	9.30772	17.5815	2.7526e-05	0.000692156			LOC124157419	1.28855	3.4376	8.02858	0.0046045	0.0439976
LOC124159252	2.30002	3.34324	22.5659	2.03057e-06	6.54109e-05			LOC124160863	1.28996	6.52194	13.3766	0.000254777	0.0039245
LOC124159080	2.30112	0.668904	17.0037	3.73074e-05	0.000910768			LOC124153542	1.29317	1.20405	10.2652	0.00135565	0.0163626
LOC124160965	2.30486	0.457762	13.0508	0.000303157	0.00590479			LOC124164260	1.2939	1.17673	8.51532	0.00352169	0.0356599
LOC124159383	2.31485	5.06473	19.7148	8.99044e-06	0.00025164			LOC124155976	1.29476	3.27241	14.5843	0.000134027	0.00220172
LOC124155190	2.31794	6.15347	9.63381	0.00191028	0.0293358			LOC124155664	1.29709	5.51129	16.3259	5.33291e-05	0.000943014
LOC124158895	2.31976	7.41605	24.0033	9.6173e-07	3.30326e-05			LOC124166040	1.29932	3.87065	9.80137	0.00174382	0.0200254
LOC124169151	2.33659	4.45438	21.1906	4.15802e-06	0.00012646			LOC124164197	1.30605	0.0830383	8.28305	0.00400169	0.0395982
LOC124153322	2.33792	5.60989	28.8094	7.98606e-08	3.43685e-06			LOC124168529	1.30642	3.67275	9.67002	0.00187299	0.0212617
LOC124169248	2.34143	4.09065	21.3111	3.90472e-06	0.000119089			LOC124155858	1.30982	4.01469	12.6069	0.000384326	0.00560261
LOC124167787	2.34317	3.69975	26.4494	2.70527e-07	1.02631e-05			LOC124167720	1.31135	5.64467	9.8207	0.00172559	0.019879
LOC124163490	2.34792	3.99144	21.8937	2.88185e-06	9.06866e-05			LOC124158508	1.3133	4.29932	12.9438	0.00032099	0.00478843
LOC124160625	2.35067	8.07345	17.7401	2.53231e-05	0.000641205			LOC124154284	1.31432	5.8158	11.518	0.00068924	0.0092309
LOC124166724	2.35879	0.483017	17.3334	3.13623e-05	0.000779617			LOC124163847	1.31652	6.97066	8.04186	0.00457085	0.0438006
LOC124173808	2.36582	0.13807	14.7884	0.00012027	0.002619			LOC124156007	1.31703	4.53553	10.7633	0.00103534	0.0129269
LOC124174070	2.37083	3.70392	26.4792	2.66388e-07	1.01414e-05			LOC124158796	1.3172	8.10419	8.13351	0.00434546	0.042156
LOC124163035	2.37325	5.57839	15.0814	0.000102973	0.00227167			LOC124154221	1.32358	7.2485	11.6707	0.000634918	0.00858798
LOC124154666	2.38254	6.8775	19.4048	1.05742e-05	0.000292212			LOC124157034	1.3305	0.117605	7.90614	0.00492672	0.0463478
LOC124161345	2.39046	2.08349	11.0091	0.000906679	0.0153768			LOC124155524	1.33183	1.20123	7.78537	0.00526709	0.0488317
LOC124160505	2.39946	4.44306	21.0461	4.48366e-06	0.000135606			LOC124166927	1.33713	8.42935	8.1346	0.00434285	0.042156
LOC124157601	2.4	6.56077	24.5342	7.30027e-07	2.57234e-05			LOC124157668	1.33771	4.01982	12.0821	0.000509077	0.00712225
LOC124157598	2.40376	7.62574	20.9434	4.73048e-06	0.00014228			LOC124153756	1.34155	1.52079	8.46989	0.00361072	0.036358
LOC124157285	2.406	5.92552	19.7843	8.66924e-06	0.000244033			LOC124166023	1.34298	13.9631	8.59731	0.00336661	0.0345069
LOC124162259	2.42269	2.57312	16.7076	4.36054e-05	0.00104576			LOC124162242	1.34494	7.97001	10.2039	0.00140144	0.0168219
LOC124155800	2.42546	4.38608	20.0628	7.49422e-06	0.000214729			LOC124172753	1.34849	4.60515	12.548	0.000396626	0.00575545
LOC124157799	2.44118	3.1365	29.7044	5.03199e-08	2.24542e-06			LOC124153533	1.35211	4.73826	15.6793	7.50427e-05	0.00129128
LOC124167727	2.4429	2.56645	20.877	4.89745e-06	0.000146493			LOC124156238	1.35882	6.93738	13.9369	0.000189048	0.00300569
LOC124154089	2.45089	7.2065	33.5847	6.8227e-09	3.6061e-07			LOC124158695	1.36066	2.47104	8.98233	0.00272603	0.0290643
LOC124164250	2.45489	4.38504	21.357	3.81234e-06	0.000116926			LOC124167705	1.3614	1.37796	9.32982	0.00225454	0.0247658
LOC124160945	2.45953	5.10096	42.9212	5.69891e-11	5.76173e-09			LOC124167743	1.36149	4.3609	18.4442	1.74955e-05	0.000338548
LOC124155603	2.462	1.48085	16.8265	4.09581e-05	0.00098662			LOC124154353	1.36533	4.883	12.4047	0.000428263	0.00609602
LOC124162104	2.46491	1.68537	12.703	0.000365062	0.00693682			LOC124162715	1.36552	4.86516	14.1617	0.000167749	0.00271874
LOC124172835	2.46954	5.41139	41.4669	1.19884e-10	1.05266e-08			LOC124157506	1.37044	4.77562	11.2865	0.000780722	0.0102541
LOC124156858	2.47396	7.31357	19.6773	9.16835e-06	0.000255961			LOC124163811	1.37109	0.519286	8.19422	0.0042024	0.0412464
LOC124162846	2.482	7.02658	17.8271	2.41919e-05	0.000613988			LOC124169218	1.3714	4.84744	13.578	0.000228846	0.00355528
LOC124157584	2.49727	1.3509	12.6521	0.000375151	0.0071161			LOC124168744	1.37188	4.3294	13.0343	0.000305842	0.00458763
LOC124158127	2.50734	4.16784	28.3531	1.01083e-07	4.28246e-06			LOC124172002	1.37318	1.53547	11.1312	0.000848854	0.0110159
LOC124158794	2.50785	6.33513	18.3689	1.82002e-05	0.000478656			LOC124169311	1.37797	7.43426	9.55704	0.00199184	0.0224236
LOC124165500	2.50912	5.22872	35.5627	2.46967e-09	1.47659e-07			LOC124159181	1.37886	4.02783	12.8731	0.000333343	0.00492542
LOC124169046	2.51618	8.17065	24.3607	7.98839e-07	2.78774e-05			LOC124158866	1.38026	4.68177	15.4956	8.26954e-05	0.00140738
LOC124158138	2.51947	1.67097	16.5252	4.80084e-05	0.0011438			LOC124156236	1.38182	5.01463	14.1434	0.000169388	0.00274121
LOC124172997	2.52337	7.83998	18.3373	1.85047e-05	0.000485493			LOC124172003	1.38521	-0.498605	8.16635	0.00426748	0.0416596
LOC124160141	2.53376	5.00595	31.9394	1.59055e-08	7.69684e-07			LOC124170286	1.38552	3.51074	8.71263	0.00316012	0.0327923
LOC124161271	2.54056	4.72829	14.8976	0.000113506	0.00249163			LOC124168018	1.39326	4.3064	12.9128	0.000326339	0.00484828
LOC124166881	2.54594	8.52762	17.0107	3.71703e-05	0.000909462			LOC124162004	1.39377	5.83654	12.9133	0.000326261	0.00484828
LOC124158559	2.54637	5.00849	31.0975	2.45391e-08	1.1418e-06			LOC124174118	1.3941	4.08941	15.5448	8.05744e-05	0.00137992
LOC124174076	2.55663	4.57201	16.3307	5.31944e-05	0.00125909			LOC124164174	1.396	4.92909	20.7042	5.3597e-06	0.00011166
LOC124160219	2.55821	4.65104	22.9831	1.63428e-06	5.34357e-05			LOC124172363	1.39854	-0.277154	9.41064	0.0021573	0.0239477
LOC124160086	2.56835	4.50132	29.1401	6.73289e-08	2.95596e-06			LOC124170544	1.40069	5.78243	17.9566	2.25995e-05	0.000428171
LOC124153167	2.57894	3.73059	16.5167	4.82227e-05	0.0011464			LOC124156039	1.40707	4.63539	17.3764	3.06616e-05	0.000567083
LOC124161147	2.58234	6.62228	25.3807	4.70607e-07	1.70231e-05			LOC124158048	1.41096	4.56229	18.9093	1.37081e-05	0.000270065
LOC124165073	2.58536	3.93402	15.9128	6.63294e-05	0.00153982			LOC124158084	1.41892	0.796915	10.4409	0.00123255	0.0150438
LOC124153818	2.60259	8.08748	9.703	0.00183968	0.0284523			LOC124170243	1.42019	1.40585	7.87117	0.00502291	0.0469683
LOC124161918	2.61712	0.683769	16.8474	4.05091e-05	0.00098014			LOC124155687	1.42371	5.65566	16.7652	4.23021e-05	0.000762912
LOC124164189	2.61765	1.39535	21.3174	3.89176e-06	0.000119026			LOC124153764	1.42485	3.32425	13.8154	0.000201679	0.0031716
LOC124169451	2.62089	6.9599	12.6412	0.000377334	0.00713265			LOC124160761	1.42515	2.21893	12.0278	0.000524133	0.00727034
LOC124167958	2.62716	3.09668	32.935	9.52933e-09	4.89412e-07			LOC124157714	1.4317	5.60944	19.3419	1.0928e-05	0.000219265
LOC124153673	2.63204	3.51772	18.0586	2.14209e-05	0.000553993			LOC124159169	1.43448	5.96115	9.82637	0.00172027	0.0198388
LOC124166671	2.64024	4.69349	38.8784	4.51036e-10	3.29589e-08			LOC124155633	1.43507	4.47895	25.34	4.80626e-07	1.19606e-05
LOC124153389	2.67584	1.65464	17.467	2.92346e-05	0.00073006			LOC124156200	1.43717	8.44734	11.7488	0.000608835	0.00828671
LOC124162672	2.68609	4.33325	35.7076	2.29267e-09	1.37915e-07			LOC124166642	1.44095	3.6721	15.7823	7.10656e-05	0.00122673
LOC124154394	2.70593	2.04159	26.6732	2.4094e-07	9.30267e-06			LOC124159028	1.4413	5.21554	16.524	4.8039e-05	0.000862086
LOC124169280	2.70859	3.80893	12.866	0.0003346	0.00642526			LOC124165002	1.44132	4.28679	22.2454	2.39938e-06	5.31431e-05
LOC124171646	2.71595	0.99084	22.1325	2.54466e-06	8.12501e-05			LOC124161951	1.44302	6.08218	16.2362	5.59158e-05	0.00098555
LOC124155867	2.72125	1.38449	22.4026	2.2107e-06	7.10032e-05			LOC124168147	1.44318	10.1112	9.2558	0.0023475	0.0255291
LOC124172746	2.73574	0.848903	20.1223	7.26431e-06	0.000209243			LOC124163289	1.44381	6.39332	12.6073	0.00038425	0.00560261
LOC124154141	2.74211	5.50158	19.5861	9.61671e-06	0.000267109			LOC124153577	1.44463	4.54055	10.0318	0.0015386	0.0181282
LOC124160698	2.75734	1.38544	18.4684	1.72745e-05	0.000456517			LOC124167533	1.44694	3.64655	17.5819	2.75193e-05	0.00051372
LOC124156627	2.77912	4.09416	31.9228	1.60423e-08	7.72871e-07			LOC124163297	1.45597	10.0584	12.4726	0.000412954	0.00592464
LOC124158957	2.78147	1.98856	15.6041	7.80835e-05	0.00178233			LOC124161592	1.46286	6.37622	13.1283	0.000290876	0.00439344
LOC124162764	2.78424	4.09184	27.5651	1.51891e-07	6.19397e-06			LOC124172377	1.46368	0.12352	8.70445	0.00317434	0.032877
LOC124153266	2.78588	6.14736	32.5533	1.15967e-08	5.81867e-07			LOC124163308	1.46447	3.6144	9.08492	0.00257726	0.027668
LOC124162200	2.81096	6.84135	26.9073	2.13451e-07	8.3599e-06			LOC124168264	1.46494	3.51453	10.0178	0.00155032	0.0182465
LOC124158177	2.81577	2.37829	12.9826	0.000314404	0.00610202			LOC124168062	1.47212	0.230383	8.13935	0.00433148	0.042156
LOC124160940	2.83969	2.58227	17.884	2.3479e-05	0.000597289			LOC124167273	1.4732	0.581443	8.854	0.00292447	0.0306985
LOC124166890	2.84159	2.20496	22.8408	1.75987e-06	5.71061e-05			LOC124163850	1.47598	3.73527	18.1463	2.04569e-05	0.000391671
LOC124162612	2.85102	1.55189	16.6461	4.50431e-05	0.00107787			LOC124166911	1.47863	5.64229	8.30269	0.00395865	0.0392795
LOC124159713	2.86564	3.67465	17.9446	2.2743e-05	0.000581281			LOC124160764	1.47991	6.27624	10.1904	0.00141177	0.0169273
LOC124156317	2.86798	4.22026	34.7682	3.71386e-09	2.10607e-07			LOC124154321	1.48195	3.67623	11.6186	0.000652946	0.008799
LOC124154131	2.87101	1.64745	22.6079	1.98661e-06	6.41847e-05			LOC124153340	1.48292	-0.422692	8.07585	0.00448592	0.043341
LOC124154397	2.87166	2.77638	14.2354	0.000161308	0.00339976			LOC124160947	1.48317	6.41662	11.6788	0.000632155	0.00856125
LOC124157270	2.87189	7.53707	20.3681	6.38845e-06	0.000186982			LOC124165745	1.48322	4.56275	10.5757	0.00114585	0.0140803
LOC124167101	2.8723	5.58649	39.8472	2.74625e-10	2.19862e-08			LOC124157566	1.48812	6.9417	16.1364	5.89403e-05	0.00103718
LOC124155070	2.8841	1.36472	21.0668	4.43551e-06	0.000134523			LOC124154373	1.49802	3.78157	9.08139	0.00258224	0.0276887
LOC124155043	2.89145	8.39487	23.0259	1.59835e-06	5.24183e-05			LOC124162061	1.50501	2.08363	8.01346	0.00464309	0.044215
LOC124173125	2.89267	1.41323	10.8398	0.000993427	0.0165112			LOC124169429	1.50793	1.12346	8.4201	0.00371096	0.0371951
LOC124165765	2.89336	3.24206	31.3593	2.14427e-08	1.01068e-06			LOC124154719	1.50885	3.02866	16.4375	5.028e-05	0.000896385
LOC124167971	2.90182	5.92023	34.2531	4.83899e-09	2.66096e-07			LOC124162307	1.51029	4.43898	19.5843	9.62579e-06	0.000195299
LOC124161338	2.90452	2.5174	15.6176	7.75303e-05	0.00177716			LOC124160220	1.51571	5.49029	8.79778	0.00301598	0.0315373
LOC124153784	2.91534	3.2686	31.8401	1.67401e-08	8.02935e-07			LOC124170430	1.51866	1.86438	10.7267	0.00105599	0.0131696
LOC124157585	2.92247	4.94562	33.5092	7.09259e-09	3.73063e-07			LOC124155058	1.52722	-0.271039	7.91716	0.00489681	0.0461265
LOC124156187	2.94225	2.00947	22.1965	2.46124e-06	7.88175e-05			LOC124155891	1.52845	4.78306	20.0094	7.70627e-06	0.000158423
LOC124164340	2.95902	2.49006	17.5145	2.85127e-05	0.000715315			LOC124163631	1.53112	3.29336	12.4498	0.000418038	0.00598967
LOC124165979	2.95944	6.16803	33.6377	6.63935e-09	3.5263e-07			LOC124161874	1.53122	5.21299	15.9104	6.64131e-05	0.00115374
LOC124155586	2.9622	3.07119	18.0963	2.10012e-05	0.00054443			LOC124161918	1.53191	-0.12071	7.98961	0.00470464	0.044762
LOC124159174	2.96264	4.10943	39.5508	3.1964e-10	2.50377e-08			LOC124155900	1.53495	5.55645	9.88992	0.00166186	0.0193085
LOC124166903	2.96899	4.54938	25.4496	4.54088e-07	1.65355e-05			LOC124156390	1.53532	2.08684	15.4312	8.55656e-05	0.00145395
LOC124160302	2.97785	2.65905	21.6255	3.3142e-06	0.0001031			LOC124163642	1.54213	4.93303	20.163	7.11148e-06	0.00014675
LOC124162749	2.99673	4.2126	24.4728	7.5368e-07	2.64712e-05			LOC124160178	1.54471	5.3084	22.3204	2.30747e-06	5.14217e-05
LOC124153286	3.00797	6.06425	19.2652	1.1376e-05	0.000309654			LOC124154442	1.54565	7.20408	13.0252	0.000307321	0.00460347
LOC124161263	3.01049	6.67639	23.5539	1.21462e-06	4.09435e-05			LOC124167087	1.54568	1.00537	8.29909	0.00396649	0.0393214
LOC124165344	3.01764	3.21458	29.3396	6.07422e-08	2.67758e-06			LOC124163046	1.55057	1.36239	9.74228	0.00180077	0.0205277
LOC124161264	3.01877	4.81565	20.9684	4.66927e-06	0.000140828			LOC124168358	1.554	6.7025	18.0598	2.14073e-05	0.000408429
LOC124160355	3.02503	4.37693	32.1507	1.42664e-08	6.9656e-07			LOC124155871	1.55969	4.25779	14.2544	0.000159685	0.00259577
LOC124156371	3.02627	5.38235	27.879	1.29143e-07	5.36682e-06			LOC124168416	1.56067	7.14524	10.9494	0.000936324	0.0119233
LOC124154220	3.0402	2.93005	25.6942	4.00022e-07	1.47143e-05			LOC124155249	1.56342	1.21363	8.64648	0.00327693	0.033683
LOC124165780	3.04263	7.14277	26.505	2.6286e-07	1.00451e-05			LOC124170439	1.56391	2.62394	10.3971	0.00126211	0.0153374
LOC124167007	3.04584	4.11836	41.8898	9.65661e-11	8.68935e-09			LOC124160654	1.56567	2.39677	10.0869	0.00149325	0.0177866
LOC124162681	3.04927	2.0679	19.7914	8.63717e-06	0.000244033			LOC124174132	1.56809	3.36453	9.92971	0.00162632	0.0189563
LOC124162067	3.05251	4.11508	27.039	1.99396e-07	7.92346e-06			LOC124155237	1.56839	3.88919	16.7364	4.29501e-05	0.000773315
LOC124168910	3.0636	9.7766	29.1051	6.85564e-08	2.98577e-06			LOC124170235	1.5688	3.79828	25.8317	3.72512e-07	9.4651e-06
LOC124167527	3.0655	6.0678	37.7957	7.85556e-10	5.09115e-08			LOC124158985	1.57355	6.26296	10.997	0.000912602	0.0116622
LOC124166810	3.06681	5.49409	13.9832	0.000184451	0.00381806			LOC124168525	1.57462	3.05809	10.8065	0.00101143	0.012672
LOC124157471	3.08134	2.32647	26.4064	2.76621e-07	1.04578e-05			LOC124153816	1.57483	2.19309	9.35461	0.00222425	0.0245571
LOC124159399	3.08181	2.49694	17.3269	3.14693e-05	0.000780497			LOC124160751	1.57768	4.90953	18.1555	2.03582e-05	0.000391158
LOC124160409	3.08398	8.0698	26.8472	2.20197e-07	8.5932e-06			LOC124154378	1.58623	5.0839	18.0506	2.15113e-05	0.000409693
LOC124157588	3.09542	2.721	25.4963	4.43227e-07	1.61942e-05			LOC124156201	1.58745	7.69721	15.3864	8.76152e-05	0.00148183
LOC124168980	3.10808	9.36944	26.3699	2.81897e-07	1.06204e-05			LOC124164413	1.58877	0.935515	10.2254	0.00138523	0.0166825
LOC124160318	3.10946	3.96743	14.8611	0.000115724	0.00253013			LOC124153967	1.59614	5.25507	24.5306	7.31372e-07	1.77537e-05
LOC124156976	3.11622	5.80986	30.0826	4.14036e-08	1.87834e-06			LOC124154406	1.59856	4.97837	20.6685	5.46061e-06	0.000113329
LOC124165372	3.11808	6.92117	20.2208	6.89994e-06	0.000200873			LOC124154377	1.59983	4.71901	15.9572	6.47915e-05	0.00113099
LOC124154748	3.12474	2.47189	26.7868	2.27188e-07	8.83438e-06			LOC124157098	1.60328	1.97693	11.0278	0.000897547	0.0115104
LOC124157737	3.13209	2.70488	23.0922	1.54413e-06	5.0793e-05			LOC124161590	1.60376	2.93156	9.18702	0.00243737	0.0263483
LOC124153855	3.14672	3.08978	32.2764	1.33728e-08	6.58838e-07			LOC124167813	1.60568	1.36277	10.104	0.0014795	0.017642
LOC124153268	3.15577	4.75349	35.1363	3.07415e-09	1.78039e-07			LOC124156498	1.6101	-0.0135677	8.25253	0.00406953	0.0402329
LOC124157283	3.16498	3.19139	21.7675	3.07776e-06	9.6295e-05			LOC124169716	1.61158	5.7958	23.062	1.56862e-06	3.57625e-05
LOC124155140	3.17338	3.79052	24.0696	9.29165e-07	3.21167e-05			LOC124164999	1.61352	2.62349	12.3784	0.000434339	0.00616636
LOC124153396	3.17831	5.23754	41.0857	1.45699e-10	1.22975e-08			LOC124162284	1.61397	8.2887	10.3017	0.0013291	0.0160957
LOC124168175	3.20661	4.62228	37.862	7.59288e-10	4.95038e-08			LOC124163654	1.61571	4.0478	8.88097	0.00288158	0.0303068
LOC124162456	3.23331	4.21407	30.0077	4.30334e-08	1.94418e-06			LOC124156992	1.61916	7.32787	11.8112	0.000588742	0.00810452
LOC124164873	3.23682	1.06923	31.2125	2.3127e-08	1.08537e-06			LOC124165377	1.6234	4.17095	13.1599	0.000285999	0.00434391
LOC124159082	3.2454	4.30611	22.0146	2.7059e-06	8.53966e-05			LOC124156122	1.62824	0.698802	8.50407	0.00354353	0.0358474
LOC124156859	3.26126	6.88851	28.8347	7.8828e-08	3.40587e-06			LOC124162174	1.62832	6.51641	18.642	1.57705e-05	0.000307907
LOC124163033	3.26256	5.37703	30.7223	2.97723e-08	1.37891e-06			LOC124155854	1.62873	5.08407	16.1031	5.99856e-05	0.00105047
LOC124154667	3.26619	4.95638	38.4851	5.51722e-10	3.87558e-08			LOC124162977	1.63151	5.96495	17.606	2.71729e-05	0.000508614
LOC124168588	3.29163	1.90991	24.3113	8.19566e-07	2.85094e-05			LOC124169536	1.6324	1.15465	8.50031	0.00355086	0.0358881
LOC124153674	3.29257	2.3581	19.2006	1.17675e-05	0.000318717			LOC124165315	1.63548	7.40856	8.03301	0.00459324	0.0439327
LOC124154351	3.30737	1.15678	26.0557	3.31701e-07	1.23684e-05			LOC124168963	1.64099	7.96568	11.7332	0.000613955	0.00833553
LOC124157323	3.31036	6.17992	37.29	1.01805e-09	6.48221e-08			LOC124158855	1.64099	4.90228	26.9935	2.04139e-07	5.46801e-06
LOC124156868	3.31276	6.31061	27.46	1.6038e-07	6.49151e-06			LOC124167033	1.64586	-0.175715	7.88609	0.00498164	0.0467267
LOC124160311	3.32047	4.54001	19.7753	8.70996e-06	0.000244418			LOC124161279	1.6459	3.20049	15.783	7.1037e-05	0.00122673
LOC124160281	3.32219	3.83771	28.5228	9.26018e-08	3.95392e-06			LOC124161268	1.64804	4.91737	8.7608	0.00307774	0.0320905
LOC124163453	3.32407	7.93633	26.9767	2.05927e-07	8.12368e-06			LOC124163911	1.64849	1.13642	12.5304	0.000400391	0.00577487
LOC124155817	3.32438	3.82041	49.1239	2.40289e-12	5.56653e-10			LOC124158862	1.64953	5.63123	26.1773	3.11457e-07	8.1031e-06
LOC124155864	3.33439	1.74656	21.3681	3.79031e-06	0.000116579			LOC124160598	1.65051	3.6086	22.2471	2.39717e-06	5.31431e-05
LOC124163837	3.33483	7.6215	35.5532	2.48178e-09	1.47659e-07			LOC124153398	1.65202	1.24427	10.05	0.0015235	0.0180307
LOC124160727	3.36714	6.95299	31.6898	1.80866e-08	8.59942e-07			LOC124153999	1.65868	4.17746	18.8659	1.40239e-05	0.000275786
LOC124160519	3.37313	4.06132	25.6987	3.99095e-07	1.47143e-05			LOC124156313	1.66438	7.17146	12.0805	0.000509527	0.00712225
LOC124161357	3.38964	5.45313	33.3666	7.63234e-09	3.97612e-07			LOC124161598	1.66611	3.97179	11.3097	0.000771039	0.0101514
LOC124154202	3.39087	4.85369	27.9482	1.2461e-07	5.19828e-06			LOC124159632	1.66627	6.37372	19.1135	1.23173e-05	0.000244883
LOC124167630	3.39539	4.52236	24.3051	8.22221e-07	2.85106e-05			LOC124155877	1.67459	1.18086	9.00348	0.00269465	0.028758
LOC124155796	3.41526	6.41909	23.3453	1.35372e-06	4.52126e-05			LOC124163856	1.69045	4.64736	11.4661	0.000708783	0.00943454
LOC124169818	3.42977	2.65083	19.3168	1.10728e-05	0.000304447			LOC124154019	1.6909	4.81648	17.0038	3.73058e-05	0.000679565
LOC124158162	3.4439	4.89018	33.4063	7.47813e-09	3.91451e-07			LOC124154403	1.6992	2.85952	10.0027	0.00156307	0.0183436
LOC124154115	3.45517	4.88822	12.3278	0.00044625	0.00817975			LOC124166361	1.70121	4.42154	11.7989	0.000592653	0.00812749
LOC124160164	3.46426	6.75978	27.7224	1.40032e-07	5.75346e-06			LOC124155254	1.70243	0.734952	7.90259	0.0049364	0.0463988
LOC124158554	3.46636	10.7032	24.401	7.82273e-07	2.73871e-05			LOC124174201	1.70254	2.54239	18.4762	1.72039e-05	0.000333498
LOC124157518	3.47211	6.74309	27.4917	1.57773e-07	6.40982e-06			LOC124157854	1.70495	6.59977	17.0599	3.62188e-05	0.000660871
LOC124160831	3.47253	3.63427	37.8679	7.57014e-10	4.95038e-08			LOC124168474	1.70558	10.4495	12.5345	0.00039951	0.00577281
LOC124155547	3.48115	1.71425	23.5937	1.18974e-06	4.02296e-05			LOC124159677	1.71153	1.80878	8.97911	0.00273083	0.029087
LOC124161432	3.49619	2.64799	32.3718	1.27318e-08	6.32985e-07			LOC124172557	1.7163	-0.126061	11.3809	0.000742015	0.00979298
LOC124165415	3.4964	9.67548	28.2755	1.05217e-07	4.42316e-06			LOC124168186	1.71995	4.82341	25.6607	4.07038e-07	1.0223e-05
LOC124162322	3.49972	2.73708	34.1477	5.10837e-09	2.781e-07			LOC124157781	1.72291	5.40774	10.836	0.00099546	0.0125621
LOC124162241	3.50823	3.98443	40.6047	1.86354e-10	1.53714e-08			LOC124158639	1.72403	6.41694	18.9949	1.31068e-05	0.000259629
LOC124162310	3.5162	3.02916	38.8209	4.64524e-10	3.37183e-08			LOC124153697	1.72992	3.61055	15.5457	8.05326e-05	0.00137992
LOC124162383	3.51643	3.33715	34.7217	3.80368e-09	2.13476e-07			LOC124160461	1.7412	4.99654	9.4991	0.00205572	0.0229764
LOC124174013	3.52972	3.52653	43.427	4.40081e-11	4.52038e-09			LOC124168313	1.74699	5.49053	20.6909	5.39709e-06	0.000112224
LOC124161267	3.53377	4.23421	31.1972	2.33108e-08	1.0893e-06			LOC124165494	1.74765	6.91842	13.5231	0.000235646	0.00364531
LOC124166764	3.53908	5.91658	17.4869	2.89299e-05	0.000724112			LOC124158864	1.74868	2.82599	14.645	0.000129778	0.00213515
LOC124160266	3.56633	3.24435	26.5044	2.62936e-07	1.00451e-05			LOC124166896	1.75181	-0.383422	8.69194	0.00319621	0.0329779
LOC124154466	3.57644	3.28826	36.4903	1.53427e-09	9.3325e-08			LOC124164158	1.75395	3.35092	21.3231	3.88038e-06	8.25814e-05
LOC124164294	3.57959	1.34871	29.3751	5.96399e-08	2.63967e-06			LOC124160315	1.75489	4.62534	9.34336	0.00223795	0.0246833
LOC124163592	3.5906	3.09058	32.7879	1.02785e-08	5.18114e-07			LOC124165740	1.75622	7.37641	9.78828	0.00175628	0.020126
LOC124165297	3.62478	4.30378	45.6852	1.3887e-11	1.82171e-09			LOC124163909	1.75888	1.87643	9.65267	0.00189077	0.0213966
LOC124166646	3.64623	3.24784	23.1871	1.46981e-06	4.87906e-05			LOC124154200	1.75999	3.02692	11.1257	0.000851393	0.0110356
LOC124154712	3.67122	5.81426	40.7778	1.70563e-10	1.41762e-08			LOC124160085	1.76081	5.58606	13.233	0.000275069	0.00419548
LOC124165078	3.69831	2.4	20.3974	6.29145e-06	0.00018464			LOC124160230	1.76194	1.49159	13.731	0.000210939	0.00329592
LOC124153164	3.71443	2.99383	24.9975	5.74036e-07	2.04252e-05			LOC124163411	1.7637	6.50837	23.2041	1.45687e-06	3.35666e-05
LOC124155813	3.72723	3.07946	40.5561	1.91053e-10	1.56405e-08			LOC124167700	1.76403	5.57967	22.0549	2.64969e-06	5.82129e-05
LOC124155103	3.73174	1.73415	28.438	9.67467e-08	4.11476e-06			LOC124166721	1.76584	2.25356	15.1376	9.99538e-05	0.0016723
LOC124164244	3.73686	3.82053	23.6061	1.18211e-06	4.0096e-05			LOC124156998	1.76926	4.39809	21.6715	3.23564e-06	6.96783e-05
LOC124161504	3.74794	5.86552	40.1001	2.41279e-10	1.94596e-08			LOC124165870	1.77105	5.35502	28.159	1.11746e-07	3.10803e-06
LOC124155394	3.75394	5.5107	30.1777	3.94221e-08	1.80348e-06			LOC124164596	1.78236	0.754601	15.0608	0.000104105	0.00173376
LOC124157371	3.75627	5.25138	39.0523	4.12595e-10	3.07694e-08			LOC124161140	1.78912	7.08325	7.92047	0.00488785	0.0461018
LOC124165080	3.78314	3.25865	36.3495	1.64921e-09	9.97586e-08			LOC124158317	1.78953	8.8685	14.7669	0.00012165	0.00201362
LOC124154274	3.80517	8.53409	25.8335	3.72181e-07	1.37834e-05			LOC124159602	1.80114	2.2855	16.5161	4.82391e-05	0.00086425
LOC124164164	3.80533	3.69512	30.7148	2.98882e-08	1.37891e-06			LOC124161993	1.8057	1.80679	8.61327	0.00333723	0.0342381
LOC124153260	3.83608	5.59075	22.0799	2.61539e-06	8.30216e-05			LOC124162420	1.80866	7.13125	12.5466	0.000396927	0.00575545
LOC124165769	3.83717	7.50652	23.7974	1.07025e-06	3.65295e-05			LOC124160749	1.81101	2.30032	8.5153	0.00352173	0.0356599
LOC124156413	3.84655	2.89999	26.7609	2.30246e-07	8.92143e-06			LOC124160930	1.81609	0.969481	15.4959	8.26847e-05	0.00140738
LOC124174162	3.85192	2.21592	25.5176	4.38356e-07	1.60701e-05			LOC124165098	1.81887	5.517	27.6688	1.43966e-07	3.94366e-06
LOC124165996	3.86081	2.95544	34.6111	4.02605e-09	2.23651e-07			LOC124157070	1.82063	4.99155	28.229	1.0778e-07	3.00541e-06
LOC124162621	3.87394	5.33904	36.6856	1.388e-09	8.58669e-08			LOC124155336	1.82075	6.09493	26.348	2.8512e-07	7.47152e-06
LOC124156043	3.88033	7.93086	30.4287	3.46358e-08	1.5912e-06			LOC124153477	1.82236	2.67396	13.2572	0.000271533	0.00414737
LOC124162745	3.8823	4.26246	40.8645	1.63159e-10	1.36652e-08			LOC124154405	1.82357	3.44249	24.3842	7.89136e-07	1.90285e-05
LOC124156887	3.89764	3.41714	32.8553	9.92783e-09	5.07485e-07			LOC124167526	1.82862	10.3709	13.8651	0.000196415	0.00310919
LOC124167124	3.9068	3.74512	37.6751	8.3564e-10	5.38369e-08			LOC124165631	1.82934	4.10877	12.4266	0.000423253	0.00604052
LOC124155916	3.91527	5.00132	56.165	6.66381e-14	5.18254e-11			LOC124157368	1.83275	4.68741	23.2887	1.39419e-06	3.23279e-05
LOC124156895	3.9398	3.793	35.1685	3.02379e-09	1.77006e-07			LOC124158714	1.83553	3.62473	15.5151	8.18496e-05	0.00139933
LOC124155444	3.95781	2.67242	35.1378	3.07181e-09	1.78039e-07			LOC124155548	1.83621	3.49084	23.0765	1.55682e-06	3.55812e-05
LOC124173966	3.95938	2.77312	28.5505	9.12849e-08	3.91303e-06			LOC124168276	1.84184	2.40801	19.5524	9.78794e-06	0.000197851
LOC124154367	3.9608	1.82187	38.5045	5.46278e-10	3.86838e-08			LOC124164014	1.8428	5.12161	8.57181	0.00341407	0.0349389
LOC124165009	3.98646	9.63842	23.9853	9.70722e-07	3.32365e-05			LOC124173221	1.84461	5.9987	20.1143	7.29489e-06	0.00015025
LOC124154669	4.02696	2.08138	32.8096	1.01641e-08	5.1473e-07			LOC124160828	1.85389	1.19875	9.29407	0.00229897	0.0251522
LOC124165713	4.03484	3.91044	34.5748	4.10177e-09	2.26701e-07			LOC124154360	1.85867	6.23818	24.932	5.93882e-07	1.45461e-05
LOC124154694	4.05179	3.19707	48.9015	2.69142e-12	5.74591e-10			LOC124157760	1.86117	4.56842	29.2323	6.4201e-08	1.87181e-06
LOC124166018	4.05344	5.21408	29.4739	5.66738e-08	2.51863e-06			LOC124154645	1.86256	2.78766	18.5325	1.67036e-05	0.000324958
LOC124156603	4.05855	2.96048	29.9847	4.3547e-08	1.95926e-06			LOC124154623	1.86291	11.7132	8.82841	0.00296577	0.031072
LOC124163274	4.07189	5.91003	42.835	5.95572e-11	5.94917e-09			LOC124156146	1.86678	2.74242	21.713	3.16642e-06	6.83231e-05
LOC124160332	4.15142	4.02145	45.7702	1.32972e-11	1.7874e-09			LOC124162190	1.86786	0.215041	9.54822	0.00200143	0.0225083
LOC124153820	4.15289	9.07263	25.1705	5.2479e-07	1.87958e-05			LOC124155002	1.87289	0.454838	11.3203	0.000766654	0.0101059
LOC124153782	4.15423	6.37513	38.3807	5.82043e-10	4.01094e-08			LOC124159095	1.87343	4.45963	23.6073	1.18139e-06	2.76889e-05
LOC124155101	4.16488	4.85591	32.8329	1.00428e-08	5.10965e-07			LOC124154123	1.87437	5.44333	15.3962	8.71625e-05	0.00147647
LOC124160358	4.18635	3.25776	23.1442	1.50298e-06	4.97399e-05			LOC124154291	1.88079	6.15681	21.0359	4.50758e-06	9.4806e-05
LOC124169120	4.2187	3.29838	36.6138	1.4401e-09	8.80889e-08			LOC124163384	1.88301	4.91193	13.1389	0.00028923	0.00437466
LOC124162740	4.22359	4.20059	45.8694	1.26407e-11	1.74218e-09			LOC124159382	1.8835	5.07797	28.2529	1.06458e-07	2.97616e-06
LOC124161219	4.23955	3.24622	38.2107	6.35018e-10	4.3213e-08			LOC124165073	1.89026	3.34179	8.06523	0.00451228	0.0435027
LOC124161139	4.24336	5.54018	33.7064	6.40905e-09	3.42067e-07			LOC124155744	1.89633	6.66569	29.1128	6.8286e-08	1.97503e-06
LOC124165950	4.26097	6.00774	39.3331	3.57324e-10	2.73982e-08			LOC124166885	1.89723	5.06257	16.3287	5.32518e-05	0.000943014
LOC124160978	4.2964	8.72509	33.9883	5.5444e-09	3.00335e-07			LOC124168034	1.90808	5.14505	23.1235	1.51919e-06	3.48548e-05
LOC124153817	4.29731	7.32585	25.318	4.86146e-07	1.7527e-05			LOC124160236	1.90991	4.33139	21.7461	3.11214e-06	6.72854e-05
LOC124160830	4.32429	3.83447	43.8271	3.58707e-11	3.85656e-09			LOC124153543	1.91417	2.22463	13.8114	0.000202107	0.0031716
LOC124164068	4.34341	4.47775	39.6307	3.06826e-10	2.43848e-08			LOC124157257	1.91443	2.37869	13.8121	0.000202031	0.0031716
LOC124160509	4.34386	6.67181	38.3812	5.81901e-10	4.01094e-08			LOC124169139	1.9147	2.46691	17.505	2.86557e-05	0.000532702
LOC124169622	4.35022	8.33658	20.5295	5.87199e-06	0.000172795			LOC124164516	1.9194	0.5344	9.13364	0.00250952	0.0270476
LOC124165004	4.35647	9.73097	26.9899	2.04518e-07	8.09742e-06			LOC124163581	1.93433	8.29002	13.3393	0.000259901	0.00399213
LOC124155096	4.36036	5.39456	20.9008	4.83702e-06	0.000145084			LOC124163634	1.94133	6.13037	8.20818	0.0041702	0.0409674
LOC124168283	4.3621	7.84973	41.2328	1.35138e-10	1.16777e-08			LOC124163247	1.94136	7.15932	18.9732	1.3257e-05	0.000262127
LOC124162590	4.38525	6.53764	42.9157	5.71516e-11	5.76173e-09			LOC124168562	1.94198	6.91782	27.1816	1.85209e-07	4.9855e-06
LOC124155387	4.38673	3.55152	43.7322	3.76528e-11	3.98023e-09			LOC124167011	1.95103	8.2532	11.802	0.000591679	0.00812439
LOC124167197	4.39888	6.21541	36.6371	1.42294e-09	8.75312e-08			LOC124154222	1.95212	5.44823	27.9979	1.2145e-07	3.35221e-06
LOC124174049	4.41173	3.36514	25.4123	4.62951e-07	1.68021e-05			LOC124168333	1.95239	-0.0502763	13.9296	0.000189785	0.00301301
LOC124159698	4.43249	6.38671	37.163	1.08659e-09	6.83858e-08			LOC124156206	1.95482	1.85739	16.9403	3.8574e-05	0.00070032
LOC124156871	4.45493	2.72141	39.2415	3.74495e-10	2.8514e-08			LOC124162699	1.9656	5.87218	22.4182	2.19281e-06	4.91688e-05
LOC124154692	4.4687	4.98071	37.8651	7.58098e-10	4.95038e-08			LOC124160280	1.96826	3.25868	10.6754	0.00108569	0.0134782
LOC124174008	4.48239	7.33342	20.1435	7.18455e-06	0.000208046			LOC124168107	1.9692	2.93802	13.5274	0.000235112	0.00364222
LOC124174078	4.50598	6.0835	39.0693	4.09034e-10	3.07142e-08			LOC124162405	1.97519	9.39505	10.4331	0.00123775	0.0150765
LOC124174166	4.52497	4.34155	43.8131	3.61287e-11	3.85656e-09			LOC124158823	1.97731	0.566065	18.7689	1.47552e-05	0.000289122
LOC124159232	4.52587	3.5978	43.999	3.28539e-11	3.61327e-09			LOC124168796	1.99586	0.730566	21.3521	3.82204e-06	8.14993e-05
LOC124156474	4.5685	6.28601	44.6021	2.41438e-11	2.82665e-09			LOC124157295	2.00258	5.10307	26.0286	3.36394e-07	8.62803e-06
LOC124170444	4.57007	6.81745	41.1932	1.37904e-10	1.18229e-08			LOC124166811	2.00915	4.63258	17.6682	2.62981e-05	0.000494795
LOC124164094	4.58762	2.84424	42.2782	7.91709e-11	7.43114e-09			LOC124167133	2.02136	4.08869	15.9523	6.4959e-05	0.0011321
LOC124162257	4.60324	3.08874	46.0575	1.14831e-11	1.63935e-09			LOC124162206	2.02291	2.80706	13.0823	0.000298091	0.00447754
LOC124168659	4.61992	5.07422	50.8952	9.74297e-13	2.96719e-10			LOC124166622	2.02869	7.09255	24.6233	6.97031e-07	1.6958e-05
LOC124156461	4.63034	9.5536	27.0648	1.96748e-07	7.84685e-06			LOC124153673	2.03496	3.5797	12.2111	0.000475069	0.0066749
LOC124174075	4.63398	9.20083	27.6414	1.46021e-07	5.97699e-06			LOC124157734	2.03999	4.20371	23.4553	1.27852e-06	2.97092e-05
LOC124174140	4.65479	4.73299	48.2438	3.76379e-12	6.74112e-10			LOC124153653	2.04052	5.76959	31.6084	1.88612e-08	5.94538e-07
LOC124171262	4.65656	4.41973	45.5758	1.46848e-11	1.88103e-09			LOC124168277	2.04174	3.32119	13.3503	0.000258382	0.0039744
LOC124165480	4.6587	7.72667	36.9606	1.20539e-09	7.54272e-08			LOC124165590	2.04999	0.708883	13.8517	0.000197813	0.00312677
LOC124156410	4.6627	3.75711	35.5379	2.50133e-09	1.48013e-07			LOC124153524	2.05096	5.58665	22.8503	1.75123e-06	3.96763e-05
LOC124153384	4.67392	5.59688	32.1287	1.44293e-08	7.01368e-07			LOC124160204	2.05173	3.42586	31.5377	1.95603e-08	6.13021e-07
LOC124159802	4.69183	9.61196	37.9375	7.30472e-10	4.84962e-08			LOC124156608	2.05397	5.74307	24.1744	8.79931e-07	2.09807e-05
LOC124174110	4.69195	3.39805	33.7261	6.34435e-09	3.40282e-07			LOC124167253	2.06219	3.15156	7.84015	0.00510983	0.0475518
LOC124164362	4.70113	5.29312	33.817	6.05482e-09	3.26361e-07			LOC124168513	2.06827	6.0941	28.0745	1.16732e-07	3.23841e-06
LOC124153261	4.70456	8.41449	32.2571	1.35065e-08	6.62428e-07			LOC124169088	2.07417	2.31136	17.4368	2.97018e-05	0.000550268
LOC124165768	4.7144	7.10592	26.1574	3.14691e-07	1.17744e-05			LOC124173953	2.07556	5.64332	10.0507	0.00152287	0.0180307
LOC124166645	4.71539	5.63148	54.844	1.30485e-13	8.35719e-11			LOC124154370	2.0793	0.463554	16.5763	4.67319e-05	0.000840015
LOC124171779	4.7258	3.98114	54.1925	1.81779e-13	1.04169e-10			LOC124158588	2.08264	8.47775	17.0842	3.57593e-05	0.000654683
LOC124160320	4.7469	3.03982	31.7432	1.75963e-08	8.403e-07			LOC124165961	2.08275	2.78977	17.5805	2.75401e-05	0.00051372
LOC124169560	4.75905	2.79208	47.4326	5.69279e-12	9.39138e-10			LOC124169400	2.08452	4.57554	32.2575	1.35032e-08	4.37045e-07
LOC124165239	4.77718	5.51551	50.0147	1.52601e-12	4.05249e-10			LOC124169095	2.10048	6.30365	17.3347	3.13413e-05	0.00057867
LOC124169180	4.77895	7.44738	39.1145	3.99663e-10	3.0219e-08			LOC124154275	2.10527	3.60952	9.62695	0.00191743	0.0216532
LOC124160277	4.77949	5.76857	27.8192	1.332e-07	5.51439e-06			LOC124154135	2.10551	3.33559	25.6663	4.05855e-07	1.02168e-05
LOC124155064	4.7954	5.40044	27.3647	1.68482e-07	6.79421e-06			LOC124160674	2.10626	5.41465	9.5413	0.00200899	0.02257
LOC124174080	4.80085	6.83399	38.5014	5.47144e-10	3.86838e-08			LOC124163618	2.11011	2.94725	16.9304	3.87755e-05	0.000702806
LOC124154281	4.80966	8.46867	32.2994	1.32151e-08	6.54027e-07			LOC124153541	2.11482	1.37071	24.2616	8.41009e-07	2.01898e-05
LOC124160800	4.8104	4.78347	43.9525	3.36443e-11	3.66319e-09			LOC124166813	2.1283	6.06603	32.223	1.37454e-08	4.43563e-07
LOC124169628	4.81219	5.01698	46.6169	8.63137e-12	1.28737e-09			LOC124162531	2.14946	5.67367	26.7709	2.29057e-07	6.0756e-06
LOC124155887	4.8153	5.46546	49.6456	1.84187e-12	4.55779e-10			LOC124153252	2.15791	6.19944	11.0461	0.000888721	0.011416
LOC124162209	4.87182	7.89949	38.1346	6.6029e-10	4.41057e-08			LOC124154381	2.17014	4.20014	26.7521	2.313e-07	6.12016e-06
LOC124158161	4.90834	3.97335	49.2314	2.27481e-12	5.38437e-10			LOC124166724	2.17478	0.494197	14.6659	0.000128347	0.00211481
LOC124162494	4.9312	3.71239	45.8306	1.28935e-11	1.75481e-09			LOC124162461	2.17529	2.30713	14.0794	0.000175256	0.00281939
LOC124155519	4.96156	5.44314	54.2401	1.77431e-13	1.04169e-10			LOC124154394	2.17641	1.92196	19.177	1.19143e-05	0.00023774
LOC124166780	4.97459	6.72322	33.0098	9.16938e-09	4.73157e-07			LOC124164554	2.18652	5.06128	29.809	4.76779e-08	1.42837e-06
LOC124153824	4.98151	7.30526	34.7941	3.6648e-09	2.08913e-07			LOC124170433	2.19427	0.344154	21.4039	3.72007e-06	7.96373e-05
LOC124153665	4.99735	6.28597	50.3618	1.27857e-12	3.5695e-10			LOC124161499	2.19563	3.71879	12.1683	0.00048609	0.00682095
LOC124165563	5.00182	9.16198	29.7148	5.00505e-08	2.24259e-06			LOC124161335	2.20746	2.81062	9.50386	0.0020504	0.0229405
LOC124160325	5.00684	4.07728	34.9068	3.45871e-09	1.98202e-07			LOC124155042	2.21376	1.18401	18.4224	1.76967e-05	0.000341832
LOC124169682	5.0078	2.96774	50.1134	1.4511e-12	3.9499e-10			LOC124162536	2.21666	3.16108	22.6722	1.92124e-06	4.33475e-05
LOC124161160	5.02228	3.0342	49.8651	1.64691e-12	4.26942e-10			LOC124161334	2.21733	4.7852	13.7979	0.000203569	0.00318993
LOC124165869	5.0367	6.181	61.8513	3.7039e-15	1.30558e-11			LOC124163391	2.22681	3.24557	27.6549	1.45002e-07	3.96206e-06
LOC124165452	5.12051	4.17954	45.9552	1.20989e-11	1.68888e-09			LOC124158582	2.22811	4.40375	30.0869	4.13115e-08	1.24106e-06
LOC124174051	5.12787	4.27871	38.5914	5.22485e-10	3.75551e-08			LOC124155863	2.23446	5.05015	11.1103	0.00085848	0.0111004
LOC124160225	5.12796	8.75458	37.2079	1.06183e-09	6.72164e-08			LOC124160189	2.23546	5.7734	36.9352	1.22119e-09	4.35423e-08
LOC124154658	5.13405	4.35005	50.8816	9.81068e-13	2.96719e-10			LOC124172072	2.23956	1.45812	13.8187	0.000201323	0.0031716
LOC124157045	5.1622	6.20829	46.0388	1.15935e-11	1.63935e-09			LOC124168152	2.24035	7.56193	19.8932	8.18926e-06	0.000167403
LOC124168694	5.2066	2.58537	53.9762	2.02935e-13	1.08865e-10			LOC124157584	2.25671	1.3533	9.89067	0.00166119	0.0193085
LOC124162320	5.21707	5.96675	42.3007	7.82654e-11	7.43114e-09			LOC124156537	2.28289	1.58182	23.672	1.1423e-06	2.68885e-05
LOC124159479	5.22408	5.50469	60.081	9.10345e-15	1.69432e-11			LOC124169007	2.28532	2.23788	17.994	2.21607e-05	0.00042059
LOC124156993	5.22521	3.96133	60.0311	9.33682e-15	1.69432e-11			LOC124160667	2.2923	5.48417	12.2577	0.000463347	0.00655253
LOC124174159	5.2742	7.2114	41.2358	1.34929e-10	1.16777e-08			LOC124170074	2.29649	3.67837	15.1786	9.78061e-05	0.00164396
LOC124158792	5.28791	6.71705	43.6078	4.01238e-11	4.20065e-09			LOC124158895	2.30489	7.38469	21.7547	3.09822e-06	6.71178e-05
LOC124156886	5.28983	3.48056	44.6938	2.30383e-11	2.75649e-09			LOC124163428	2.30776	8.07801	25.4034	4.65103e-07	1.16009e-05
LOC124165010	5.29762	8.25402	29.1059	6.85279e-08	2.98577e-06			LOC124157600	2.313	5.65674	26.0064	3.40287e-07	8.70734e-06
LOC124163933	5.34814	4.94551	64.9232	7.78735e-16	8.47887e-12			LOC124153795	2.31832	7.3286	23.5426	1.22181e-06	2.84522e-05
LOC124154668	5.38379	3.50331	34.6479	3.9506e-09	2.20585e-07			LOC124154219	2.32084	5.41472	37.373	9.75622e-10	3.51321e-08
LOC124158793	5.42087	7.89496	48.8036	2.82922e-12	5.92395e-10			LOC124153262	2.32328	6.09465	25.7569	3.87248e-07	9.78654e-06
LOC124163698	5.43228	5.25365	59.1969	1.42656e-14	2.21892e-11			LOC124169475	2.32342	3.82131	19.006	1.30309e-05	0.000258598
LOC124167091	5.43393	5.79767	47.6476	5.10148e-12	8.54536e-10			LOC124155269	2.32557	6.71877	26.065	3.30122e-07	8.52557e-06
LOC124174167	5.44205	7.05509	41.6651	1.08328e-10	9.58923e-09			LOC124155032	2.32948	3.35364	9.65678	0.00188654	0.0213709
LOC124169605	5.44465	6.55765	34.9261	3.42452e-09	1.97282e-07			LOC124161472	2.32987	1.12878	25.9119	3.57352e-07	9.10119e-06
LOC124160075	5.46797	1.83477	62.5489	2.59908e-15	1.30558e-11			LOC124157497	2.33368	2.52822	29.615	5.26963e-08	1.55726e-06
LOC124165725	5.47255	6.08791	42.1612	8.40531e-11	7.75568e-09			LOC124164523	2.33889	5.26805	33.4228	7.41511e-09	2.45852e-07
LOC124158804	5.50104	4.65729	55.8757	7.72025e-14	5.60387e-11			LOC124158870	2.36814	7.90395	29.5587	5.42479e-08	1.59877e-06
LOC124160555	5.53778	5.45845	49.7998	1.70257e-12	4.31107e-10			LOC124168781	2.37199	8.19696	14.257	0.000159466	0.00259577
LOC124167171	5.54312	9.30118	38.969	4.30595e-10	3.18933e-08			LOC124155926	2.38648	0.386269	20.438	6.15931e-06	0.000127586
LOC124174165	5.55463	6.88928	38.3266	5.984e-10	4.09773e-08			LOC124155460	2.38914	2.60852	16.2437	5.56934e-05	0.000983224
LOC124155015	5.56197	5.23575	42.0481	8.90557e-11	8.11546e-09			LOC124158593	2.39606	5.20704	43.8976	3.46017e-11	1.57445e-09
LOC124169717	5.58322	4.41615	57.8686	2.8023e-14	3.39016e-11			LOC124169051	2.40149	5.29142	42.246	8.04827e-11	3.44587e-09
LOC124174158	5.60491	4.20535	47.8655	4.56495e-12	7.78782e-10			LOC124166928	2.4069	6.45357	39.1034	4.01946e-10	1.54458e-08
LOC124154693	5.65947	5.4145	48.2371	3.77671e-12	6.74112e-10			LOC124169610	2.42008	9.20112	16.3589	5.24099e-05	0.000931304
LOC124165707	5.6983	8.31142	42.2079	8.20677e-11	7.6372e-09			LOC124168988	2.4277	4.71426	31.9227	1.60432e-08	5.1164e-07
LOC124169361	5.7036	4.46719	56.2201	6.47958e-14	5.18254e-11			LOC124167922	2.43296	6.19126	40.2697	2.21217e-10	8.87726e-09
LOC124165006	5.72847	8.65827	34.7335	3.7806e-09	2.13281e-07			LOC124159080	2.43423	0.765852	19.2976	1.11847e-05	0.000224002
LOC124164101	5.76734	3.68003	44.3555	2.73841e-11	3.13851e-09			LOC124169377	2.43623	1.80287	28.681	8.53376e-08	2.41679e-06
LOC124165508	5.83802	4.6757	46.4078	9.60312e-12	1.39412e-09			LOC124156565	2.4424	1.43024	21.8999	2.87256e-06	6.24782e-05
LOC124169382	5.88243	6.71189	45.3472	1.65027e-11	2.04183e-09			LOC124154089	2.44474	7.75315	26.6215	2.47477e-07	6.51649e-06
LOC124160692	5.88762	5.53797	48.6484	3.06224e-12	6.05147e-10			LOC124155190	2.45584	5.97651	13.382	0.000254053	0.0039189
LOC124156158	5.91133	6.17748	45.5792	1.46593e-11	1.88103e-09			LOC124153322	2.4576	5.72113	34.6577	3.93077e-09	1.34425e-07
LOC124174099	5.92138	4.85923	37.506	9.11324e-10	5.83676e-08			LOC124154655	2.46739	2.92798	28.7027	8.43843e-08	2.39603e-06
LOC124167267	5.92923	7.86574	35.3875	2.70216e-09	1.59033e-07			LOC124169151	2.47164	4.49011	27.5921	1.49792e-07	4.07247e-06
LOC124153165	6.00067	7.64631	56.2694	6.31902e-14	5.18254e-11			LOC124163259	2.47697	8.41791	23.0758	1.55739e-06	3.55812e-05
LOC124153819	6.04702	6.5957	38.8826	4.50074e-10	3.29589e-08			LOC124169184	2.48034	2.01063	21.089	4.38442e-06	9.24041e-05
LOC124154428	6.05074	5.90119	50.3726	1.27155e-12	3.5695e-10			LOC124164135	2.4807	4.33339	46.2268	1.05325e-11	5.18283e-10
LOC124157378	6.09705	11.0539	42.5183	7.0024e-11	6.80733e-09			LOC124161343	2.48504	3.88351	13.1651	0.000285213	0.00433803
LOC124169665	6.14891	4.06985	48.972	2.59638e-12	5.65387e-10			LOC124161054	2.50167	4.69723	38.3563	5.89361e-10	2.19314e-08
LOC124165290	6.15876	8.21907	42.6693	6.48231e-11	6.35851e-09			LOC124154256	2.50805	2.85998	19.5799	9.64799e-06	0.000195385
LOC124165013	6.16909	6.55275	38.1615	6.51232e-10	4.40411e-08			LOC124172746	2.51101	1.18465	15.7607	7.18815e-05	0.00123885
LOC124169261	6.25705	5.64386	56.8096	4.80117e-14	4.90765e-11			LOC124158794	2.51709	6.36037	17.6332	2.67876e-05	0.000502267
LOC124154997	6.26943	4.13834	56.7463	4.95813e-14	4.90765e-11			LOC124172997	2.51748	7.83012	16.8793	3.98337e-05	0.000720785
LOC124174101	6.28491	6.91578	48.5818	3.16802e-12	6.05147e-10			LOC124167727	2.52995	2.71308	25.0817	5.49515e-07	1.35203e-05
LOC124165014	6.30676	7.98605	41.7059	1.0609e-10	9.46807e-09			LOC124165706	2.53622	6.83848	32.0195	1.52635e-08	4.91096e-07
LOC124165012	6.32456	6.30791	38.136	6.59802e-10	4.41057e-08			LOC124160209	2.53725	2.8163	21.911	2.85589e-06	6.224e-05
LOC124156159	6.32886	7.97681	48.6625	3.04019e-12	6.05147e-10			LOC124167932	2.54689	4.78084	45.8569	1.27217e-11	6.17275e-10
LOC124165008	6.3472	7.7269	41.1241	1.42865e-10	1.21524e-08			LOC124159383	2.55007	5.11237	25.2245	5.1031e-07	1.25842e-05
LOC124161124	6.36896	8.4784	44.2797	2.8465e-11	3.2284e-09			LOC124161269	2.55692	8.21269	28.7461	8.25162e-08	2.35529e-06
LOC124165427	6.37348	8.8331	46.7001	8.27232e-12	1.25096e-09			LOC124155860	2.55839	3.23019	16.3533	5.25648e-05	0.000932532
LOC124161330	6.40912	4.95683	39.3946	3.46258e-10	2.6929e-08			LOC124154364	2.56051	4.93995	54.529	1.53173e-13	1.13316e-11
LOC124174102	6.43216	6.60612	50.9784	9.33894e-13	2.96719e-10			LOC124163305	2.58294	3.66429	34.1598	5.07657e-09	1.71987e-07
LOC124174100	6.45531	6.42188	43.571	4.08853e-11	4.23961e-09			LOC124161147	2.58465	6.62506	24.9921	5.75657e-07	1.41315e-05
LOC124174108	6.47194	4.93233	39.371	3.50467e-10	2.7063e-08			LOC124169046	2.58511	8.25168	27.6184	1.47766e-07	4.02747e-06
LOC124153823	6.57118	10.6449	45.3569	1.6421e-11	2.04183e-09			LOC124160505	2.59145	4.51672	31.8108	1.69946e-08	5.38824e-07
LOC124169629	6.59573	8.66989	45.7039	1.37549e-11	1.82171e-09			LOC124161336	2.59147	2.15196	11.1232	0.000852555	0.0110375
LOC124153670	6.599	4.89203	42.7313	6.28001e-11	6.21607e-09			LOC124159252	2.59918	3.33058	29.2026	6.51931e-08	1.89566e-06
LOC124158155	6.60108	4.85289	52.4071	4.51085e-13	1.75408e-10			LOC124161344	2.60211	3.55978	17.865	2.37149e-05	0.00044852
LOC124165956	6.60915	5.67225	57.9979	2.62397e-14	3.39016e-11			LOC124162612	2.61692	1.55154	13.2907	0.000266732	0.00408551
LOC124165937	6.61177	9.78952	47.3262	6.01033e-12	9.76724e-10			LOC124174010	2.62858	6.67528	11.0453	0.000889136	0.011416
LOC124174016	6.69203	8.19112	38.5847	5.24281e-10	3.75551e-08			LOC124158736	2.63289	3.47249	24.1304	9.00295e-07	2.13305e-05
LOC124165721	6.71134	8.42009	44.65	2.35592e-11	2.78818e-09			LOC124164250	2.63954	4.52	28.7801	8.10788e-08	2.33262e-06
LOC124156458	6.74215	7.01225	44.1852	2.98731e-11	3.31896e-09			LOC124160141	2.64697	5.02377	34.5304	4.19647e-09	1.43061e-07
LOC124160278	6.78461	6.51297	34.2061	4.95732e-09	2.71232e-07			LOC124169327	2.64803	4.35458	41.3869	1.24892e-10	5.22383e-09
LOC124156161	6.81356	8.98915	53.4075	2.71062e-13	1.28318e-10			LOC124161341	2.65408	1.04967	11.8066	0.000590213	0.0081145
LOC124154456	6.82463	8.20412	48.4562	3.37756e-12	6.34049e-10			LOC124162528	2.65593	2.10367	27.6715	1.43764e-07	3.94366e-06
LOC124160208	6.89219	6.94919	47.1268	6.65393e-12	1.06541e-09			LOC124163667	2.66085	5.34124	41.061	1.47554e-10	6.07821e-09
LOC124174081	7.03713	8.36318	48.7041	2.97643e-12	6.05147e-10			LOC124162146	2.66511	4.36582	22.1185	2.56322e-06	5.65416e-05
LOC124155063	7.07896	7.28566	51.6053	6.78575e-13	2.30885e-10			LOC124164525	2.66758	7.86013	30.4806	3.37216e-08	1.03302e-06
LOC124159813	7.09513	5.912	46.5382	8.98503e-12	1.32201e-09			LOC124165344	2.67775	3.09652	18.2066	1.98189e-05	0.00038147
LOC124161329	7.11737	7.0043	36.8989	1.24415e-09	7.74076e-08			LOC124173808	2.69752	0.121124	19.9946	7.76602e-06	0.00015935
LOC124156160	7.12668	9.07185	52.7748	3.74077e-13	1.61882e-10			LOC124167958	2.70959	3.57044	30.3157	3.67136e-08	1.11525e-06
LOC124156856	7.18028	8.28941	61.3424	4.7964e-15	1.30558e-11			LOC124161271	2.70976	4.66536	15.1198	0.0001009	0.00168555
LOC124160312	7.1921	10.0532	48.6121	3.11944e-12	6.05147e-10			LOC124160625	2.7141	8.01855	23.249	1.42326e-06	3.28618e-05
LOC124165510	7.23139	6.39815	49.2715	2.2288e-12	5.38437e-10			LOC124160086	2.72071	4.47604	31.9036	1.62017e-08	5.15185e-07
LOC124155067	7.2366	9.57402	48.2753	3.70391e-12	6.74112e-10			LOC124166740	2.72671	3.0256	26.8321	2.21917e-07	5.92961e-06
LOC124169389	7.25033	7.81214	46.7502	8.06358e-12	1.25096e-09			LOC124160945	2.73552	5.29925	47.7011	4.96411e-12	2.64631e-10
LOC124165288	7.29171	9.63835	48.1932	3.86232e-12	6.78273e-10			LOC124167787	2.73646	3.91677	41.1577	1.40426e-10	5.82874e-09
LOC124153166	7.31419	11.5034	44.2063	2.95521e-11	3.31715e-09			LOC124165072	2.73742	1.88273	12.0491	0.000518169	0.00721522
LOC124155065	7.32005	8.14751	53.5922	2.4674e-13	1.22114e-10			LOC124166903	2.75244	4.60737	23.6254	1.17035e-06	2.74893e-05
LOC124161332	7.32264	6.95684	46.7216	8.18204e-12	1.25096e-09			LOC124154469	2.75808	2.11397	22.7433	1.8515e-06	4.18607e-05
LOC124165431	7.33206	8.97452	46.822	7.77357e-12	1.22665e-09			LOC124165985	2.77831	4.35508	18.6064	1.60681e-05	0.000313155
LOC124165507	7.33566	6.32694	47.86	4.5777e-12	7.78782e-10			LOC124162237	2.78347	6.55458	33.9836	5.55777e-09	1.87627e-07
LOC124165016	7.36003	10.0343	45.2474	1.7365e-11	2.10078e-09			LOC124159174	2.8023	4.0678	29.5104	5.56172e-08	1.6347e-06
LOC124159079	7.39035	8.12242	45.3494	1.64837e-11	2.04183e-09			LOC124162828	2.80352	3.83845	29.2326	6.4191e-08	1.87181e-06
LOC124167719	7.43442	10.8721	42.2899	7.86964e-11	7.43114e-09			LOC124158559	2.80944	5.33917	47.5376	5.39583e-12	2.84853e-10
LOC124161328	7.44331	7.93665	50.5575	1.15727e-12	3.40549e-10			LOC124164873	2.8095	0.823347	26.0608	3.30831e-07	8.52557e-06
LOC124165015	7.4965	8.2125	42.467	7.18835e-11	6.92626e-09			LOC124154666	2.81754	6.96764	32.6685	1.09294e-08	3.59087e-07
LOC124160300	7.54813	9.86976	42.0396	8.9443e-11	8.11546e-09			LOC124166881	2.82916	8.47805	18.852	1.4126e-05	0.000277293
LOC124160301	7.55163	7.81607	39.5935	3.1273e-10	2.4674e-08			LOC124157737	2.83278	2.74687	20.9212	4.7856e-06	0.000100276
LOC124160365	7.55183	6.91011	51.8697	5.93091e-13	2.08309e-10			LOC124162853	2.83288	4.01176	32.5839	1.14156e-08	3.72806e-07
LOC124155066	7.55324	9.41303	55.66	8.61554e-14	5.86288e-11			LOC124169280	2.83614	3.80979	15.5124	8.19654e-05	0.00139933
LOC124158292	7.55512	6.45915	52.1898	5.03881e-13	1.89181e-10			LOC124157285	2.84379	5.95261	32.259	1.3493e-08	4.37045e-07
LOC124165479	7.56678	9.08629	49.0002	2.55936e-12	5.65387e-10			LOC124162519	2.84441	1.03864	19.7377	8.8833e-06	0.00018091
LOC124165969	7.68017	9.48837	52.6361	4.01434e-13	1.61882e-10			LOC124171646	2.85354	0.9819	26.1118	3.22213e-07	8.34301e-06
LOC124166017	7.73049	7.12878	52.8556	3.58996e-13	1.61882e-10			LOC124170176	2.86489	0.796644	18.2788	1.90816e-05	0.00036793
LOC124166019	7.73538	8.26839	49.0671	2.4736e-12	5.61095e-10			LOC124160939	2.87808	4.90393	22.3372	2.28737e-06	5.10784e-05
LOC124165512	7.84533	7.75564	51.3416	7.76138e-13	2.56078e-10			LOC124157601	2.89132	6.78404	43.3018	4.69143e-11	2.10824e-09
LOC124165939	7.93951	7.27825	52.6368	4.01291e-13	1.61882e-10			LOC124167007	2.90034	4.10074	38.6472	5.07752e-10	1.90407e-08
LOC124160313	8.02387	7.38182	45.2694	1.71708e-11	2.10063e-09			LOC124155070	2.91069	1.50258	27.379	1.67233e-07	4.52404e-06
LOC124165509	8.17093	6.06975	51.9486	5.6972e-13	2.0677e-10			LOC124167233	2.91269	3.41002	33.9747	5.58331e-09	1.87627e-07
LOC124165513	8.19382	7.03264	53.9092	2.0997e-13	1.08865e-10			LOC124167132	2.91465	0.102159	24.4165	7.76028e-07	1.8754e-05
LOC124160303	8.20059	6.47409	44.3566	2.7369e-11	3.13851e-09			LOC124158126	2.91914	1.42436	24.1664	8.83602e-07	2.09807e-05
								LOC124174076	2.9274	4.55702	21.3594	3.80755e-06	8.135e-05
								LOC124154141	2.93348	5.45157	21.1059	4.3458e-06	9.17682e-05
								LOC124160355	2.95745	4.36196	29.695	5.05657e-08	1.50246e-06
								LOC124163490	2.95746	3.90578	41.0863	1.4565e-10	6.02261e-09
								LOC124166689	2.96697	2.505	38.3171	6.01342e-10	2.21681e-08
								LOC124162104	2.97139	1.63163	17.4808	2.90231e-05	0.000538611
								LOC124155867	2.97393	1.63743	27.9671	1.23399e-07	3.39737e-06
								LOC124167527	2.9751	6.10639	35.2279	2.93288e-09	1.01901e-07
								LOC124156515	2.97962	4.95338	44.1175	3.09241e-11	1.41898e-09
								LOC124155864	2.9825	1.31018	23.8089	1.06387e-06	2.50967e-05
								LOC124165500	2.98996	5.81913	49.6073	1.87813e-12	1.05827e-10
								LOC124165078	2.99166	1.82695	14.119	0.000171601	0.00276632
								LOC124156976	2.99327	5.80431	26.4808	2.66164e-07	6.99162e-06
								LOC124154473	3.00689	6.3348	63.2949	1.77961e-15	2.48118e-13
								LOC124160913	3.01252	1.54024	25.3154	4.86797e-07	1.20854e-05
								LOC124165597	3.02166	0.169671	25.7538	3.87862e-07	9.78654e-06
								LOC124164512	3.02193	1.0342	22.046	2.66196e-06	5.83645e-05
								LOC124162280	3.04046	4.1589	27.1331	1.8992e-07	5.09969e-06
								LOC124161263	3.04185	6.64092	21.0324	4.51582e-06	9.4806e-05
								LOC124153550	3.04485	4.09456	52.9898	3.3528e-13	2.2647e-11
								LOC124157598	3.0504	7.71948	42.1728	8.35528e-11	3.56328e-09
								LOC124165780	3.05429	7.11183	26.0381	3.34748e-07	8.60611e-06
								LOC124166810	3.06728	5.49589	16.4588	4.97178e-05	0.000889277
								LOC124162749	3.0707	4.23721	28.6314	8.75509e-08	2.47303e-06
								LOC124168910	3.07101	9.78792	27.5011	1.57005e-07	4.25793e-06
								LOC124155043	3.07484	8.35516	24.1908	8.72467e-07	2.08989e-05
								LOC124160219	3.07988	5.06389	31.7131	1.78713e-08	5.64972e-07
								LOC124157585	3.0852	5.18726	52.8422	3.61458e-13	2.39589e-11
								LOC124169451	3.09111	7.26472	16.0702	6.10382e-05	0.00106719
								LOC124162238	3.09238	1.37316	24.2818	8.32208e-07	2.00227e-05
								LOC124153389	3.10831	1.9184	26.774	2.28695e-07	6.0756e-06
								LOC124161505	3.11518	3.70924	15.1081	0.000101529	0.00169345
								LOC124162067	3.13009	4.1428	30.2144	3.86819e-08	1.16852e-06
								LOC124172835	3.14483	5.9938	57.3325	3.68014e-14	3.20173e-12
								LOC124156858	3.14486	7.52712	37.9695	7.18586e-10	2.62236e-08
								LOC124167971	3.15841	6.1915	50.0935	1.46592e-12	8.43484e-11
								LOC124166671	3.16392	4.6965	59.3602	1.31295e-14	1.30247e-12
								LOC124167101	3.16948	5.76995	52.7471	3.79387e-13	2.45774e-11
								LOC124162764	3.17667	4.29711	37.5252	9.02379e-10	3.28206e-08
								LOC124156627	3.18644	4.36301	50.5579	1.15698e-12	6.83814e-11
								LOC124169248	3.18677	4.72018	34.9009	3.46922e-09	1.19015e-07
								LOC124158138	3.18685	1.70078	32.3202	1.30744e-08	4.25701e-07
								LOC124160409	3.19683	8.10855	29.7398	4.94088e-08	1.47616e-06
								LOC124157799	3.1993	3.72634	58.7129	1.82446e-14	1.75584e-12
								LOC124163035	3.20933	6.37342	24.732	6.58815e-07	1.60642e-05
								LOC124165080	3.22095	3.29728	28.0342	1.19193e-07	3.29828e-06
								LOC124157588	3.22769	2.76671	31.5603	1.93339e-08	6.07676e-07
								LOC124161345	3.22778	2.14517	23.5557	1.21349e-06	2.83191e-05
								LOC124156187	3.23166	2.11577	29.7014	5.03973e-08	1.50156e-06
								LOC124153784	3.29813	3.25218	40.0144	2.52102e-10	1.00425e-08
								LOC124168980	3.29975	9.31013	26.2183	3.04926e-07	7.95219e-06
								LOC124161338	3.30847	2.46968	22.0304	2.68367e-06	5.87222e-05
								LOC124154397	3.32113	2.69663	18.5265	1.67555e-05	0.000325386
								LOC124167045	3.33278	5.94577	39.5758	3.15566e-10	1.2217e-08
								LOC124163908	3.33994	4.83412	46.6715	8.39394e-12	4.22611e-10
								LOC124157283	3.34883	3.35865	26.8243	2.22814e-07	5.93896e-06
								LOC124168175	3.35395	4.67394	45.8492	1.27712e-11	6.17275e-10
								LOC124154351	3.39618	0.541953	30.2536	3.79079e-08	1.14832e-06
								LOC124158127	3.39846	4.67794	73.3298	1.09697e-17	3.13935e-15
								LOC124153818	3.40767	8.01387	19.159	1.20269e-05	0.000239547
								LOC124168588	3.41154	1.95278	25.9309	3.53851e-07	9.03318e-06
								LOC124162322	3.4216	2.7466	33.7785	6.17586e-09	2.05478e-07
								LOC124155547	3.42457	1.66567	23.5751	1.20133e-06	2.80956e-05
								LOC124160940	3.42862	2.69174	30.1454	4.00837e-08	1.20751e-06
								LOC124153266	3.44871	6.59106	63.131	1.9341e-15	2.66245e-13
								LOC124159180	3.45491	10.3668	24.7633	6.48215e-07	1.58412e-05
								LOC124160831	3.45868	3.75048	38.5136	5.43739e-10	2.03201e-08
								LOC124159713	3.46681	3.90392	42.4336	7.31237e-11	3.16821e-09
								LOC124153268	3.47518	5.09321	50.5949	1.1354e-12	6.74728e-11
								LOC124160727	3.47864	6.95022	33.9724	5.59e-09	1.87627e-07
								LOC124160164	3.50417	6.82243	33.3398	7.73842e-09	2.55791e-07
								LOC124157529	3.50462	2.58022	36.0803	1.89351e-09	6.68569e-08
								LOC124162456	3.51453	4.17651	30.6536	3.08446e-08	9.50241e-07
								LOC124162672	3.52428	5.15764	53.6372	2.41146e-13	1.69191e-11
								LOC124157344	3.53296	10.2733	22.0665	2.63372e-06	5.79792e-05
								LOC124156317	3.53889	4.81986	61.1504	5.2876e-15	6.18308e-13
								LOC124165415	3.53962	9.6415	25.3112	4.87863e-07	1.20854e-05
								LOC124160297	3.56163	1.41713	30.8037	2.85499e-08	8.84559e-07
								LOC124153396	3.56937	5.33639	60.1212	8.91938e-15	9.4173e-13
								LOC124166764	3.57155	5.92116	19.4816	1.01574e-05	0.000204938
								LOC124157323	3.58395	6.30162	46.5213	9.06258e-12	4.50025e-10
								LOC124160302	3.59082	2.64476	31.0831	2.4722e-08	7.72561e-07
								LOC124153215	3.59284	5.24964	30.3689	3.57207e-08	1.08813e-06
								LOC124165979	3.59907	6.80327	49.855	1.65535e-12	9.47471e-11
								LOC124163837	3.60997	7.7854	46.3579	9.85078e-12	4.86942e-10
								LOC124162241	3.619	4.04016	46.0905	1.12914e-11	5.53126e-10
								LOC124162745	3.6207	4.25931	30.8866	2.73561e-08	8.49993e-07
								LOC124162397	3.62644	6.48957	25.7869	3.81274e-07	9.66516e-06
								LOC124159399	3.62785	2.55149	26.7002	2.37599e-07	6.27158e-06
								LOC124162200	3.63027	7.2767	55.388	9.89395e-14	7.63097e-12
								LOC124155103	3.64744	1.82053	30.6707	3.0575e-08	9.4461e-07
								LOC124169818	3.66058	2.66072	25.2951	4.91963e-07	1.21593e-05
								LOC124158177	3.66337	2.29656	20.8619	4.93622e-06	0.000103035
								LOC124153579	3.67647	0.410942	32.6835	1.08452e-08	3.57397e-07
								LOC124163453	3.67907	8.06401	38.1287	6.62286e-10	2.43323e-08
								LOC124155796	3.69367	6.40662	28.566	9.05604e-08	2.55141e-06
								LOC124162846	3.69728	7.32165	56.1526	6.70597e-14	5.44235e-12
								LOC124162383	3.71351	3.41984	46.6936	8.30006e-12	4.19829e-10
								LOC124160311	3.73304	4.55235	30.533	3.28243e-08	1.00837e-06
								LOC124166646	3.73738	3.25354	21.5757	3.40138e-06	7.31029e-05
								LOC124155586	3.75386	3.86516	28.2691	1.0557e-07	2.95897e-06
								LOC124165009	3.77009	9.64481	22.9061	1.7011e-06	3.8621e-05
								LOC124174070	3.77898	4.92059	56.6725	5.14776e-14	4.3063e-12
								LOC124154220	3.78217	3.68195	47.8909	4.50613e-12	2.43802e-10
								LOC124160318	3.78464	3.90812	24.4428	7.65488e-07	1.85405e-05
								LOC124161504	3.80769	5.91699	47.8495	4.60231e-12	2.47773e-10
								LOC124164340	3.81092	3.36272	26.1216	3.20579e-07	8.32052e-06
								LOC124158554	3.81527	10.6753	26.275	2.96094e-07	7.74045e-06
								LOC124155394	3.82349	5.49152	30.9295	2.67572e-08	8.33766e-07
								LOC124156043	3.85142	7.91441	29.6828	5.0883e-08	1.50777e-06
								LOC124154667	3.8544	5.5388	62.9623	2.10698e-15	2.86418e-13
								LOC124154274	3.8676	8.53434	28.7389	8.28215e-08	2.35781e-06
								LOC124154131	3.87051	1.90107	47.8063	4.70474e-12	2.5204e-10
								LOC124174013	3.89302	3.88967	61.9519	3.51942e-15	4.50279e-13
								LOC124160698	3.90697	1.37516	45.571	1.47203e-11	7.05214e-10
								LOC124165297	3.90805	4.25386	54.0861	1.91893e-13	1.37292e-11
								LOC124164189	3.91663	2.46608	47.2697	6.18614e-12	3.23434e-10
								LOC124162621	3.91748	5.3517	42.4025	7.42968e-11	3.20626e-09
								LOC124155800	3.94568	5.57078	42.644	6.56656e-11	2.87949e-09
								LOC124161267	3.96196	4.26987	43.1276	5.12841e-11	2.29512e-09
								LOC124165372	3.96216	7.03204	39.0572	4.1157e-10	1.57599e-08
								LOC124165996	3.98055	3.09721	42.0806	8.75895e-11	3.72084e-09
								LOC124156887	4.02978	3.7382	42.9232	5.69307e-11	2.52702e-09
								LOC124153260	4.05234	5.58999	28.3501	1.01244e-07	2.84502e-06
								LOC124161264	4.13522	5.13263	59.966	9.65108e-15	1.00919e-12
								LOC124164945	4.13688	2.38835	28.7658	8.16815e-08	2.33759e-06
								LOC124157371	4.15695	5.50973	55.4965	9.36247e-14	7.27263e-12
								LOC124167607	4.16236	1.83139	37.5134	9.07859e-10	3.29099e-08
								LOC124165769	4.16553	7.60827	31.9439	1.58691e-08	5.07579e-07
								LOC124165950	4.17004	6.01477	40.5203	1.94581e-10	7.86641e-09
								LOC124163033	4.17019	6.4302	38.6479	5.07588e-10	1.90407e-08
								LOC124154748	4.18567	3.25368	45.2532	1.73139e-11	8.18645e-10
								LOC124156859	4.19637	7.1677	62.4257	2.76689e-15	3.66951e-13
								LOC124160266	4.22042	3.27369	48.4178	3.44435e-12	1.88228e-10
								LOC124160281	4.22492	4.37017	59.5712	1.17948e-14	1.2216e-12
								LOC124156868	4.23421	6.57299	69.001	9.84133e-17	2.01933e-14
								LOC124166018	4.23807	5.1787	27.2586	1.77984e-07	4.80291e-06
								LOC124157518	4.24658	7.13829	50.6977	1.07745e-12	6.43809e-11
								LOC124155817	4.25321	4.46701	107.548	3.3761e-25	1.83575e-21
								LOC124153286	4.26229	6.89354	40.8919	1.60886e-10	6.60239e-09
								LOC124153782	4.26384	6.33716	34.911	3.45131e-09	1.18775e-07
								LOC124156413	4.26528	2.89495	41.7748	1.02415e-10	4.31692e-09
								LOC124157270	4.26759	8.4337	39.6218	3.08221e-10	1.2014e-08
								LOC124174149	4.2825	4.38698	50.8841	9.79863e-13	5.8873e-11
								LOC124167197	4.28363	6.25975	44.9368	2.03502e-11	9.49822e-10
								LOC124160075	4.2905	1.13934	64.8617	8.0343e-16	1.24819e-13
								LOC124155916	4.30098	5.43625	74.1597	7.20476e-18	2.23862e-15
								LOC124160358	4.30327	3.28037	22.1508	2.52056e-06	5.57135e-05
								LOC124155101	4.32414	4.88947	38.9137	4.42969e-10	1.68437e-08
								LOC124165765	4.33206	4.5716	59.4085	1.28114e-14	1.29004e-12
								LOC124156371	4.34301	6.49693	47.2756	6.16739e-12	3.23434e-10
								LOC124163274	4.40011	5.9705	57.7072	3.04194e-14	2.77993e-12
								LOC124161357	4.40258	5.84703	75.4485	3.75064e-18	1.45672e-15
								LOC124155140	4.40477	4.91666	39.9941	2.54731e-10	1.01102e-08
								LOC124160830	4.40938	3.91885	53.2862	2.8833e-13	1.98455e-11
								LOC124153164	4.43527	4.01424	39.6235	3.0796e-10	1.2014e-08
								LOC124160978	4.44578	8.70899	35.7991	2.18749e-09	7.67386e-08
								LOC124154694	4.44844	3.9242	79.1904	5.64036e-19	3.06327e-16
								LOC124154466	4.45198	3.59789	89.3945	3.23438e-21	3.51739e-18
								LOC124160509	4.48604	6.80668	49.4159	2.07066e-12	1.16074e-10
								LOC124154202	4.48875	5.74527	45.0181	1.95226e-11	9.19082e-10
								LOC124174014	4.48962	6.4033	29.0132	7.18861e-08	2.07364e-06
								LOC124165004	4.51307	9.71852	30.3866	3.53966e-08	1.08129e-06
								LOC124153855	4.53101	4.22144	54.2021	1.80892e-13	1.30278e-11
								LOC124162681	4.53882	3.33009	36.7803	1.3222e-09	4.69901e-08
								LOC124169622	4.58938	8.34994	22.2927	2.34091e-06	5.20601e-05
								LOC124158162	4.60459	5.43259	72.27	1.87678e-17	5.10248e-15
								LOC124161139	4.61715	5.49375	35.8664	2.11326e-09	7.43744e-08
								LOC124174075	4.63309	9.19872	28.7671	8.16271e-08	2.33759e-06
								LOC124173129	4.63892	1.47556	54.9829	1.21581e-13	9.2461e-12
								LOC124153384	4.66717	5.72134	39.6624	3.01879e-10	1.18518e-08
								LOC124165480	4.66753	7.74227	40.2826	2.19761e-10	8.85149e-09
								LOC124170444	4.6683	6.80592	37.4775	9.24755e-10	3.3411e-08
								LOC124156461	4.67173	9.5442	29.1554	6.68003e-08	1.93721e-06
								LOC124162257	4.6809	3.36269	57.443	3.47916e-14	3.07609e-12
								LOC124161432	4.7055	3.54981	64.5231	9.54061e-16	1.44103e-13
								LOC124159082	4.70843	6.00735	40.0239	2.50881e-10	1.00306e-08
								LOC124160519	4.70893	4.94261	54.7565	1.36424e-13	1.03028e-11
								LOC124174008	4.73971	7.34023	24.1698	8.82037e-07	2.09807e-05
								LOC124154712	4.74714	6.93845	61.2964	4.90978e-15	5.80368e-13
								LOC124168659	4.76041	5.43446	71.1118	3.37549e-17	8.15743e-15
								LOC124162310	4.7647	3.90241	84.3925	4.05693e-20	3.39377e-17
								LOC124155813	4.78136	4.27718	57.5156	3.35303e-14	3.01357e-12
								LOC124162209	4.78197	7.91645	41.3882	1.24809e-10	5.22383e-09
								LOC124159232	4.78873	3.93778	61.0985	5.42899e-15	6.21476e-13
								LOC124174078	4.80687	6.5454	49.4057	2.08145e-12	1.16081e-10
								LOC124153820	4.80927	9.18511	39.7096	2.94666e-10	1.16105e-08
								LOC124157471	4.82161	4.01876	52.831	3.63514e-13	2.39589e-11
								LOC124167630	4.82479	5.71356	38.3513	5.90888e-10	2.19314e-08
								LOC124153261	4.84047	8.52387	40.5224	1.94373e-10	7.86641e-09
								LOC124156603	4.84605	3.87162	47.1516	6.57027e-12	3.38634e-10
								LOC124174110	4.8741	3.37833	33.7776	6.1785e-09	2.05478e-07
								LOC124166645	4.89444	5.83889	74.3271	6.61891e-18	2.11708e-15
								LOC124162590	4.89588	6.6363	61.3177	4.85704e-15	5.80368e-13
								LOC124154669	4.92142	3.20199	60.1534	8.77431e-15	9.35496e-13
								LOC124156871	4.94299	3.21551	67.1666	2.49512e-16	4.23975e-14
								LOC124171779	4.94869	3.99969	61.6851	4.03012e-15	4.92444e-13
								LOC124166780	4.96148	6.71907	34.3034	4.71546e-09	1.60252e-07
								LOC124166890	4.97028	3.93938	54.2955	1.72496e-13	1.25899e-11
								LOC124163592	4.99833	4.48336	67.3429	2.28161e-16	3.93849e-14
								LOC124160332	5.0081	4.85436	74.4828	6.11677e-18	2.09227e-15
								LOC124155064	5.02428	5.39936	37.3414	9.91595e-10	3.55894e-08
								LOC124168283	5.04078	8.45269	66.6414	3.25674e-16	5.44877e-14
								LOC124167175	5.04617	3.23333	47.0736	6.83716e-12	3.50727e-10
								LOC124153824	5.06	7.32164	38.8258	4.63367e-10	1.74969e-08
								LOC124165686	5.06071	2.55348	58.4747	2.05925e-14	1.91405e-12
								LOC124154467	5.06715	2.40813	69.6421	7.11047e-17	1.61097e-14
								LOC124158957	5.08153	4.27677	41.2915	1.31137e-10	5.46406e-09
								LOC124153817	5.09464	7.28917	38.9053	4.44867e-10	1.68569e-08
								LOC124169180	5.09505	7.42496	44.7735	2.21194e-11	1.02799e-09
								LOC124160298	5.10482	2.98269	52.9984	3.33818e-13	2.2647e-11
								LOC124155887	5.11184	5.85071	74.4238	6.30239e-18	2.09227e-15
								LOC124159850	5.12836	2.98654	53.1437	3.10019e-13	2.12042e-11
								LOC124164164	5.13204	4.84559	52.1378	5.174e-13	3.27135e-11
								LOC124165452	5.13269	4.32765	58.4958	2.0373e-14	1.90997e-12
								LOC124159802	5.13375	9.8243	58.5469	1.98502e-14	1.89361e-12
								LOC124168694	5.16832	2.59858	57.0763	4.19219e-14	3.58977e-12
								LOC124154281	5.1689	8.46079	42.3708	7.55075e-11	3.24563e-09
								LOC124164589	5.19348	1.31836	97.5602	5.22422e-23	1.13627e-19
								LOC124157045	5.20291	6.48328	62.2088	3.08899e-15	4.04732e-13
								LOC124174140	5.20659	5.24295	57.3726	3.60597e-14	3.1625e-12
								LOC124162320	5.22676	5.98893	52.9396	3.43968e-13	2.29912e-11
								LOC124162494	5.2364	3.97977	61.9869	3.45746e-15	4.47618e-13
								LOC124153167	5.26277	6.55179	42.6043	6.70111e-11	2.92669e-09
								LOC124164244	5.26945	5.61514	40.551	1.9155e-10	7.80189e-09
								LOC124155444	5.2818	3.2741	71.6435	2.57812e-17	6.6755e-15
								LOC124161219	5.28223	4.09356	62.6195	2.5076e-15	3.36669e-13
								LOC124158161	5.28464	4.56569	79.6627	4.44098e-19	2.71812e-16
								LOC124164094	5.286	3.62283	64.12	1.1707e-15	1.69751e-13
								LOC124154668	5.31004	3.52984	39.5751	3.15676e-10	1.2217e-08
								LOC124173966	5.31396	4.06285	52.0663	5.36573e-13	3.37296e-11
								LOC124160225	5.35632	8.75638	43.8193	3.60145e-11	1.63191e-09
								LOC124156410	5.39521	3.95192	64.9025	7.86968e-16	1.24033e-13
								LOC124171262	5.42377	4.92483	68.7292	1.12954e-16	2.19352e-14
								LOC124156886	5.44347	3.71755	67.5471	2.0571e-16	3.7285e-14
								LOC124158793	5.49259	8.12867	59.2957	1.35673e-14	1.32922e-12
								LOC124165707	5.52085	8.30942	43.0213	5.41466e-11	2.4133e-09
								LOC124167124	5.5287	4.61105	109.873	1.04456e-25	1.13595e-21
								LOC124165563	5.54602	9.14525	35.1982	2.97799e-09	1.03139e-07
								LOC124165239	5.55428	6.13716	78.8712	6.62938e-19	3.27702e-16
								LOC124165869	5.55837	6.66366	79.6371	4.49896e-19	2.71812e-16
								LOC124164068	5.61088	5.33807	67.9185	1.70394e-16	3.14074e-14
								LOC124165010	5.63638	8.2339	37.0256	1.1659e-09	4.17078e-08
								LOC124163698	5.64385	5.43165	75.1894	4.27659e-18	1.60372e-15
								LOC124155096	5.68408	5.34387	32.5846	1.14113e-08	3.72806e-07
								LOC124161160	5.69968	3.91432	79.4987	4.82548e-19	2.76195e-16
								LOC124160325	5.7048	4.14076	50.1397	1.43182e-12	8.28244e-11
								LOC124160277	5.70888	5.75334	45.496	1.52952e-11	7.2954e-10
								LOC124155519	5.74688	6.47437	82.4	1.11153e-19	8.05857e-17
								LOC124165725	5.76774	6.07717	52.1796	5.06499e-13	3.24011e-11
								LOC124155015	5.77181	5.25292	44.9731	1.9976e-11	9.36373e-10
								LOC124169682	5.78391	3.64537	83.4685	6.47404e-20	5.02894e-17
								LOC124156895	5.79034	5.2798	70.7076	4.14298e-17	9.79454e-15
								LOC124160555	5.8033	5.45847	60.3335	8.00713e-15	8.62153e-13
								LOC124165508	5.83374	4.73897	59.2537	1.38603e-14	1.34581e-12
								LOC124155603	5.83685	4.94162	50.2267	1.36974e-12	7.96572e-11
								LOC124165006	5.84003	8.64497	38.3346	5.95975e-10	2.2045e-08
								LOC124162740	5.84141	5.93431	67.3603	2.26157e-16	3.93849e-14
								LOC124158792	5.88728	7.68147	58.5255	2.00674e-14	1.89768e-12
								LOC124164294	5.91965	3.87197	59.5379	1.19961e-14	1.23073e-12
								LOC124153165	5.93937	7.74509	71.3314	3.01993e-17	7.46404e-15
								LOC124156158	5.95031	6.19077	51.9485	5.69767e-13	3.56104e-11
								LOC124164362	5.97411	6.30777	51.6455	6.64832e-13	4.08477e-11
								LOC124156159	5.98517	7.97693	44.2796	2.84674e-11	1.31179e-09
								LOC124163933	6.01894	5.74151	92.5164	6.67705e-22	1.03733e-18
								LOC124165713	6.02835	5.76965	61.8948	3.62299e-15	4.5814e-13
								LOC124174080	6.07248	8.3825	54.5375	1.52506e-13	1.13316e-11
								LOC124169560	6.07312	4.08285	80.4321	3.00863e-19	2.04493e-16
								LOC124161330	6.08207	4.96114	42.5279	6.96799e-11	3.03108e-09
								LOC124169120	6.10905	4.63905	68.5401	1.24326e-16	2.37201e-14
								LOC124167267	6.11977	7.85785	39.3147	3.60721e-10	1.39108e-08
								LOC124159698	6.12418	7.00516	102.058	5.3917e-24	1.46587e-20
								LOC124158804	6.14167	5.51588	91.7139	1.00161e-21	1.36156e-18
								LOC124174079	6.14324	6.30093	42.9036	5.7504e-11	2.5421e-09
								LOC124174166	6.14448	6.1959	74.8843	4.9913e-18	1.80935e-15
								LOC124160800	6.14571	5.73591	69.5614	7.40736e-17	1.64398e-14
								LOC124153819	6.15784	6.88954	50.4045	1.2511e-12	7.31487e-11
								LOC124169628	6.16765	6.46898	66.0963	4.29412e-16	7.07554e-14
								LOC124167171	6.17063	9.33526	56.7095	5.05193e-14	4.25889e-12
								LOC124155387	6.19872	5.40357	74.4093	6.34895e-18	2.09227e-15
								LOC124161124	6.20224	8.5022	47.5714	5.3036e-12	2.8135e-10
								LOC124165768	6.22017	7.98987	44.4409	2.62159e-11	1.21318e-09
								LOC124165290	6.24079	8.22229	46.8952	7.48861e-12	3.80554e-10
								LOC124159479	6.29856	6.37377	88.4271	5.2743e-21	5.21437e-18
								LOC124165427	6.30639	8.82306	48.5527	3.21524e-12	1.76595e-10
								LOC124154658	6.31111	5.64806	77.3995	1.39652e-18	5.84121e-16
								LOC124160781	6.34766	3.79454	72.2706	1.87623e-17	5.10248e-15
								LOC124156993	6.35078	5.03338	95.5991	1.40673e-22	2.5497e-19
								LOC124160308	6.35836	3.60046	61.861	3.68579e-15	4.60724e-13
								LOC124174049	6.3954	5.16698	45.6165	1.43822e-11	6.92065e-10
								LOC124165014	6.41932	7.98031	39.8854	2.69307e-10	1.06499e-08
								LOC124174051	6.42472	5.48552	51.6014	6.79941e-13	4.15414e-11
								LOC124154692	6.4311	7.32092	61.6461	4.1109e-15	4.96733e-13
								LOC124169624	6.43708	5.24339	38.9418	4.36623e-10	1.66606e-08
								LOC124153667	6.46138	4.60793	77.7455	1.17209e-18	5.09857e-16
								LOC124153665	6.49863	7.78486	69.5167	7.57704e-17	1.64801e-14
								LOC124174101	6.50841	7.46453	68.8189	1.07933e-16	2.15828e-14
								LOC124156474	6.52779	8.11307	69.9719	6.01563e-17	1.39191e-14
								LOC124165012	6.54151	6.30278	41.8817	9.69668e-11	4.10317e-09
								LOC124165008	6.5455	7.71077	46.0411	1.15799e-11	5.64713e-10
								LOC124157378	6.56365	11.0776	59.4372	1.26258e-14	1.28323e-12
								LOC124174016	6.58117	8.2099	35.3481	2.75731e-09	9.61083e-08
								LOC124174100	6.65264	6.90374	64.251	1.09539e-15	1.60978e-13
								LOC124160692	6.65307	6.05806	69.2037	8.88005e-17	1.89354e-14
								LOC124174162	6.65521	5.33037	59.3535	1.31744e-14	1.30247e-12
								LOC124174102	6.66838	7.24345	73.4775	1.01788e-17	2.99174e-15
								LOC124158155	6.71654	4.81838	49.111	2.41875e-12	1.34204e-10
								LOC124156458	6.72813	7.22927	57.8883	2.77426e-14	2.55678e-12
								LOC124153823	6.74428	10.6616	56.4665	5.71648e-14	4.7096e-12
								LOC124165013	6.75546	6.54303	44.0308	3.23241e-11	1.47699e-09
								LOC124154997	6.77755	4.43383	87.5503	8.21644e-21	7.44615e-18
								LOC124169717	6.79555	5.80093	89.422	3.1897e-21	3.51739e-18
								LOC124174108	6.7972	4.90326	43.4198	4.41705e-11	1.99317e-09
								LOC124165721	6.80868	8.4195	40.8294	1.66111e-10	6.7912e-09
								LOC124161329	6.82439	7.0086	42.8952	5.77508e-11	2.54267e-09
								LOC124160208	6.82808	6.96619	48.1344	3.97978e-12	2.16401e-10
								LOC124165956	6.82839	5.72519	79.0964	5.91528e-19	3.06327e-16
								LOC124155063	6.84248	7.28064	52.7456	3.79678e-13	2.45774e-11
								LOC124156161	6.85506	9.07886	63.4088	1.67965e-15	2.37224e-13
								LOC124153674	6.86018	4.49	71.4459	2.84966e-17	7.207e-15
								LOC124165937	6.9588	9.77513	51.8609	5.95752e-13	3.70218e-11
								LOC124167091	6.97126	6.55347	105.267	1.06743e-24	3.86945e-21
								LOC124159813	7.00387	6.10754	60.4673	7.48126e-15	8.20113e-13
								LOC124174081	7.01266	8.34964	52.2265	4.94536e-13	3.1823e-11
								LOC124159079	7.03197	8.13177	49.8304	1.67627e-12	9.50972e-11
								LOC124161332	7.04373	6.96949	55.0711	1.16249e-13	8.90291e-12
								LOC124164339	7.04652	4.84353	67.395	2.2221e-16	3.93849e-14
								LOC124169629	7.05153	8.64911	54.4123	1.62546e-13	1.19438e-11
								LOC124169382	7.05287	7.71818	65.4465	5.97131e-16	9.69224e-14
								LOC124156160	7.05291	9.12173	61.7815	3.83763e-15	4.74253e-13
								LOC124165510	7.08486	6.39627	53.6194	2.43341e-13	1.69637e-11
								LOC124160312	7.09264	10.0592	52.936	3.44604e-13	2.29912e-11
								LOC124169665	7.11097	4.92792	78.2126	9.25287e-19	4.375e-16
								LOC124169361	7.12482	6.08203	73.5888	9.62091e-18	2.90632e-15
								LOC124174159	7.13535	9.17496	60.9185	5.94886e-15	6.66947e-13
								LOC124156856	7.15936	8.31455	75.4727	3.70503e-18	1.45672e-15
								LOC124168697	7.17134	5.19557	61.1145	5.38502e-15	6.21476e-13
								LOC124153166	7.17478	11.5402	53.8913	2.11891e-13	1.49631e-11
								LOC124165507	7.18343	6.32736	57.2784	3.78295e-14	3.26504e-12
								LOC124154693	7.20259	7.15736	64.8012	8.28492e-16	1.26899e-13
								LOC124167719	7.21677	10.8802	50.4662	1.21237e-12	7.12675e-11
								LOC124160300	7.23321	9.87503	47.2142	6.36383e-12	3.31132e-10
								LOC124174167	7.23878	9.15038	57.4502	3.4665e-14	3.07609e-12
								LOC124160301	7.29979	7.81626	46.925	7.37543e-12	3.76563e-10
								LOC124161328	7.32662	7.94334	56.6525	5.20053e-14	4.31724e-12
								LOC124158292	7.35723	6.46414	56.0381	7.10797e-14	5.60139e-12
								LOC124155067	7.35901	9.57095	52.7539	3.78066e-13	2.45774e-11
								LOC124164101	7.39228	4.97059	68.3954	1.33788e-16	2.50853e-14
								LOC124165288	7.40485	9.61722	51.22	8.25751e-13	5.01679e-11
								LOC124169389	7.42497	7.79331	51.6805	6.53066e-13	4.03528e-11
								LOC124174158	7.42503	5.86371	69.1325	9.2065e-17	1.9254e-14
								LOC124174165	7.48062	9.09619	56.4432	5.78454e-14	4.72984e-12
								LOC124165431	7.4834	8.96537	53.4088	2.70882e-13	1.87633e-11
								LOC124169605	7.49887	8.56087	54.008	1.99676e-13	1.41927e-11
								LOC124160365	7.51079	6.90867	54.2565	1.7595e-13	1.27564e-11
								LOC124165016	7.53125	10.028	45.4156	1.59363e-11	7.56801e-10
								LOC124155066	7.55277	9.40996	56.8132	4.7924e-14	4.07167e-12
								LOC124169261	7.55383	7.10646	78.0918	9.83622e-19	4.45704e-16
								LOC124166017	7.62597	7.12762	60.4515	7.54127e-15	8.20113e-13
								LOC124160313	7.64892	7.38473	52.1549	5.129e-13	3.26187e-11
								LOC124155065	7.67777	8.14814	64.9901	7.52763e-16	1.20387e-13
								LOC124165479	7.70351	9.07488	55.8886	7.66972e-14	6.00059e-12
								LOC124154428	7.73853	7.77362	71.8246	2.35205e-17	6.23868e-15
								LOC124165015	7.75368	8.19761	46.5234	9.05331e-12	4.50025e-10
								LOC124166019	7.75883	8.25665	46.586	8.76828e-12	4.39424e-10
								LOC124153670	7.82386	5.72549	64.4947	9.67928e-16	1.44195e-13
								LOC124165512	7.87769	7.74443	56.0541	7.05023e-14	5.60139e-12
								LOC124165939	7.87832	7.27243	56.12	6.81791e-14	5.49221e-12
								LOC124160303	7.91627	6.47093	47.1716	6.50349e-12	3.36788e-10
								LOC124154456	8.07952	9.37727	68.7967	1.09154e-16	2.15828e-14
								LOC124165513	8.12447	7.02587	60.5976	7.00189e-15	7.76996e-13
								LOC124165969	8.13836	9.46899	60.9716	5.79046e-15	6.5595e-13
								LOC124174099	8.15159	7.01158	54.6506	1.43981e-13	1.07986e-11
								LOC124160278	8.15226	7.37283	49.8273	1.67896e-12	9.50972e-11
								LOC124165509	8.48818	6.05668	56.0385	7.10663e-14	5.60139e-12

## Sheet: B) List of candidates
Gene	Description	Direction	CCp2	CCe2
LOC124169499	uncharacterized LOC124169499	Up-regulated in	individuals with short developmental time, low mass and high values for head width	in central-latitude exposed to the predator cue
LOC124156544	uncharacterized LOC124156544	Up-regulated in	individuals with short developmental time, low mass and high values for head width	in central-latitude exposed to the predator cue
LOC124169645	trypsin-1-like	Up-regulated in	individuals with short developmental time, low mass and high values for head width	in central-latitude exposed to the predator cue
LOC124169602	scavenger receptor class B member 1-like	Up-regulated in	individuals with short developmental time, low mass and high values for head width	in central-latitude exposed to the predator cue
LOC124163963	cell death abnormality protein 1-like	Up-regulated in	individuals with short developmental time, low mass and high values for head width	in central-latitude exposed to the predator cue
LOC124169646	trypsin-1-like	Up-regulated in	individuals with short developmental time, low mass and high values for head width	in central-latitude exposed to the predator cue
LOC124163962	neurogenic locus notch homolog protein 1-like	Up-regulated in	individuals with short developmental time, low mass and high values for head width	in central-latitude exposed to the predator cue
LOC124169644	trypsin-1-like	Up-regulated in	individuals with short developmental time, low mass and high values for head width	in central-latitude exposed to the predator cue
LOC124166800	uncharacterized LOC124166800	Up-regulated in	individuals with short developmental time, low mass and high values for head width	in central-latitude exposed to the predator cue
LOC124159874	chondroitin proteoglycan-2-like	Up-regulated in	individuals with short developmental time, low mass and high values for head width	in central-latitude exposed to the predator cue
LOC124163951	Golgi reassembly-stacking protein 1-like	Up-regulated in	individuals with short developmental time, low mass and high values for head width	in central-latitude exposed to the predator cue
LOC124156545	uncharacterized LOC124156545	Up-regulated in	individuals with short developmental time, low mass and high values for head width	in central-latitude exposed to the predator cue
LOC124158409	gastrula zinc finger protein xLCGF3.1-like	Up-regulated in	individuals with short developmental time, low mass and high values for head width	in central-latitude exposed to the predator cue
LOC124164334	fibrillin-1-like	Up-regulated in	individuals with short developmental time, low mass and high values for head width	in central-latitude exposed to the predator cue
LOC124156446	sulfated surface glycoprotein 185-like	Up-regulated in	individuals with short developmental time, low mass and high values for head width	in central-latitude exposed to the predator cue
LOC124164081	L-asparaginase 1-like	Up-regulated in	individuals with short developmental time, low mass and high values for head width	in central-latitude exposed to the predator cue
LOC124167158	apolipophorins-like	Up-regulated in	individuals with short developmental time, low mass and high values for head width	in central-latitude exposed to the predator cue
LOC124156729	aminopeptidase N-like	Up-regulated in	individuals with short developmental time, low mass and high values for head width	in central-latitude exposed to the predator cue
LOC124157634	trypsin-like	Up-regulated in	individuals with short developmental time, low mass and high values for head width	in central-latitude exposed to the predator cue
LOC124162294	uncharacterized LOC124162294	Up-regulated in	individuals with short developmental time, low mass and high values for head width	in central-latitude exposed to the predator cue
LOC124153760	venom serine carboxypeptidase-like	Up-regulated in	individuals with short developmental time, low mass and high values for head width	in central-latitude exposed to the predator cue
LOC124153187	uncharacterized LOC124153187	Up-regulated in	individuals with short developmental time, low mass and high values for head width	in central-latitude exposed to the predator cue
LOC124165716	putative nuclease HARBI1	Up-regulated in	individuals with short developmental time, low mass and high values for head width	in central-latitude exposed to the predator cue
LOC124168271	uncharacterized LOC124168271	Up-regulated in	individuals with short developmental time, low mass and high values for head width	in central-latitude exposed to the predator cue
LOC124167159	apolipophorins-like	Up-regulated in	individuals with short developmental time, low mass and high values for head width	in central-latitude exposed to the predator cue
LOC124154951	uncharacterized LOC124154951	Up-regulated in	individuals with short developmental time, low mass and high values for head width	in central-latitude exposed to the predator cue
LOC124154066	uncharacterized LOC124154066	Up-regulated in	individuals with short developmental time, low mass and high values for head width	in central-latitude exposed to the predator cue
LOC124159599	uncharacterized LOC124159599	Up-regulated in	individuals with short developmental time, low mass and high values for head width	in central-latitude exposed to the predator cue
LOC124169648	trypsin-1-like	Up-regulated in	individuals with short developmental time, low mass and high values for head width	in central-latitude exposed to the predator cue
LOC124166988	uncharacterized LOC124166988	Up-regulated in	individuals with short developmental time, low mass and high values for head width	in central-latitude exposed to the predator cue
LOC124156597	uncharacterized LOC124156597	Up-regulated in	individuals with short developmental time, low mass and high values for head width	in central-latitude exposed to the predator cue
LOC124162647	uncharacterized LOC124162647	Up-regulated in	individuals with short developmental time, low mass and high values for head width	in central-latitude exposed to the predator cue
LOC124167377	hemocyte protein-glutamine gamma-glutamyltransferase-like	Up-regulated in	individuals with short developmental time, low mass and high values for head width	in central-latitude exposed to the predator cue
LOC124153759	venom serine carboxypeptidase-like	Up-regulated in	individuals with short developmental time, low mass and high values for head width	in central-latitude exposed to the predator cue
LOC124154198	adenosine deaminase 2-like	Up-regulated in	individuals with short developmental time, low mass and high values for head width	in central-latitude exposed to the predator cue
LOC124167912	NPC intracellular cholesterol transporter 2 homolog a-like	Up-regulated in	individuals with short developmental time, low mass and high values for head width	in central-latitude exposed to the predator cue
LOC124161565	uncharacterized LOC124161565	Up-regulated in	individuals with short developmental time, low mass and high values for head width	in central-latitude exposed to the predator cue
LOC124153787	brachyurin-like	Up-regulated in	individuals with short developmental time, low mass and high values for head width	in central-latitude exposed to the predator cue
LOC124163027	PDZ and LIM domain protein Zasp-like	Up-regulated in	individuals with short developmental time, low mass and high values for head width	in central-latitude exposed to the predator cue
LOC124164556	kelch-like protein 10	Up-regulated in	individuals with short developmental time, low mass and high values for head width	in central-latitude exposed to the predator cue
LOC124166691	histone H4-like	Up-regulated in	individuals with short developmental time, low mass and high values for head width	in central-latitude exposed to the predator cue
LOC124157834	uncharacterized LOC124157834	Up-regulated in	individuals with short developmental time, low mass and high values for head width	in central-latitude exposed to the predator cue
LOC124167281	uncharacterized LOC124167281	Up-regulated in	individuals with short developmental time, low mass and high values for head width	in central-latitude exposed to the predator cue
LOC124158236	vicilin-like seed storage protein At2g18540	Up-regulated in	individuals with short developmental time, low mass and high values for head width	in central-latitude exposed to the predator cue
LOC124153758	uncharacterized LOC124153758	Up-regulated in	individuals with short developmental time, low mass and high values for head width	in central-latitude exposed to the predator cue
LOC124167759	putative uncharacterized protein DDB_G0271606	Up-regulated in	individuals with short developmental time, low mass and high values for head width	in central-latitude exposed to the predator cue
LOC124167096	protein ANTAGONIST OF LIKE HETEROCHROMATIN PROTEIN 1-like	Up-regulated in	individuals with short developmental time, low mass and high values for head width	in central-latitude exposed to the predator cue
LOC124168172	uncharacterized LOC124168172	Up-regulated in	individuals with short developmental time, low mass and high values for head width	in central-latitude exposed to the predator cue
LOC124158483	uncharacterized LOC124158483	Up-regulated in	individuals with short developmental time, low mass and high values for head width	in central-latitude exposed to the predator cue
LOC124154374	uncharacterized LOC124154374	Up-regulated in	individuals with short developmental time, low mass and high values for head width	in central-latitude exposed to the predator cue
LOC124154984	uncharacterized LOC124154984	Up-regulated in	individuals with short developmental time, low mass and high values for head width	in central-latitude exposed to the predator cue
LOC124167909	inner nuclear membrane protein Man1-like	Up-regulated in	individuals with short developmental time, low mass and high values for head width	in central-latitude exposed to the predator cue
LOC124168032	methyltransferase-like protein 7A	Up-regulated in	individuals with short developmental time, low mass and high values for head width	in central-latitude exposed to the predator cue
LOC124159623	hemicentin-2-like	Up-regulated in	individuals with short developmental time, low mass and high values for head width	in central-latitude exposed to the predator cue
LOC124173167	uncharacterized LOC124173167	Up-regulated in	individuals with short developmental time, low mass and high values for head width	in central-latitude exposed to the predator cue
LOC124158443	gamma-aminobutyric acid receptor subunit beta-like	Up-regulated in	individuals with short developmental time, low mass and high values for head width	in central-latitude exposed to the predator cue
LOC124172537	zinc finger protein 37 homolog	Up-regulated in	individuals with short developmental time, low mass and high values for head width	in central-latitude exposed to the predator cue
LOC124159026	cytochrome P450 306a1	Up-regulated in	individuals with short developmental time, low mass and high values for head width	in central-latitude exposed to the predator cue
LOC124157994	golgin subfamily A member 6-like protein 22	Up-regulated in	individuals with short developmental time, low mass and high values for head width	in central-latitude exposed to the predator cue
LOC124166887	protein giant-lens	Up-regulated in	individuals with short developmental time, low mass and high values for head width	in central-latitude exposed to the predator cue
LOC124169746	monocarboxylate transporter 10	Up-regulated in	individuals with short developmental time, low mass and high values for head width	in central-latitude exposed to the predator cue
LOC124159157	nibrin	Up-regulated in	individuals with short developmental time, low mass and high values for head width	in central-latitude exposed to the predator cue
LOC124162097	CD151 antigen-like	Down-regulated in	individuals with short developmental time, low mass and high values for head width	in central-latitude exposed to the predator cue
LOC124172470	spermatogenesis-associated protein 20	Down-regulated in	individuals with short developmental time, low mass and high values for head width	in central-latitude exposed to the predator cue
LOC124171560	cysteine-rich hydrophobic domain-containing protein 2	Down-regulated in	individuals with short developmental time, low mass and high values for head width	in central-latitude exposed to the predator cue
LOC124164103	uncharacterized LOC124164103	Down-regulated in	individuals with short developmental time, low mass and high values for head width	in central-latitude exposed to the predator cue
LOC124162951	uncharacterized LOC124162951	Down-regulated in	individuals with short developmental time, low mass and high values for head width	in central-latitude exposed to the predator cue
LOC124161550	putative ATPase N2B	Down-regulated in	individuals with short developmental time, low mass and high values for head width	in central-latitude exposed to the predator cue
LOC124156445	WAP four-disulfide core domain protein 2-like	Down-regulated in	individuals with short developmental time, low mass and high values for head width	in central-latitude exposed to the predator cue
LOC124164204	E3 ubiquitin-protein ligase RNF19B-like	Down-regulated in	individuals with short developmental time, low mass and high values for head width	in central-latitude exposed to the predator cue
LOC124164982	all trans-polyprenyl-diphosphate synthase PDSS1	Down-regulated in	individuals with short developmental time, low mass and high values for head width	in central-latitude exposed to the predator cue
LOC124153505	open rectifier potassium channel protein 1	Down-regulated in	individuals with short developmental time, low mass and high values for head width	in central-latitude exposed to the predator cue
LOC124158464	partitioning defective 3 homolog	Down-regulated in	individuals with short developmental time, low mass and high values for head width	in central-latitude exposed to the predator cue
LOC124166612	serine/threonine-protein kinase NIM1	Down-regulated in	individuals with short developmental time, low mass and high values for head width	in central-latitude exposed to the predator cue
LOC124159011	acetyl-coenzyme A synthetase	Down-regulated in	individuals with short developmental time, low mass and high values for head width	in central-latitude exposed to the predator cue
LOC124168884	cysteine dioxygenase type 1	Down-regulated in	individuals with short developmental time, low mass and high values for head width	in central-latitude exposed to the predator cue
LOC124163526	sodium-coupled monocarboxylate transporter 1-like	Down-regulated in	individuals with short developmental time, low mass and high values for head width	in central-latitude exposed to the predator cue
LOC124153277	uncharacterized LOC124153277	Down-regulated in	individuals with short developmental time, low mass and high values for head width	in central-latitude exposed to the predator cue
LOC124154355	uncharacterized LOC124154355	Down-regulated in	individuals with short developmental time, low mass and high values for head width	in central-latitude exposed to the predator cue
LOC124167073	solute carrier family 12 member 3-like	Down-regulated in	individuals with short developmental time, low mass and high values for head width	in central-latitude exposed to the predator cue
LOC124157156	proton-coupled amino acid transporter-like protein CG1139	Down-regulated in	individuals with short developmental time, low mass and high values for head width	in central-latitude exposed to the predator cue
LOC124166808	uncharacterized LOC124166808	Down-regulated in	individuals with short developmental time, low mass and high values for head width	in central-latitude exposed to the predator cue
LOC124158848	cGMP-specific 3',5'-cyclic phosphodiesterase-like	Down-regulated in	individuals with short developmental time, low mass and high values for head width	in central-latitude exposed to the predator cue
LOC124165219	venom dipeptidyl peptidase 4	Down-regulated in	individuals with short developmental time, low mass and high values for head width	in central-latitude exposed to the predator cue
LOC124157779	sodium-coupled monocarboxylate transporter 1-like	Down-regulated in	individuals with short developmental time, low mass and high values for head width	in central-latitude exposed to the predator cue
LOC124166581	ribosomal protein S6 kinase alpha-5	Down-regulated in	individuals with short developmental time, low mass and high values for head width	in central-latitude exposed to the predator cue
LOC124157709	coiled-coil domain-containing protein 85C	Down-regulated in	individuals with short developmental time, low mass and high values for head width	in central-latitude exposed to the predator cue
LOC124153781	putative fatty acyl-CoA reductase CG8306	Down-regulated in	individuals with short developmental time, low mass and high values for head width	in central-latitude exposed to the predator cue
LOC124173379	UNC93-like protein MFSD11	Down-regulated in	individuals with short developmental time, low mass and high values for head width	in central-latitude exposed to the predator cue
LOC124154319	scavenger receptor class B member 1	Down-regulated in	individuals with short developmental time, low mass and high values for head width	in central-latitude exposed to the predator cue
LOC124153942	ABC transporter G family member 20	Down-regulated in	individuals with short developmental time, low mass and high values for head width	in central-latitude exposed to the predator cue
LOC124162110	proteoglycan 4	Down-regulated in	individuals with short developmental time, low mass and high values for head width	in central-latitude exposed to the predator cue
LOC124157419	protein rolling stone-like	Down-regulated in	individuals with short developmental time, low mass and high values for head width	in central-latitude exposed to the predator cue
LOC124155976	uncharacterized LOC124155976	Down-regulated in	individuals with short developmental time, low mass and high values for head width	in central-latitude exposed to the predator cue
LOC124155664	serine/arginine repetitive matrix protein 1	Down-regulated in	individuals with short developmental time, low mass and high values for head width	in central-latitude exposed to the predator cue
LOC124155858	inter-alpha-trypsin inhibitor heavy chain H4-like	Down-regulated in	individuals with short developmental time, low mass and high values for head width	in central-latitude exposed to the predator cue
LOC124154284	uncharacterized LOC124154284	Down-regulated in	individuals with short developmental time, low mass and high values for head width	in central-latitude exposed to the predator cue
LOC124172753	uncharacterized LOC124172753	Down-regulated in	individuals with short developmental time, low mass and high values for head width	in central-latitude exposed to the predator cue
LOC124156238	DNA ligase 1-like	Down-regulated in	individuals with short developmental time, low mass and high values for head width	in central-latitude exposed to the predator cue
LOC124167743	cAMP-dependent protein kinase catalytic subunit 3	Down-regulated in	individuals with short developmental time, low mass and high values for head width	in central-latitude exposed to the predator cue
LOC124162715	luciferin 4-monooxygenase-like	Down-regulated in	individuals with short developmental time, low mass and high values for head width	in central-latitude exposed to the predator cue
LOC124169218	aquaporin-7-like	Down-regulated in	individuals with short developmental time, low mass and high values for head width	in central-latitude exposed to the predator cue
LOC124168744	nuclear receptor subfamily 4 group A member 2-like	Down-regulated in	individuals with short developmental time, low mass and high values for head width	in central-latitude exposed to the predator cue
LOC124172002	zinc finger protein 658B-like	Down-regulated in	individuals with short developmental time, low mass and high values for head width	in central-latitude exposed to the predator cue
LOC124169311	protein obstructor-E	Down-regulated in	individuals with short developmental time, low mass and high values for head width	in central-latitude exposed to the predator cue
LOC124158866	uncharacterized LOC124158866	Down-regulated in	individuals with short developmental time, low mass and high values for head width	in central-latitude exposed to the predator cue
LOC124170286	uncharacterized LOC124170286	Down-regulated in	individuals with short developmental time, low mass and high values for head width	in central-latitude exposed to the predator cue
LOC124168018	alpha-tocopherol transfer protein	Down-regulated in	individuals with short developmental time, low mass and high values for head width	in central-latitude exposed to the predator cue
LOC124162004	alpha-N-acetylgalactosaminidase-like	Down-regulated in	individuals with short developmental time, low mass and high values for head width	in central-latitude exposed to the predator cue
LOC124174118	uncharacterized LOC124174118	Down-regulated in	individuals with short developmental time, low mass and high values for head width	in central-latitude exposed to the predator cue
LOC124164174	platelet-activating factor acetylhydrolase-like	Down-regulated in	individuals with short developmental time, low mass and high values for head width	in central-latitude exposed to the predator cue
LOC124156039	organic cation transporter protein-like	Down-regulated in	individuals with short developmental time, low mass and high values for head width	in central-latitude exposed to the predator cue
LOC124158048	medium-chain acyl-CoA ligase ACSF2, mitochondrial	Down-regulated in	individuals with short developmental time, low mass and high values for head width	in central-latitude exposed to the predator cue
LOC124158084	Golgi reassembly-stacking protein 1-like	Down-regulated in	individuals with short developmental time, low mass and high values for head width	in central-latitude exposed to the predator cue
LOC124155687	uncharacterized LOC124155687	Down-regulated in	individuals with short developmental time, low mass and high values for head width	in central-latitude exposed to the predator cue
LOC124157714	uncharacterized LOC124157714	Down-regulated in	individuals with short developmental time, low mass and high values for head width	in central-latitude exposed to the predator cue
LOC124159169	nuclear hormone receptor FTZ-F1	Down-regulated in	individuals with short developmental time, low mass and high values for head width	in central-latitude exposed to the predator cue
LOC124166642	mitochondrial sodium/calcium exchanger protein	Down-regulated in	individuals with short developmental time, low mass and high values for head width	in central-latitude exposed to the predator cue
LOC124165002	actin cytoskeleton-regulatory complex protein pan-1-like	Down-regulated in	individuals with short developmental time, low mass and high values for head width	in central-latitude exposed to the predator cue
LOC124161951	ets DNA-binding protein pokkuri	Down-regulated in	individuals with short developmental time, low mass and high values for head width	in central-latitude exposed to the predator cue
LOC124163289	tubulin polymerization-promoting protein homolog	Down-regulated in	individuals with short developmental time, low mass and high values for head width	in central-latitude exposed to the predator cue
LOC124153577	ABC transporter G family member 23-like	Down-regulated in	individuals with short developmental time, low mass and high values for head width	in central-latitude exposed to the predator cue
LOC124167533	phosphatidylglycerophosphatase and protein-tyrosine phosphatase 1	Down-regulated in	individuals with short developmental time, low mass and high values for head width	in central-latitude exposed to the predator cue
LOC124172377	zinc finger protein 2 homolog	Down-regulated in	individuals with short developmental time, low mass and high values for head width	in central-latitude exposed to the predator cue
LOC124167273	uncharacterized LOC124167273	Down-regulated in	individuals with short developmental time, low mass and high values for head width	in central-latitude exposed to the predator cue
LOC124166911	bumetanide-sensitive sodium-(potassium)-chloride cotransporter	Down-regulated in	individuals with short developmental time, low mass and high values for head width	in central-latitude exposed to the predator cue
LOC124160764	pancreatic lipase-related protein 2-like	Down-regulated in	individuals with short developmental time, low mass and high values for head width	in central-latitude exposed to the predator cue
LOC124154321	scavenger receptor class B member 1-like	Down-regulated in	individuals with short developmental time, low mass and high values for head width	in central-latitude exposed to the predator cue
LOC124153340	neuronal acetylcholine receptor subunit alpha-2-like	Down-regulated in	individuals with short developmental time, low mass and high values for head width	in central-latitude exposed to the predator cue
LOC124157566	MICAL-like protein 2	Down-regulated in	individuals with short developmental time, low mass and high values for head width	in central-latitude exposed to the predator cue
LOC124154719	adenosine deaminase 2-like	Down-regulated in	individuals with short developmental time, low mass and high values for head width	in central-latitude exposed to the predator cue
LOC124162307	uncharacterized LOC124162307	Down-regulated in	individuals with short developmental time, low mass and high values for head width	in central-latitude exposed to the predator cue
LOC124160220	endocuticle structural glycoprotein SgAbd-2-like	Down-regulated in	individuals with short developmental time, low mass and high values for head width	in central-latitude exposed to the predator cue
LOC124170430	UPF0193 protein EVG1-like	Down-regulated in	individuals with short developmental time, low mass and high values for head width	in central-latitude exposed to the predator cue
LOC124155891	uncharacterized LOC124155891	Down-regulated in	individuals with short developmental time, low mass and high values for head width	in central-latitude exposed to the predator cue
LOC124163631	sodium/potassium/calcium exchanger 3	Down-regulated in	individuals with short developmental time, low mass and high values for head width	in central-latitude exposed to the predator cue
LOC124161874	uncharacterized LOC124161874	Down-regulated in	individuals with short developmental time, low mass and high values for head width	in central-latitude exposed to the predator cue
LOC124161918	cilia- and flagella-associated protein 52	Down-regulated in	individuals with short developmental time, low mass and high values for head width	in central-latitude exposed to the predator cue
LOC124155900	clavesin-1-like	Down-regulated in	individuals with short developmental time, low mass and high values for head width	in central-latitude exposed to the predator cue
LOC124156390	uncharacterized LOC124156390	Down-regulated in	individuals with short developmental time, low mass and high values for head width	in central-latitude exposed to the predator cue
LOC124163642	uncharacterized LOC124163642	Down-regulated in	individuals with short developmental time, low mass and high values for head width	in central-latitude exposed to the predator cue
LOC124160178	zinc finger protein 704	Down-regulated in	individuals with short developmental time, low mass and high values for head width	in central-latitude exposed to the predator cue
LOC124154442	alpha-amylase 2-like	Down-regulated in	individuals with short developmental time, low mass and high values for head width	in central-latitude exposed to the predator cue
LOC124155871	uncharacterized LOC124155871	Down-regulated in	individuals with short developmental time, low mass and high values for head width	in central-latitude exposed to the predator cue
LOC124170439	uncharacterized LOC124170439	Down-regulated in	individuals with short developmental time, low mass and high values for head width	in central-latitude exposed to the predator cue
LOC124170235	small VCP/p97-interacting protein	Down-regulated in	individuals with short developmental time, low mass and high values for head width	in central-latitude exposed to the predator cue
LOC124158985	uncharacterized LOC124158985	Down-regulated in	individuals with short developmental time, low mass and high values for head width	in central-latitude exposed to the predator cue
LOC124153816	glycine-rich cell wall structural protein-like	Down-regulated in	individuals with short developmental time, low mass and high values for head width	in central-latitude exposed to the predator cue
LOC124160751	cadherin-23-like	Down-regulated in	individuals with short developmental time, low mass and high values for head width	in central-latitude exposed to the predator cue
LOC124154378	uncharacterized LOC124154378	Down-regulated in	individuals with short developmental time, low mass and high values for head width	in central-latitude exposed to the predator cue
LOC124164413	protein artichoke-like	Down-regulated in	individuals with short developmental time, low mass and high values for head width	in central-latitude exposed to the predator cue
LOC124153967	lysyl oxidase homolog 4	Down-regulated in	individuals with short developmental time, low mass and high values for head width	in central-latitude exposed to the predator cue
LOC124161590	uncharacterized LOC124161590	Down-regulated in	individuals with short developmental time, low mass and high values for head width	in central-latitude exposed to the predator cue
LOC124169716	uncharacterized LOC124169716	Down-regulated in	individuals with short developmental time, low mass and high values for head width	in central-latitude exposed to the predator cue
LOC124164999	uncharacterized LOC124164999	Down-regulated in	individuals with short developmental time, low mass and high values for head width	in central-latitude exposed to the predator cue
LOC124163654	platelet-activating factor acetylhydrolase-like	Down-regulated in	individuals with short developmental time, low mass and high values for head width	in central-latitude exposed to the predator cue
LOC124156992	protein numb homolog	Down-regulated in	individuals with short developmental time, low mass and high values for head width	in central-latitude exposed to the predator cue
LOC124165377	organic cation transporter protein-like	Down-regulated in	individuals with short developmental time, low mass and high values for head width	in central-latitude exposed to the predator cue
LOC124155854	uncharacterized LOC124155854	Down-regulated in	individuals with short developmental time, low mass and high values for head width	in central-latitude exposed to the predator cue
LOC124162977	transcriptional regulator ovo	Down-regulated in	individuals with short developmental time, low mass and high values for head width	in central-latitude exposed to the predator cue
LOC124168963	protein obstructor-E-like	Down-regulated in	individuals with short developmental time, low mass and high values for head width	in central-latitude exposed to the predator cue
LOC124158855	uncharacterized LOC124158855	Down-regulated in	individuals with short developmental time, low mass and high values for head width	in central-latitude exposed to the predator cue
LOC124158862	elongation of very long chain fatty acids protein AAEL008004-like	Down-regulated in	individuals with short developmental time, low mass and high values for head width	in central-latitude exposed to the predator cue
LOC124160598	acid sphingomyelinase-like phosphodiesterase 3b	Down-regulated in	individuals with short developmental time, low mass and high values for head width	in central-latitude exposed to the predator cue
LOC124156313	uncharacterized LOC124156313	Down-regulated in	individuals with short developmental time, low mass and high values for head width	in central-latitude exposed to the predator cue
LOC124159632	pneumococcal serine-rich repeat protein	Down-regulated in	individuals with short developmental time, low mass and high values for head width	in central-latitude exposed to the predator cue
LOC124163856	venom protease-like	Down-regulated in	individuals with short developmental time, low mass and high values for head width	in central-latitude exposed to the predator cue
LOC124154019	cytochrome P450 6k1-like	Down-regulated in	individuals with short developmental time, low mass and high values for head width	in central-latitude exposed to the predator cue
LOC124174201	attractin-like protein 1	Down-regulated in	individuals with short developmental time, low mass and high values for head width	in central-latitude exposed to the predator cue
LOC124157854	uncharacterized LOC124157854	Down-regulated in	individuals with short developmental time, low mass and high values for head width	in central-latitude exposed to the predator cue
LOC124168474	chitin deacetylase 1	Down-regulated in	individuals with short developmental time, low mass and high values for head width	in central-latitude exposed to the predator cue
LOC124159677	neurogenic locus notch homolog protein 1-like	Down-regulated in	individuals with short developmental time, low mass and high values for head width	in central-latitude exposed to the predator cue
LOC124168186	cytochrome P450 4c3-like	Down-regulated in	individuals with short developmental time, low mass and high values for head width	in central-latitude exposed to the predator cue
LOC124157781	facilitated trehalose transporter Tret1-like	Down-regulated in	individuals with short developmental time, low mass and high values for head width	in central-latitude exposed to the predator cue
LOC124153697	H/ACA ribonucleoprotein complex subunit GAR1-like	Down-regulated in	individuals with short developmental time, low mass and high values for head width	in central-latitude exposed to the predator cue
LOC124160461	phospholipase B1, membrane-associated-like	Down-regulated in	individuals with short developmental time, low mass and high values for head width	in central-latitude exposed to the predator cue
LOC124168313	cell growth regulator with RING finger domain protein 1-like	Down-regulated in	individuals with short developmental time, low mass and high values for head width	in central-latitude exposed to the predator cue
LOC124166896	uncharacterized LOC124166896	Down-regulated in	individuals with short developmental time, low mass and high values for head width	in central-latitude exposed to the predator cue
LOC124164158	uncharacterized LOC124164158	Down-regulated in	individuals with short developmental time, low mass and high values for head width	in central-latitude exposed to the predator cue
LOC124165740	uncharacterized LOC124165740	Down-regulated in	individuals with short developmental time, low mass and high values for head width	in central-latitude exposed to the predator cue
LOC124154200	mushroom body large-type Kenyon cell-specific protein 1	Down-regulated in	individuals with short developmental time, low mass and high values for head width	in central-latitude exposed to the predator cue
LOC124160085	heparan-alpha-glucosaminide N-acetyltransferase	Down-regulated in	individuals with short developmental time, low mass and high values for head width	in central-latitude exposed to the predator cue
LOC124160230	uncharacterized LOC124160230	Down-regulated in	individuals with short developmental time, low mass and high values for head width	in central-latitude exposed to the predator cue
LOC124163411	uncharacterized LOC124163411	Down-regulated in	individuals with short developmental time, low mass and high values for head width	in central-latitude exposed to the predator cue
LOC124167700	sodium/potassium-transporting ATPase subunit beta-2-like	Down-regulated in	individuals with short developmental time, low mass and high values for head width	in central-latitude exposed to the predator cue
LOC124156998	sodium- and chloride-dependent neutral and basic amino acid transporter B(0+)-like	Down-regulated in	individuals with short developmental time, low mass and high values for head width	in central-latitude exposed to the predator cue
LOC124165870	uncharacterized LOC124165870	Down-regulated in	individuals with short developmental time, low mass and high values for head width	in central-latitude exposed to the predator cue
LOC124164596	sodium-coupled monocarboxylate transporter 1-like	Down-regulated in	individuals with short developmental time, low mass and high values for head width	in central-latitude exposed to the predator cue
LOC124159602	angiotensin-converting enzyme	Down-regulated in	individuals with short developmental time, low mass and high values for head width	in central-latitude exposed to the predator cue
LOC124165098	long-chain fatty acid transport protein 4	Down-regulated in	individuals with short developmental time, low mass and high values for head width	in central-latitude exposed to the predator cue
LOC124157070	polypeptide N-acetylgalactosaminyltransferase 2	Down-regulated in	individuals with short developmental time, low mass and high values for head width	in central-latitude exposed to the predator cue
LOC124155336	rhophilin-2	Down-regulated in	individuals with short developmental time, low mass and high values for head width	in central-latitude exposed to the predator cue
LOC124153477	uncharacterized LOC124153477	Down-regulated in	individuals with short developmental time, low mass and high values for head width	in central-latitude exposed to the predator cue
LOC124154405	uncharacterized LOC124154405	Down-regulated in	individuals with short developmental time, low mass and high values for head width	in central-latitude exposed to the predator cue
LOC124167526	chitin deacetylase 1	Down-regulated in	individuals with short developmental time, low mass and high values for head width	in central-latitude exposed to the predator cue
LOC124165631	protein commissureless 2 homolog	Down-regulated in	individuals with short developmental time, low mass and high values for head width	in central-latitude exposed to the predator cue
LOC124157368	calpain-C	Down-regulated in	individuals with short developmental time, low mass and high values for head width	in central-latitude exposed to the predator cue
LOC124158714	SET domain-containing protein SmydA-8-like	Down-regulated in	individuals with short developmental time, low mass and high values for head width	in central-latitude exposed to the predator cue
LOC124155548	uncharacterized LOC124155548	Down-regulated in	individuals with short developmental time, low mass and high values for head width	in central-latitude exposed to the predator cue
LOC124168276	MKRN2 opposite strand protein	Down-regulated in	individuals with short developmental time, low mass and high values for head width	in central-latitude exposed to the predator cue
LOC124173221	sodium-dependent nutrient amino acid transporter 1-like	Down-regulated in	individuals with short developmental time, low mass and high values for head width	in central-latitude exposed to the predator cue
LOC124154360	uncharacterized LOC124154360	Down-regulated in	individuals with short developmental time, low mass and high values for head width	in central-latitude exposed to the predator cue
LOC124157760	LHFPL tetraspan subfamily member 3 protein	Down-regulated in	individuals with short developmental time, low mass and high values for head width	in central-latitude exposed to the predator cue
LOC124156146	uncharacterized LOC124156146	Down-regulated in	individuals with short developmental time, low mass and high values for head width	in central-latitude exposed to the predator cue
LOC124159095	uncharacterized LOC124159095	Down-regulated in	individuals with short developmental time, low mass and high values for head width	in central-latitude exposed to the predator cue
LOC124154123	CASP-like protein 4A2	Down-regulated in	individuals with short developmental time, low mass and high values for head width	in central-latitude exposed to the predator cue
LOC124154291	protein Skeletor	Down-regulated in	individuals with short developmental time, low mass and high values for head width	in central-latitude exposed to the predator cue
LOC124163384	solute carrier family 23 member 1	Down-regulated in	individuals with short developmental time, low mass and high values for head width	in central-latitude exposed to the predator cue
LOC124159382	dual oxidase	Down-regulated in	individuals with short developmental time, low mass and high values for head width	in central-latitude exposed to the predator cue
LOC124165073	alpha-crystallin A chain-like	Down-regulated in	individuals with short developmental time, low mass and high values for head width	in central-latitude exposed to the predator cue
LOC124155744	protein phosphatase 1 regulatory subunit 3B-B	Down-regulated in	individuals with short developmental time, low mass and high values for head width	in central-latitude exposed to the predator cue
LOC124166885	bumetanide-sensitive sodium-(potassium)-chloride cotransporter-like	Down-regulated in	individuals with short developmental time, low mass and high values for head width	in central-latitude exposed to the predator cue
LOC124160236	zinc finger protein 628-like	Down-regulated in	individuals with short developmental time, low mass and high values for head width	in central-latitude exposed to the predator cue
LOC124157257	facilitated trehalose transporter Tret1-like	Down-regulated in	individuals with short developmental time, low mass and high values for head width	in central-latitude exposed to the predator cue
LOC124169139	neuralized-like protein 4	Down-regulated in	individuals with short developmental time, low mass and high values for head width	in central-latitude exposed to the predator cue
LOC124163247	actin-5C-like	Down-regulated in	individuals with short developmental time, low mass and high values for head width	in central-latitude exposed to the predator cue
LOC124168562	carbonic anhydrase 2-like	Down-regulated in	individuals with short developmental time, low mass and high values for head width	in central-latitude exposed to the predator cue
LOC124167011	mucin-5AC-like	Down-regulated in	individuals with short developmental time, low mass and high values for head width	in central-latitude exposed to the predator cue
LOC124154222	luciferin sulfotransferase-like	Down-regulated in	individuals with short developmental time, low mass and high values for head width	in central-latitude exposed to the predator cue
LOC124162699	uncharacterized LOC124162699	Down-regulated in	individuals with short developmental time, low mass and high values for head width	in central-latitude exposed to the predator cue
LOC124158823	probable G-protein coupled receptor Mth-like 3	Down-regulated in	individuals with short developmental time, low mass and high values for head width	in central-latitude exposed to the predator cue
LOC124168796	YLP motif-containing protein 1-like	Down-regulated in	individuals with short developmental time, low mass and high values for head width	in central-latitude exposed to the predator cue
LOC124157295	uncharacterized LOC124157295	Down-regulated in	individuals with short developmental time, low mass and high values for head width	in central-latitude exposed to the predator cue
LOC124166811	pro-resilin-like	Down-regulated in	individuals with short developmental time, low mass and high values for head width	in central-latitude exposed to the predator cue
LOC124167133	elongation of very long chain fatty acids protein AAEL008004	Down-regulated in	individuals with short developmental time, low mass and high values for head width	in central-latitude exposed to the predator cue
LOC124162206	methyl farnesoate epoxidase-like	Down-regulated in	individuals with short developmental time, low mass and high values for head width	in central-latitude exposed to the predator cue
LOC124166622	rhythmically expressed gene 5 protein	Down-regulated in	individuals with short developmental time, low mass and high values for head width	in central-latitude exposed to the predator cue
LOC124153673	uncharacterized LOC124153673	Down-regulated in	individuals with short developmental time, low mass and high values for head width	in central-latitude exposed to the predator cue
LOC124157734	uncharacterized LOC124157734	Down-regulated in	individuals with short developmental time, low mass and high values for head width	in central-latitude exposed to the predator cue
LOC124153653	uncharacterized LOC124153653	Down-regulated in	individuals with short developmental time, low mass and high values for head width	in central-latitude exposed to the predator cue
LOC124168277	uncharacterized LOC124168277	Down-regulated in	individuals with short developmental time, low mass and high values for head width	in central-latitude exposed to the predator cue
LOC124153524	short-chain dehydrogenase/reductase family 16C member 6-like	Down-regulated in	individuals with short developmental time, low mass and high values for head width	in central-latitude exposed to the predator cue
LOC124160204	neuralized-like protein 4	Down-regulated in	individuals with short developmental time, low mass and high values for head width	in central-latitude exposed to the predator cue
LOC124156608	uncharacterized LOC124156608	Down-regulated in	individuals with short developmental time, low mass and high values for head width	in central-latitude exposed to the predator cue
LOC124168513	putative epidermal cell surface receptor	Down-regulated in	individuals with short developmental time, low mass and high values for head width	in central-latitude exposed to the predator cue
LOC124169088	uncharacterized LOC124169088	Down-regulated in	individuals with short developmental time, low mass and high values for head width	in central-latitude exposed to the predator cue
LOC124158588	angiotensin-converting enzyme-like	Down-regulated in	individuals with short developmental time, low mass and high values for head width	in central-latitude exposed to the predator cue
LOC124165961	uncharacterized LOC124165961	Down-regulated in	individuals with short developmental time, low mass and high values for head width	in central-latitude exposed to the predator cue
LOC124169400	carboxypeptidase inhibitor SmCI-like	Down-regulated in	individuals with short developmental time, low mass and high values for head width	in central-latitude exposed to the predator cue
LOC124169095	uncharacterized LOC124169095	Down-regulated in	individuals with short developmental time, low mass and high values for head width	in central-latitude exposed to the predator cue
LOC124154275	cuticle protein 16.5-like	Down-regulated in	individuals with short developmental time, low mass and high values for head width	in central-latitude exposed to the predator cue
LOC124163618	sodium-coupled monocarboxylate transporter 1-like	Down-regulated in	individuals with short developmental time, low mass and high values for head width	in central-latitude exposed to the predator cue
LOC124153541	uncharacterized LOC124153541	Down-regulated in	individuals with short developmental time, low mass and high values for head width	in central-latitude exposed to the predator cue
LOC124162531	monocarboxylate transporter 5-like	Down-regulated in	individuals with short developmental time, low mass and high values for head width	in central-latitude exposed to the predator cue
LOC124166724	uncharacterized LOC124166724	Down-regulated in	individuals with short developmental time, low mass and high values for head width	in central-latitude exposed to the predator cue
LOC124162461	O-acyltransferase like protein-like	Down-regulated in	individuals with short developmental time, low mass and high values for head width	in central-latitude exposed to the predator cue
LOC124154394	uncharacterized LOC124154394	Down-regulated in	individuals with short developmental time, low mass and high values for head width	in central-latitude exposed to the predator cue
LOC124164554	uncharacterized LOC124164554	Down-regulated in	individuals with short developmental time, low mass and high values for head width	in central-latitude exposed to the predator cue
LOC124170433	zinc finger protein 436-like	Down-regulated in	individuals with short developmental time, low mass and high values for head width	in central-latitude exposed to the predator cue
LOC124155042	organic cation transporter protein-like	Down-regulated in	individuals with short developmental time, low mass and high values for head width	in central-latitude exposed to the predator cue
LOC124161334	pupal cuticle protein 36-like	Down-regulated in	individuals with short developmental time, low mass and high values for head width	in central-latitude exposed to the predator cue
LOC124163391	sphingomyelin phosphodiesterase-like	Down-regulated in	individuals with short developmental time, low mass and high values for head width	in central-latitude exposed to the predator cue
LOC124158582	uncharacterized LOC124158582	Down-regulated in	individuals with short developmental time, low mass and high values for head width	in central-latitude exposed to the predator cue
LOC124160189	all trans-polyprenyl-diphosphate synthase PDSS2	Down-regulated in	individuals with short developmental time, low mass and high values for head width	in central-latitude exposed to the predator cue
LOC124172072	uncharacterized LOC124172072	Down-regulated in	individuals with short developmental time, low mass and high values for head width	in central-latitude exposed to the predator cue
LOC124157584	uncharacterized LOC124157584	Down-regulated in	individuals with short developmental time, low mass and high values for head width	in central-latitude exposed to the predator cue
LOC124156537	uncharacterized LOC124156537	Down-regulated in	individuals with short developmental time, low mass and high values for head width	in central-latitude exposed to the predator cue
LOC124169007	nose resistant to fluoxetine protein 6-like	Down-regulated in	individuals with short developmental time, low mass and high values for head width	in central-latitude exposed to the predator cue
LOC124160667	uncharacterized LOC124160667	Down-regulated in	individuals with short developmental time, low mass and high values for head width	in central-latitude exposed to the predator cue
LOC124170074	venom allergen 5-like	Down-regulated in	individuals with short developmental time, low mass and high values for head width	in central-latitude exposed to the predator cue
LOC124158895	elongation of very long chain fatty acids protein AAEL008004-like	Down-regulated in	individuals with short developmental time, low mass and high values for head width	in central-latitude exposed to the predator cue
LOC124163428	cip1-interacting zinc finger protein	Down-regulated in	individuals with short developmental time, low mass and high values for head width	in central-latitude exposed to the predator cue
LOC124157600	chorion peroxidase-like	Down-regulated in	individuals with short developmental time, low mass and high values for head width	in central-latitude exposed to the predator cue
LOC124153795	protein Skeletor	Down-regulated in	individuals with short developmental time, low mass and high values for head width	in central-latitude exposed to the predator cue
LOC124154219	protein Skeletor	Down-regulated in	individuals with short developmental time, low mass and high values for head width	in central-latitude exposed to the predator cue
LOC124153262	uncharacterized LOC124153262	Down-regulated in	individuals with short developmental time, low mass and high values for head width	in central-latitude exposed to the predator cue
LOC124169475	sodium-dependent nutrient amino acid transporter 1-like	Down-regulated in	individuals with short developmental time, low mass and high values for head width	in central-latitude exposed to the predator cue
LOC124155269	phenoloxidase 2-like	Down-regulated in	individuals with short developmental time, low mass and high values for head width	in central-latitude exposed to the predator cue
LOC124161472	cadherin-86C	Down-regulated in	individuals with short developmental time, low mass and high values for head width	in central-latitude exposed to the predator cue
LOC124157497	ATP-binding cassette sub-family G member 1-like	Down-regulated in	individuals with short developmental time, low mass and high values for head width	in central-latitude exposed to the predator cue
LOC124158870	elongation of very long chain fatty acids protein AAEL008004-like	Down-regulated in	individuals with short developmental time, low mass and high values for head width	in central-latitude exposed to the predator cue
LOC124158593	SEC14-like protein 2	Down-regulated in	individuals with short developmental time, low mass and high values for head width	in central-latitude exposed to the predator cue
LOC124169051	aquaporin AQPAn.G	Down-regulated in	individuals with short developmental time, low mass and high values for head width	in central-latitude exposed to the predator cue
LOC124166928	GILT-like protein 1	Down-regulated in	individuals with short developmental time, low mass and high values for head width	in central-latitude exposed to the predator cue
LOC124169610	cuticle protein 18.6-like	Down-regulated in	individuals with short developmental time, low mass and high values for head width	in central-latitude exposed to the predator cue
LOC124168988	uncharacterized LOC124168988	Down-regulated in	individuals with short developmental time, low mass and high values for head width	in central-latitude exposed to the predator cue
LOC124167922	uncharacterized LOC124167922	Down-regulated in	individuals with short developmental time, low mass and high values for head width	in central-latitude exposed to the predator cue
LOC124159080	laccase-1-like	Down-regulated in	individuals with short developmental time, low mass and high values for head width	in central-latitude exposed to the predator cue
LOC124169377	neuralized-like protein 4	Down-regulated in	individuals with short developmental time, low mass and high values for head width	in central-latitude exposed to the predator cue
LOC124156565	uncharacterized LOC124156565	Down-regulated in	individuals with short developmental time, low mass and high values for head width	in central-latitude exposed to the predator cue
LOC124154089	uncharacterized LOC124154089	Down-regulated in	individuals with short developmental time, low mass and high values for head width	in central-latitude exposed to the predator cue
LOC124155190	uncharacterized LOC124155190	Down-regulated in	individuals with short developmental time, low mass and high values for head width	in central-latitude exposed to the predator cue
LOC124153322	putative fatty acyl-CoA reductase CG5065	Down-regulated in	individuals with short developmental time, low mass and high values for head width	in central-latitude exposed to the predator cue
LOC124154655	dehydrogenase/reductase SDR family member 11-like	Down-regulated in	individuals with short developmental time, low mass and high values for head width	in central-latitude exposed to the predator cue
LOC124169151	cuticle protein 16.5-like	Down-regulated in	individuals with short developmental time, low mass and high values for head width	in central-latitude exposed to the predator cue
LOC124163259	mucin-19-like	Down-regulated in	individuals with short developmental time, low mass and high values for head width	in central-latitude exposed to the predator cue
LOC124164135	facilitated trehalose transporter Tret1-like	Down-regulated in	individuals with short developmental time, low mass and high values for head width	in central-latitude exposed to the predator cue
LOC124161343	cuticle protein 8-like	Down-regulated in	individuals with short developmental time, low mass and high values for head width	in central-latitude exposed to the predator cue
LOC124161054	progestin and adipoQ receptor family member 3	Down-regulated in	individuals with short developmental time, low mass and high values for head width	in central-latitude exposed to the predator cue
LOC124154256	uncharacterized LOC124154256	Down-regulated in	individuals with short developmental time, low mass and high values for head width	in central-latitude exposed to the predator cue
LOC124172746	uncharacterized LOC124172746	Down-regulated in	individuals with short developmental time, low mass and high values for head width	in central-latitude exposed to the predator cue
LOC124158794	uncharacterized LOC124158794	Down-regulated in	individuals with short developmental time, low mass and high values for head width	in central-latitude exposed to the predator cue
LOC124172997	protein yellow-like	Down-regulated in	individuals with short developmental time, low mass and high values for head width	in central-latitude exposed to the predator cue
LOC124167727	uncharacterized LOC124167727	Down-regulated in	individuals with short developmental time, low mass and high values for head width	in central-latitude exposed to the predator cue
LOC124165706	putative mediator of RNA polymerase II transcription subunit 12	Down-regulated in	individuals with short developmental time, low mass and high values for head width	in central-latitude exposed to the predator cue
LOC124160209	uncharacterized LOC124160209	Down-regulated in	individuals with short developmental time, low mass and high values for head width	in central-latitude exposed to the predator cue
LOC124167932	alpha-tocopherol transfer protein-like	Down-regulated in	individuals with short developmental time, low mass and high values for head width	in central-latitude exposed to the predator cue
LOC124159383	dual oxidase maturation factor 1-like	Down-regulated in	individuals with short developmental time, low mass and high values for head width	in central-latitude exposed to the predator cue
LOC124161269	uncharacterized LOC124161269	Down-regulated in	individuals with short developmental time, low mass and high values for head width	in central-latitude exposed to the predator cue
LOC124155860	pancreatic lipase-related protein 2-like	Down-regulated in	individuals with short developmental time, low mass and high values for head width	in central-latitude exposed to the predator cue
LOC124154364	uncharacterized LOC124154364	Down-regulated in	individuals with short developmental time, low mass and high values for head width	in central-latitude exposed to the predator cue
LOC124163305	uncharacterized LOC124163305	Down-regulated in	individuals with short developmental time, low mass and high values for head width	in central-latitude exposed to the predator cue
LOC124161147	general odorant-binding protein 70	Down-regulated in	individuals with short developmental time, low mass and high values for head width	in central-latitude exposed to the predator cue
LOC124169046	protein obstructor-E	Down-regulated in	individuals with short developmental time, low mass and high values for head width	in central-latitude exposed to the predator cue
LOC124160505	phospholipase B1, membrane-associated-like	Down-regulated in	individuals with short developmental time, low mass and high values for head width	in central-latitude exposed to the predator cue
LOC124159252	carbonic anhydrase 7-like	Down-regulated in	individuals with short developmental time, low mass and high values for head width	in central-latitude exposed to the predator cue
LOC124161344	cuticle protein 19-like	Down-regulated in	individuals with short developmental time, low mass and high values for head width	in central-latitude exposed to the predator cue
LOC124162612	uncharacterized LOC124162612	Down-regulated in	individuals with short developmental time, low mass and high values for head width	in central-latitude exposed to the predator cue
LOC124158736	ecdysone-induced protein 78C	Down-regulated in	individuals with short developmental time, low mass and high values for head width	in central-latitude exposed to the predator cue
LOC124164250	uncharacterized LOC124164250	Down-regulated in	individuals with short developmental time, low mass and high values for head width	in central-latitude exposed to the predator cue
LOC124160141	uncharacterized LOC124160141	Down-regulated in	individuals with short developmental time, low mass and high values for head width	in central-latitude exposed to the predator cue
LOC124169327	uncharacterized LOC124169327	Down-regulated in	individuals with short developmental time, low mass and high values for head width	in central-latitude exposed to the predator cue
LOC124162528	arylsulfatase B-like	Down-regulated in	individuals with short developmental time, low mass and high values for head width	in central-latitude exposed to the predator cue
LOC124163667	heparan sulfate 2-O-sulfotransferase pipe	Down-regulated in	individuals with short developmental time, low mass and high values for head width	in central-latitude exposed to the predator cue
LOC124162146	lysozyme 2-like	Down-regulated in	individuals with short developmental time, low mass and high values for head width	in central-latitude exposed to the predator cue
LOC124164525	neprilysin-2-like	Down-regulated in	individuals with short developmental time, low mass and high values for head width	in central-latitude exposed to the predator cue
LOC124165344	ejaculatory bulb-specific protein 3-like	Down-regulated in	individuals with short developmental time, low mass and high values for head width	in central-latitude exposed to the predator cue
LOC124173808	U1 spliceosomal RNA	Down-regulated in	individuals with short developmental time, low mass and high values for head width	in central-latitude exposed to the predator cue
LOC124167958	uncharacterized LOC124167958	Down-regulated in	individuals with short developmental time, low mass and high values for head width	in central-latitude exposed to the predator cue
LOC124161271	circadian clock-controlled protein daywake-like	Down-regulated in	individuals with short developmental time, low mass and high values for head width	in central-latitude exposed to the predator cue
LOC124160625	neuropeptide-like protein 31	Down-regulated in	individuals with short developmental time, low mass and high values for head width	in central-latitude exposed to the predator cue
LOC124160086	solute carrier family 22 member 13-like	Down-regulated in	individuals with short developmental time, low mass and high values for head width	in central-latitude exposed to the predator cue
LOC124166740	cytochrome P450 315a1, mitochondrial	Down-regulated in	individuals with short developmental time, low mass and high values for head width	in central-latitude exposed to the predator cue
LOC124160945	chitinase-3-like protein 1	Down-regulated in	individuals with short developmental time, low mass and high values for head width	in central-latitude exposed to the predator cue
LOC124167787	uncharacterized LOC124167787	Down-regulated in	individuals with short developmental time, low mass and high values for head width	in central-latitude exposed to the predator cue
LOC124166903	ejaculatory bulb-specific protein 3-like	Down-regulated in	individuals with short developmental time, low mass and high values for head width	in central-latitude exposed to the predator cue
LOC124165985	hatching enzyme 1.2-like	Down-regulated in	individuals with short developmental time, low mass and high values for head width	in central-latitude exposed to the predator cue
LOC124162237	mucin-5AC-like	Down-regulated in	individuals with short developmental time, low mass and high values for head width	in central-latitude exposed to the predator cue
LOC124159174	clavesin-2-like	Down-regulated in	individuals with short developmental time, low mass and high values for head width	in central-latitude exposed to the predator cue
LOC124162828	dnaJ homolog subfamily C member 22	Down-regulated in	individuals with short developmental time, low mass and high values for head width	in central-latitude exposed to the predator cue
LOC124158559	patched domain-containing protein 3-like	Down-regulated in	individuals with short developmental time, low mass and high values for head width	in central-latitude exposed to the predator cue
LOC124164873	ejaculatory bulb-specific protein 3-like	Down-regulated in	individuals with short developmental time, low mass and high values for head width	in central-latitude exposed to the predator cue
LOC124154666	keratinocyte proline-rich protein-like	Down-regulated in	individuals with short developmental time, low mass and high values for head width	in central-latitude exposed to the predator cue
LOC124166881	non-classical arabinogalactan protein 31-like	Down-regulated in	individuals with short developmental time, low mass and high values for head width	in central-latitude exposed to the predator cue
LOC124157737	serpin B11-like	Down-regulated in	individuals with short developmental time, low mass and high values for head width	in central-latitude exposed to the predator cue
LOC124162853	protein THEM6	Down-regulated in	individuals with short developmental time, low mass and high values for head width	in central-latitude exposed to the predator cue
LOC124169280	cuticle protein 1-like	Down-regulated in	individuals with short developmental time, low mass and high values for head width	in central-latitude exposed to the predator cue
LOC124157285	mucin-5AC-like	Down-regulated in	individuals with short developmental time, low mass and high values for head width	in central-latitude exposed to the predator cue
LOC124171646	uncharacterized LOC124171646	Down-regulated in	individuals with short developmental time, low mass and high values for head width	in central-latitude exposed to the predator cue
LOC124160939	heterogeneous nuclear ribonucleoprotein U-like protein 1	Down-regulated in	individuals with short developmental time, low mass and high values for head width	in central-latitude exposed to the predator cue
LOC124157601	peroxidase-like	Down-regulated in	individuals with short developmental time, low mass and high values for head width	in central-latitude exposed to the predator cue
LOC124167007	iodotyrosine deiodinase 1	Down-regulated in	individuals with short developmental time, low mass and high values for head width	in central-latitude exposed to the predator cue
LOC124155070	mucin-5AC-like	Down-regulated in	individuals with short developmental time, low mass and high values for head width	in central-latitude exposed to the predator cue
LOC124167233	uncharacterized LOC124167233	Down-regulated in	individuals with short developmental time, low mass and high values for head width	in central-latitude exposed to the predator cue
LOC124174076	cuticle protein 16.5-like	Down-regulated in	individuals with short developmental time, low mass and high values for head width	in central-latitude exposed to the predator cue
LOC124154141	tyrocidine synthase 3	Down-regulated in	individuals with short developmental time, low mass and high values for head width	in central-latitude exposed to the predator cue
LOC124160355	phospholipase B1, membrane-associated-like	Down-regulated in	individuals with short developmental time, low mass and high values for head width	in central-latitude exposed to the predator cue
LOC124163490	juvenile hormone esterase-like	Down-regulated in	individuals with short developmental time, low mass and high values for head width	in central-latitude exposed to the predator cue
LOC124166689	uronyl 2-sulfotransferase-like	Down-regulated in	individuals with short developmental time, low mass and high values for head width	in central-latitude exposed to the predator cue
LOC124162104	uncharacterized LOC124162104	Down-regulated in	individuals with short developmental time, low mass and high values for head width	in central-latitude exposed to the predator cue
LOC124155867	uncharacterized LOC124155867	Down-regulated in	individuals with short developmental time, low mass and high values for head width	in central-latitude exposed to the predator cue
LOC124167527	sodium/hydrogen exchanger 9B2-like	Down-regulated in	individuals with short developmental time, low mass and high values for head width	in central-latitude exposed to the predator cue
LOC124156515	uncharacterized LOC124156515	Down-regulated in	individuals with short developmental time, low mass and high values for head width	in central-latitude exposed to the predator cue
LOC124155864	phenoloxidase-activating factor 2-like	Down-regulated in	individuals with short developmental time, low mass and high values for head width	in central-latitude exposed to the predator cue
LOC124165500	bromodomain-containing protein 2	Down-regulated in	individuals with short developmental time, low mass and high values for head width	in central-latitude exposed to the predator cue
LOC124165078	heat shock protein 23-like	Down-regulated in	individuals with short developmental time, low mass and high values for head width	in central-latitude exposed to the predator cue
LOC124156976	NADPH oxidase 5	Down-regulated in	individuals with short developmental time, low mass and high values for head width	in central-latitude exposed to the predator cue
LOC124154473	sortilin-related receptor-like	Down-regulated in	individuals with short developmental time, low mass and high values for head width	in central-latitude exposed to the predator cue
LOC124160913	extensin-like	Down-regulated in	individuals with short developmental time, low mass and high values for head width	in central-latitude exposed to the predator cue
LOC124161263	protein takeout-like	Down-regulated in	individuals with short developmental time, low mass and high values for head width	in central-latitude exposed to the predator cue
LOC124153550	serine protease snake-like	Down-regulated in	individuals with short developmental time, low mass and high values for head width	in central-latitude exposed to the predator cue
LOC124157598	peroxidase-like	Down-regulated in	individuals with short developmental time, low mass and high values for head width	in central-latitude exposed to the predator cue
LOC124165780	basic salivary proline-rich protein 2-like	Down-regulated in	individuals with short developmental time, low mass and high values for head width	in central-latitude exposed to the predator cue
LOC124166810	pro-resilin-like	Down-regulated in	individuals with short developmental time, low mass and high values for head width	in central-latitude exposed to the predator cue
LOC124162749	uncharacterized LOC124162749	Down-regulated in	individuals with short developmental time, low mass and high values for head width	in central-latitude exposed to the predator cue
LOC124168910	protein obstructor-E	Down-regulated in	individuals with short developmental time, low mass and high values for head width	in central-latitude exposed to the predator cue
LOC124155043	endocuticle structural glycoprotein SgAbd-8-like	Down-regulated in	individuals with short developmental time, low mass and high values for head width	in central-latitude exposed to the predator cue
LOC124160219	protein artichoke	Down-regulated in	individuals with short developmental time, low mass and high values for head width	in central-latitude exposed to the predator cue
LOC124157585	phospholipase A1 VesT1.02-like	Down-regulated in	individuals with short developmental time, low mass and high values for head width	in central-latitude exposed to the predator cue
LOC124169451	fibrous sheath CABYR-binding protein-like	Down-regulated in	individuals with short developmental time, low mass and high values for head width	in central-latitude exposed to the predator cue
LOC124153389	uncharacterized histidine-rich protein DDB_G0274557-like	Down-regulated in	individuals with short developmental time, low mass and high values for head width	in central-latitude exposed to the predator cue
LOC124162067	arylsulfatase B-like	Down-regulated in	individuals with short developmental time, low mass and high values for head width	in central-latitude exposed to the predator cue
LOC124172835	uncharacterized LOC124172835	Down-regulated in	individuals with short developmental time, low mass and high values for head width	in central-latitude exposed to the predator cue
LOC124156858	keratin, type I cytoskeletal 9-like	Down-regulated in	individuals with short developmental time, low mass and high values for head width	in central-latitude exposed to the predator cue
LOC124167971	anther-specific proline-rich protein APG-like	Down-regulated in	individuals with short developmental time, low mass and high values for head width	in central-latitude exposed to the predator cue
LOC124166671	uncharacterized LOC124166671	Down-regulated in	individuals with short developmental time, low mass and high values for head width	in central-latitude exposed to the predator cue
LOC124167101	elongation of very long chain fatty acids protein AAEL008004-like	Down-regulated in	individuals with short developmental time, low mass and high values for head width	in central-latitude exposed to the predator cue
LOC124162764	flocculation protein FLO11-like	Down-regulated in	individuals with short developmental time, low mass and high values for head width	in central-latitude exposed to the predator cue
LOC124156627	zinc metalloproteinase nas-13-like	Down-regulated in	individuals with short developmental time, low mass and high values for head width	in central-latitude exposed to the predator cue
LOC124169248	uncharacterized LOC124169248	Down-regulated in	individuals with short developmental time, low mass and high values for head width	in central-latitude exposed to the predator cue
LOC124158138	lipase member H-A-like	Down-regulated in	individuals with short developmental time, low mass and high values for head width	in central-latitude exposed to the predator cue
LOC124160409	uncharacterized LOC124160409	Down-regulated in	individuals with short developmental time, low mass and high values for head width	in central-latitude exposed to the predator cue
LOC124157799	uncharacterized LOC124157799	Down-regulated in	individuals with short developmental time, low mass and high values for head width	in central-latitude exposed to the predator cue
LOC124163035	basic proline-rich protein-like	Down-regulated in	individuals with short developmental time, low mass and high values for head width	in central-latitude exposed to the predator cue
LOC124165080	mucin-5AC-like	Down-regulated in	individuals with short developmental time, low mass and high values for head width	in central-latitude exposed to the predator cue
LOC124157588	pancreatic lipase-related protein 2-like	Down-regulated in	individuals with short developmental time, low mass and high values for head width	in central-latitude exposed to the predator cue
LOC124161345	heterogeneous nuclear ribonucleoprotein A3 homolog 1-like	Down-regulated in	individuals with short developmental time, low mass and high values for head width	in central-latitude exposed to the predator cue
LOC124156187	uncharacterized LOC124156187	Down-regulated in	individuals with short developmental time, low mass and high values for head width	in central-latitude exposed to the predator cue
LOC124153784	fatty acyl-CoA reductase 1	Down-regulated in	individuals with short developmental time, low mass and high values for head width	in central-latitude exposed to the predator cue
LOC124168980	cuticle protein 63-like	Down-regulated in	individuals with short developmental time, low mass and high values for head width	in central-latitude exposed to the predator cue
LOC124161338	cuticle protein 19-like	Down-regulated in	individuals with short developmental time, low mass and high values for head width	in central-latitude exposed to the predator cue
LOC124154397	uncharacterized LOC124154397	Down-regulated in	individuals with short developmental time, low mass and high values for head width	in central-latitude exposed to the predator cue
LOC124167045	putative defense protein	Down-regulated in	individuals with short developmental time, low mass and high values for head width	in central-latitude exposed to the predator cue
LOC124163908	peroxidase-like	Down-regulated in	individuals with short developmental time, low mass and high values for head width	in central-latitude exposed to the predator cue
LOC124157283	mucin-1	Down-regulated in	individuals with short developmental time, low mass and high values for head width	in central-latitude exposed to the predator cue
LOC124168175	uncharacterized LOC124168175	Down-regulated in	individuals with short developmental time, low mass and high values for head width	in central-latitude exposed to the predator cue
LOC124154351	uncharacterized LOC124154351	Down-regulated in	individuals with short developmental time, low mass and high values for head width	in central-latitude exposed to the predator cue
LOC124158127	calsequestrin-1-like	Down-regulated in	individuals with short developmental time, low mass and high values for head width	in central-latitude exposed to the predator cue
LOC124153818	uncharacterized LOC124153818	Down-regulated in	individuals with short developmental time, low mass and high values for head width	in central-latitude exposed to the predator cue
LOC124168588	carbonic anhydrase-like	Down-regulated in	individuals with short developmental time, low mass and high values for head width	in central-latitude exposed to the predator cue
LOC124162322	arylsulfatase B-like	Down-regulated in	individuals with short developmental time, low mass and high values for head width	in central-latitude exposed to the predator cue
LOC124155547	tubulin alpha chain-like	Down-regulated in	individuals with short developmental time, low mass and high values for head width	in central-latitude exposed to the predator cue
LOC124160940	probable chitinase 10	Down-regulated in	individuals with short developmental time, low mass and high values for head width	in central-latitude exposed to the predator cue
LOC124153266	uncharacterized LOC124153266	Down-regulated in	individuals with short developmental time, low mass and high values for head width	in central-latitude exposed to the predator cue
LOC124159180	titin-like	Down-regulated in	individuals with short developmental time, low mass and high values for head width	in central-latitude exposed to the predator cue
LOC124160831	protein takeout-like	Down-regulated in	individuals with short developmental time, low mass and high values for head width	in central-latitude exposed to the predator cue
LOC124159713	zinc metalloproteinase nas-36	Down-regulated in	individuals with short developmental time, low mass and high values for head width	in central-latitude exposed to the predator cue
LOC124153268	uncharacterized LOC124153268	Down-regulated in	individuals with short developmental time, low mass and high values for head width	in central-latitude exposed to the predator cue
LOC124160727	ctenidin-3-like	Down-regulated in	individuals with short developmental time, low mass and high values for head width	in central-latitude exposed to the predator cue
LOC124160164	pro-resilin-like	Down-regulated in	individuals with short developmental time, low mass and high values for head width	in central-latitude exposed to the predator cue
LOC124157529	uncharacterized LOC124157529	Down-regulated in	individuals with short developmental time, low mass and high values for head width	in central-latitude exposed to the predator cue
LOC124162456	uncharacterized LOC124162456	Down-regulated in	individuals with short developmental time, low mass and high values for head width	in central-latitude exposed to the predator cue
LOC124162672	atrial natriuretic peptide-converting enzyme	Down-regulated in	individuals with short developmental time, low mass and high values for head width	in central-latitude exposed to the predator cue
LOC124157344	uncharacterized LOC124157344	Down-regulated in	individuals with short developmental time, low mass and high values for head width	in central-latitude exposed to the predator cue
LOC124156317	glucose dehydrogenase [FAD, quinone]-like	Down-regulated in	individuals with short developmental time, low mass and high values for head width	in central-latitude exposed to the predator cue
LOC124165415	cuticle protein 21-like	Down-regulated in	individuals with short developmental time, low mass and high values for head width	in central-latitude exposed to the predator cue
LOC124153396	U-scoloptoxin(19)-Tl1a	Down-regulated in	individuals with short developmental time, low mass and high values for head width	in central-latitude exposed to the predator cue
LOC124166764	pro-resilin-like	Down-regulated in	individuals with short developmental time, low mass and high values for head width	in central-latitude exposed to the predator cue
LOC124157323	peptide transporter family 1-like	Down-regulated in	individuals with short developmental time, low mass and high values for head width	in central-latitude exposed to the predator cue
LOC124160302	larval cuticle protein A3A-like	Down-regulated in	individuals with short developmental time, low mass and high values for head width	in central-latitude exposed to the predator cue
LOC124153215	uncharacterized LOC124153215	Down-regulated in	individuals with short developmental time, low mass and high values for head width	in central-latitude exposed to the predator cue
LOC124165979	uncharacterized LOC124165979	Down-regulated in	individuals with short developmental time, low mass and high values for head width	in central-latitude exposed to the predator cue
LOC124163837	peroxidase	Down-regulated in	individuals with short developmental time, low mass and high values for head width	in central-latitude exposed to the predator cue
LOC124162241	nose resistant to fluoxetine protein 6-like	Down-regulated in	individuals with short developmental time, low mass and high values for head width	in central-latitude exposed to the predator cue
LOC124162745	probable cytochrome P450 49a1	Down-regulated in	individuals with short developmental time, low mass and high values for head width	in central-latitude exposed to the predator cue
LOC124162397	uncharacterized LOC124162397	Down-regulated in	individuals with short developmental time, low mass and high values for head width	in central-latitude exposed to the predator cue
LOC124159399	methyl farnesoate epoxidase	Down-regulated in	individuals with short developmental time, low mass and high values for head width	in central-latitude exposed to the predator cue
LOC124162200	venom serine protease inhibitor-like	Down-regulated in	individuals with short developmental time, low mass and high values for head width	in central-latitude exposed to the predator cue
LOC124155103	glucose dehydrogenase [FAD, quinone]-like	Down-regulated in	individuals with short developmental time, low mass and high values for head width	in central-latitude exposed to the predator cue
LOC124169818	cuticle protein 1-like	Down-regulated in	individuals with short developmental time, low mass and high values for head width	in central-latitude exposed to the predator cue
LOC124158177	mucin-5AC-like	Down-regulated in	individuals with short developmental time, low mass and high values for head width	in central-latitude exposed to the predator cue
LOC124163453	actin-5C-like	Down-regulated in	individuals with short developmental time, low mass and high values for head width	in central-latitude exposed to the predator cue
LOC124155796	putative defense protein 1	Down-regulated in	individuals with short developmental time, low mass and high values for head width	in central-latitude exposed to the predator cue
LOC124162846	uncharacterized LOC124162846	Down-regulated in	individuals with short developmental time, low mass and high values for head width	in central-latitude exposed to the predator cue
LOC124162383	arylsulfatase J	Down-regulated in	individuals with short developmental time, low mass and high values for head width	in central-latitude exposed to the predator cue
LOC124160311	cuticle protein 19-like	Down-regulated in	individuals with short developmental time, low mass and high values for head width	in central-latitude exposed to the predator cue
LOC124166646	serine proteinase stubble	Down-regulated in	individuals with short developmental time, low mass and high values for head width	in central-latitude exposed to the predator cue
LOC124155586	uncharacterized LOC124155586	Down-regulated in	individuals with short developmental time, low mass and high values for head width	in central-latitude exposed to the predator cue
LOC124165009	uncharacterized LOC124165009	Down-regulated in	individuals with short developmental time, low mass and high values for head width	in central-latitude exposed to the predator cue
LOC124174070	uncharacterized LOC124174070	Down-regulated in	individuals with short developmental time, low mass and high values for head width	in central-latitude exposed to the predator cue
LOC124154220	luciferin sulfotransferase-like	Down-regulated in	individuals with short developmental time, low mass and high values for head width	in central-latitude exposed to the predator cue
LOC124160318	adult-specific cuticular protein ACP-20-like	Down-regulated in	individuals with short developmental time, low mass and high values for head width	in central-latitude exposed to the predator cue
LOC124161504	aminopeptidase N-like	Down-regulated in	individuals with short developmental time, low mass and high values for head width	in central-latitude exposed to the predator cue
LOC124164340	uncharacterized LOC124164340	Down-regulated in	individuals with short developmental time, low mass and high values for head width	in central-latitude exposed to the predator cue
LOC124158554	endocuticle structural glycoprotein ABD-5-like	Down-regulated in	individuals with short developmental time, low mass and high values for head width	in central-latitude exposed to the predator cue
LOC124155394	glycine-rich cell wall structural protein 1-like	Down-regulated in	individuals with short developmental time, low mass and high values for head width	in central-latitude exposed to the predator cue
LOC124156043	WAG22 antigen-like	Down-regulated in	individuals with short developmental time, low mass and high values for head width	in central-latitude exposed to the predator cue
LOC124154667	chorion protein S38-like	Down-regulated in	individuals with short developmental time, low mass and high values for head width	in central-latitude exposed to the predator cue
LOC124154274	cuticle protein 16.5-like	Down-regulated in	individuals with short developmental time, low mass and high values for head width	in central-latitude exposed to the predator cue
LOC124154131	glycine-rich cell wall structural protein 1.0-like	Down-regulated in	individuals with short developmental time, low mass and high values for head width	in central-latitude exposed to the predator cue
LOC124174013	uncharacterized LOC124174013	Down-regulated in	individuals with short developmental time, low mass and high values for head width	in central-latitude exposed to the predator cue
LOC124160698	phospholipase A1 2-like	Down-regulated in	individuals with short developmental time, low mass and high values for head width	in central-latitude exposed to the predator cue
LOC124165297	aromatic-L-amino-acid decarboxylase	Down-regulated in	individuals with short developmental time, low mass and high values for head width	in central-latitude exposed to the predator cue
LOC124164189	serine proteinase stubble-like	Down-regulated in	individuals with short developmental time, low mass and high values for head width	in central-latitude exposed to the predator cue
LOC124162621	uncharacterized LOC124162621	Down-regulated in	individuals with short developmental time, low mass and high values for head width	in central-latitude exposed to the predator cue
LOC124155800	uncharacterized LOC124155800	Down-regulated in	individuals with short developmental time, low mass and high values for head width	in central-latitude exposed to the predator cue
LOC124161267	circadian clock-controlled protein daywake-like	Down-regulated in	individuals with short developmental time, low mass and high values for head width	in central-latitude exposed to the predator cue
LOC124165372	la-related protein 6	Down-regulated in	individuals with short developmental time, low mass and high values for head width	in central-latitude exposed to the predator cue
LOC124165996	nose resistant to fluoxetine protein 6-like	Down-regulated in	individuals with short developmental time, low mass and high values for head width	in central-latitude exposed to the predator cue
LOC124156887	basic salivary proline-rich protein 2	Down-regulated in	individuals with short developmental time, low mass and high values for head width	in central-latitude exposed to the predator cue
LOC124153260	uncharacterized LOC124153260	Down-regulated in	individuals with short developmental time, low mass and high values for head width	in central-latitude exposed to the predator cue
LOC124161264	protein takeout-like	Down-regulated in	individuals with short developmental time, low mass and high values for head width	in central-latitude exposed to the predator cue
LOC124157371	retinol dehydrogenase 14-like	Down-regulated in	individuals with short developmental time, low mass and high values for head width	in central-latitude exposed to the predator cue
LOC124165769	uncharacterized LOC124165769	Down-regulated in	individuals with short developmental time, low mass and high values for head width	in central-latitude exposed to the predator cue
LOC124165950	larval cuticle protein A3A-like	Down-regulated in	individuals with short developmental time, low mass and high values for head width	in central-latitude exposed to the predator cue
LOC124163033	flocculation protein FLO11-like	Down-regulated in	individuals with short developmental time, low mass and high values for head width	in central-latitude exposed to the predator cue
LOC124154748	uncharacterized LOC124154748	Down-regulated in	individuals with short developmental time, low mass and high values for head width	in central-latitude exposed to the predator cue
LOC124156859	glutamic acid-rich protein-like	Down-regulated in	individuals with short developmental time, low mass and high values for head width	in central-latitude exposed to the predator cue
LOC124160266	phospholipase B1, membrane-associated-like	Down-regulated in	individuals with short developmental time, low mass and high values for head width	in central-latitude exposed to the predator cue
LOC124160281	phospholipase B1, membrane-associated-like	Down-regulated in	individuals with short developmental time, low mass and high values for head width	in central-latitude exposed to the predator cue
LOC124156868	peroxidase-like	Down-regulated in	individuals with short developmental time, low mass and high values for head width	in central-latitude exposed to the predator cue
LOC124166018	cuticle protein 21-like	Down-regulated in	individuals with short developmental time, low mass and high values for head width	in central-latitude exposed to the predator cue
LOC124157518	extensin-2	Down-regulated in	individuals with short developmental time, low mass and high values for head width	in central-latitude exposed to the predator cue
LOC124155817	uncharacterized LOC124155817	Down-regulated in	individuals with short developmental time, low mass and high values for head width	in central-latitude exposed to the predator cue
LOC124153286	mucin-5AC-like	Down-regulated in	individuals with short developmental time, low mass and high values for head width	in central-latitude exposed to the predator cue
LOC124153782	putative fatty acyl-CoA reductase CG5065	Down-regulated in	individuals with short developmental time, low mass and high values for head width	in central-latitude exposed to the predator cue
LOC124156413	glucose dehydrogenase [FAD, quinone]-like	Down-regulated in	individuals with short developmental time, low mass and high values for head width	in central-latitude exposed to the predator cue
LOC124157270	serpin B5	Down-regulated in	individuals with short developmental time, low mass and high values for head width	in central-latitude exposed to the predator cue
LOC124174149	uncharacterized LOC124174149	Down-regulated in	individuals with short developmental time, low mass and high values for head width	in central-latitude exposed to the predator cue
LOC124167197	uncharacterized LOC124167197	Down-regulated in	individuals with short developmental time, low mass and high values for head width	in central-latitude exposed to the predator cue
LOC124160075	uncharacterized LOC124160075	Down-regulated in	individuals with short developmental time, low mass and high values for head width	in central-latitude exposed to the predator cue
LOC124155916	uncharacterized LOC124155916	Down-regulated in	individuals with short developmental time, low mass and high values for head width	in central-latitude exposed to the predator cue
LOC124160358	protein takeout-like	Down-regulated in	individuals with short developmental time, low mass and high values for head width	in central-latitude exposed to the predator cue
LOC124155101	glucose dehydrogenase [FAD, quinone]-like	Down-regulated in	individuals with short developmental time, low mass and high values for head width	in central-latitude exposed to the predator cue
LOC124165765	uncharacterized LOC124165765	Down-regulated in	individuals with short developmental time, low mass and high values for head width	in central-latitude exposed to the predator cue
LOC124156371	agrin	Down-regulated in	individuals with short developmental time, low mass and high values for head width	in central-latitude exposed to the predator cue
LOC124163274	predicted GPI-anchored protein 58	Down-regulated in	individuals with short developmental time, low mass and high values for head width	in central-latitude exposed to the predator cue
LOC124161357	phospholipase B1, membrane-associated-like	Down-regulated in	individuals with short developmental time, low mass and high values for head width	in central-latitude exposed to the predator cue
LOC124155140	uncharacterized LOC124155140	Down-regulated in	individuals with short developmental time, low mass and high values for head width	in central-latitude exposed to the predator cue
LOC124160830	protein takeout-like	Down-regulated in	individuals with short developmental time, low mass and high values for head width	in central-latitude exposed to the predator cue
LOC124153164	mucin-4-like	Down-regulated in	individuals with short developmental time, low mass and high values for head width	in central-latitude exposed to the predator cue
LOC124160978	endocuticle structural glycoprotein SgAbd-8-like	Down-regulated in	individuals with short developmental time, low mass and high values for head width	in central-latitude exposed to the predator cue
LOC124154694	uncharacterized LOC124154694	Down-regulated in	individuals with short developmental time, low mass and high values for head width	in central-latitude exposed to the predator cue
LOC124154466	sortilin-related receptor-like	Down-regulated in	individuals with short developmental time, low mass and high values for head width	in central-latitude exposed to the predator cue
LOC124160509	cuticle protein 19.8	Down-regulated in	individuals with short developmental time, low mass and high values for head width	in central-latitude exposed to the predator cue
LOC124154202	uncharacterized LOC124154202	Down-regulated in	individuals with short developmental time, low mass and high values for head width	in central-latitude exposed to the predator cue
LOC124165004	cuticle protein 21-like	Down-regulated in	individuals with short developmental time, low mass and high values for head width	in central-latitude exposed to the predator cue
LOC124153855	uncharacterized LOC124153855	Down-regulated in	individuals with short developmental time, low mass and high values for head width	in central-latitude exposed to the predator cue
LOC124162681	uncharacterized LOC124162681	Down-regulated in	individuals with short developmental time, low mass and high values for head width	in central-latitude exposed to the predator cue
LOC124169622	A-kinase anchor protein 14-like	Down-regulated in	individuals with short developmental time, low mass and high values for head width	in central-latitude exposed to the predator cue
LOC124158162	peroxidase-like	Down-regulated in	individuals with short developmental time, low mass and high values for head width	in central-latitude exposed to the predator cue
LOC124161139	nuclear pore complex protein NUP62-like	Down-regulated in	individuals with short developmental time, low mass and high values for head width	in central-latitude exposed to the predator cue
LOC124174075	cuticle protein 38-like	Down-regulated in	individuals with short developmental time, low mass and high values for head width	in central-latitude exposed to the predator cue
LOC124153384	uncharacterized LOC124153384	Down-regulated in	individuals with short developmental time, low mass and high values for head width	in central-latitude exposed to the predator cue
LOC124165480	peroxidase-like	Down-regulated in	individuals with short developmental time, low mass and high values for head width	in central-latitude exposed to the predator cue
LOC124170444	uncharacterized LOC124170444	Down-regulated in	individuals with short developmental time, low mass and high values for head width	in central-latitude exposed to the predator cue
LOC124156461	cuticle protein 21.3-like	Down-regulated in	individuals with short developmental time, low mass and high values for head width	in central-latitude exposed to the predator cue
LOC124162257	uncharacterized LOC124162257	Down-regulated in	individuals with short developmental time, low mass and high values for head width	in central-latitude exposed to the predator cue
LOC124161432	uncharacterized LOC124161432	Down-regulated in	individuals with short developmental time, low mass and high values for head width	in central-latitude exposed to the predator cue
LOC124159082	uncharacterized LOC124159082	Down-regulated in	individuals with short developmental time, low mass and high values for head width	in central-latitude exposed to the predator cue
LOC124160519	uncharacterized LOC124160519	Down-regulated in	individuals with short developmental time, low mass and high values for head width	in central-latitude exposed to the predator cue
LOC124174008	uncharacterized LOC124174008	Down-regulated in	individuals with short developmental time, low mass and high values for head width	in central-latitude exposed to the predator cue
LOC124154712	proteoglycan 4	Down-regulated in	individuals with short developmental time, low mass and high values for head width	in central-latitude exposed to the predator cue
LOC124168659	hormone receptor 4-like	Down-regulated in	individuals with short developmental time, low mass and high values for head width	in central-latitude exposed to the predator cue
LOC124162310	sodium- and chloride-dependent GABA transporter 1-like	Down-regulated in	individuals with short developmental time, low mass and high values for head width	in central-latitude exposed to the predator cue
LOC124155813	uncharacterized LOC124155813	Down-regulated in	individuals with short developmental time, low mass and high values for head width	in central-latitude exposed to the predator cue
LOC124162209	glycine-rich protein 1-like	Down-regulated in	individuals with short developmental time, low mass and high values for head width	in central-latitude exposed to the predator cue
LOC124159232	uncharacterized LOC124159232	Down-regulated in	individuals with short developmental time, low mass and high values for head width	in central-latitude exposed to the predator cue
LOC124174078	putative mediator of RNA polymerase II transcription subunit 12	Down-regulated in	individuals with short developmental time, low mass and high values for head width	in central-latitude exposed to the predator cue
LOC124153820	glycine-rich cell wall structural protein 1-like	Down-regulated in	individuals with short developmental time, low mass and high values for head width	in central-latitude exposed to the predator cue
LOC124157471	uncharacterized LOC124157471	Down-regulated in	individuals with short developmental time, low mass and high values for head width	in central-latitude exposed to the predator cue
LOC124167630	uncharacterized LOC124167630	Down-regulated in	individuals with short developmental time, low mass and high values for head width	in central-latitude exposed to the predator cue
LOC124153261	uncharacterized LOC124153261	Down-regulated in	individuals with short developmental time, low mass and high values for head width	in central-latitude exposed to the predator cue
LOC124156603	venom serine protease-like	Down-regulated in	individuals with short developmental time, low mass and high values for head width	in central-latitude exposed to the predator cue
LOC124174110	kininogen-1	Down-regulated in	individuals with short developmental time, low mass and high values for head width	in central-latitude exposed to the predator cue
LOC124166645	methyl farnesoate epoxidase-like	Down-regulated in	individuals with short developmental time, low mass and high values for head width	in central-latitude exposed to the predator cue
LOC124162590	uncharacterized LOC124162590	Down-regulated in	individuals with short developmental time, low mass and high values for head width	in central-latitude exposed to the predator cue
LOC124154669	non-classical arabinogalactan protein 31-like	Down-regulated in	individuals with short developmental time, low mass and high values for head width	in central-latitude exposed to the predator cue
LOC124156871	mucin-5AC-like	Down-regulated in	individuals with short developmental time, low mass and high values for head width	in central-latitude exposed to the predator cue
LOC124171779	inactive pancreatic lipase-related protein 1-like	Down-regulated in	individuals with short developmental time, low mass and high values for head width	in central-latitude exposed to the predator cue
LOC124166780	pro-resilin-like	Down-regulated in	individuals with short developmental time, low mass and high values for head width	in central-latitude exposed to the predator cue
LOC124166890	uncharacterized LOC124166890	Down-regulated in	individuals with short developmental time, low mass and high values for head width	in central-latitude exposed to the predator cue
LOC124163592	C-reactive protein 1.4-like	Down-regulated in	individuals with short developmental time, low mass and high values for head width	in central-latitude exposed to the predator cue
LOC124160332	uncharacterized LOC124160332	Down-regulated in	individuals with short developmental time, low mass and high values for head width	in central-latitude exposed to the predator cue
LOC124155064	cuticle protein 16.5-like	Down-regulated in	individuals with short developmental time, low mass and high values for head width	in central-latitude exposed to the predator cue
LOC124168283	L-selectin	Down-regulated in	individuals with short developmental time, low mass and high values for head width	in central-latitude exposed to the predator cue
LOC124153824	chromatin modification-related protein eaf-1-like	Down-regulated in	individuals with short developmental time, low mass and high values for head width	in central-latitude exposed to the predator cue
LOC124158957	uncharacterized LOC124158957	Down-regulated in	individuals with short developmental time, low mass and high values for head width	in central-latitude exposed to the predator cue
LOC124153817	tetra-peptide repeat homeobox protein 1-like	Down-regulated in	individuals with short developmental time, low mass and high values for head width	in central-latitude exposed to the predator cue
LOC124169180	cuticle protein 16.5-like	Down-regulated in	individuals with short developmental time, low mass and high values for head width	in central-latitude exposed to the predator cue
LOC124155887	alpha-tocopherol transfer protein-like	Down-regulated in	individuals with short developmental time, low mass and high values for head width	in central-latitude exposed to the predator cue
LOC124159850	peptidoglycan-recognition protein 1-like	Down-regulated in	individuals with short developmental time, low mass and high values for head width	in central-latitude exposed to the predator cue
LOC124164164	uncharacterized LOC124164164	Down-regulated in	individuals with short developmental time, low mass and high values for head width	in central-latitude exposed to the predator cue
LOC124165452	nose resistant to fluoxetine protein 6-like	Down-regulated in	individuals with short developmental time, low mass and high values for head width	in central-latitude exposed to the predator cue
LOC124159802	uncharacterized LOC124159802	Down-regulated in	individuals with short developmental time, low mass and high values for head width	in central-latitude exposed to the predator cue
LOC124168694	nose resistant to fluoxetine protein 6-like	Down-regulated in	individuals with short developmental time, low mass and high values for head width	in central-latitude exposed to the predator cue
LOC124154281	cuticle protein 16.5-like	Down-regulated in	individuals with short developmental time, low mass and high values for head width	in central-latitude exposed to the predator cue
LOC124157045	alpha/beta-gliadin clone PW1215	Down-regulated in	individuals with short developmental time, low mass and high values for head width	in central-latitude exposed to the predator cue
LOC124174140	uncharacterized LOC124174140	Down-regulated in	individuals with short developmental time, low mass and high values for head width	in central-latitude exposed to the predator cue
LOC124162320	methyl farnesoate epoxidase-like	Down-regulated in	individuals with short developmental time, low mass and high values for head width	in central-latitude exposed to the predator cue
LOC124162494	uncharacterized LOC124162494	Down-regulated in	individuals with short developmental time, low mass and high values for head width	in central-latitude exposed to the predator cue
LOC124153167	SHSP domain-containing protein AacuJ-like	Down-regulated in	individuals with short developmental time, low mass and high values for head width	in central-latitude exposed to the predator cue
LOC124164244	cold and drought-regulated protein CORA-like	Down-regulated in	individuals with short developmental time, low mass and high values for head width	in central-latitude exposed to the predator cue
LOC124155444	vasotab-like	Down-regulated in	individuals with short developmental time, low mass and high values for head width	in central-latitude exposed to the predator cue
LOC124161219	PR domain zinc finger protein 1	Down-regulated in	individuals with short developmental time, low mass and high values for head width	in central-latitude exposed to the predator cue
LOC124158161	peroxidase-like	Down-regulated in	individuals with short developmental time, low mass and high values for head width	in central-latitude exposed to the predator cue
LOC124164094	uncharacterized LOC124164094	Down-regulated in	individuals with short developmental time, low mass and high values for head width	in central-latitude exposed to the predator cue
LOC124154668	cuticle protein 64-like	Down-regulated in	individuals with short developmental time, low mass and high values for head width	in central-latitude exposed to the predator cue
LOC124173966	uncharacterized LOC124173966	Down-regulated in	individuals with short developmental time, low mass and high values for head width	in central-latitude exposed to the predator cue
LOC124160225	endocuticle structural glycoprotein SgAbd-2-like	Down-regulated in	individuals with short developmental time, low mass and high values for head width	in central-latitude exposed to the predator cue
LOC124156410	glucose dehydrogenase [FAD, quinone]-like	Down-regulated in	individuals with short developmental time, low mass and high values for head width	in central-latitude exposed to the predator cue
LOC124171262	lysine-specific demethylase 9-like	Down-regulated in	individuals with short developmental time, low mass and high values for head width	in central-latitude exposed to the predator cue
LOC124156886	uncharacterized LOC124156886	Down-regulated in	individuals with short developmental time, low mass and high values for head width	in central-latitude exposed to the predator cue
LOC124158793	uncharacterized LOC124158793	Down-regulated in	individuals with short developmental time, low mass and high values for head width	in central-latitude exposed to the predator cue
LOC124165707	larval cuticle protein A3A-like	Down-regulated in	individuals with short developmental time, low mass and high values for head width	in central-latitude exposed to the predator cue
LOC124167124	elongation of very long chain fatty acids protein AAEL008004	Down-regulated in	individuals with short developmental time, low mass and high values for head width	in central-latitude exposed to the predator cue
LOC124165563	cuticle protein 8-like	Down-regulated in	individuals with short developmental time, low mass and high values for head width	in central-latitude exposed to the predator cue
LOC124165239	probable nuclear hormone receptor HR3	Down-regulated in	individuals with short developmental time, low mass and high values for head width	in central-latitude exposed to the predator cue
LOC124165869	uncharacterized LOC124165869	Down-regulated in	individuals with short developmental time, low mass and high values for head width	in central-latitude exposed to the predator cue
LOC124164068	protein masquerade	Down-regulated in	individuals with short developmental time, low mass and high values for head width	in central-latitude exposed to the predator cue
LOC124165010	larval cuticle protein A2B-like	Down-regulated in	individuals with short developmental time, low mass and high values for head width	in central-latitude exposed to the predator cue
LOC124163698	uncharacterized LOC124163698	Down-regulated in	individuals with short developmental time, low mass and high values for head width	in central-latitude exposed to the predator cue
LOC124155096	uncharacterized LOC124155096	Down-regulated in	individuals with short developmental time, low mass and high values for head width	in central-latitude exposed to the predator cue
LOC124161160	arginine-glutamic acid dipeptide repeats protein	Down-regulated in	individuals with short developmental time, low mass and high values for head width	in central-latitude exposed to the predator cue
LOC124160325	cuticle protein 19-like	Down-regulated in	individuals with short developmental time, low mass and high values for head width	in central-latitude exposed to the predator cue
LOC124160277	uncharacterized LOC124160277	Down-regulated in	individuals with short developmental time, low mass and high values for head width	in central-latitude exposed to the predator cue
LOC124155519	clavesin-1	Down-regulated in	individuals with short developmental time, low mass and high values for head width	in central-latitude exposed to the predator cue
LOC124165725	cysteine sulfinic acid decarboxylase	Down-regulated in	individuals with short developmental time, low mass and high values for head width	in central-latitude exposed to the predator cue
LOC124155015	uncharacterized LOC124155015	Down-regulated in	individuals with short developmental time, low mass and high values for head width	in central-latitude exposed to the predator cue
LOC124169682	serine proteinase stubble-like	Down-regulated in	individuals with short developmental time, low mass and high values for head width	in central-latitude exposed to the predator cue
LOC124156895	uncharacterized LOC124156895	Down-regulated in	individuals with short developmental time, low mass and high values for head width	in central-latitude exposed to the predator cue
LOC124160555	phospholipase B1, membrane-associated-like	Down-regulated in	individuals with short developmental time, low mass and high values for head width	in central-latitude exposed to the predator cue
LOC124165508	larval cuticle protein A3A-like	Down-regulated in	individuals with short developmental time, low mass and high values for head width	in central-latitude exposed to the predator cue
LOC124155603	glycine-rich cell wall structural protein-like	Down-regulated in	individuals with short developmental time, low mass and high values for head width	in central-latitude exposed to the predator cue
LOC124165006	cuticle protein 18.6-like	Down-regulated in	individuals with short developmental time, low mass and high values for head width	in central-latitude exposed to the predator cue
LOC124162740	proton channel OtopLc-like	Down-regulated in	individuals with short developmental time, low mass and high values for head width	in central-latitude exposed to the predator cue
LOC124158792	uncharacterized LOC124158792	Down-regulated in	individuals with short developmental time, low mass and high values for head width	in central-latitude exposed to the predator cue
LOC124164294	chitin deacetylase 1	Down-regulated in	individuals with short developmental time, low mass and high values for head width	in central-latitude exposed to the predator cue
LOC124153165	uncharacterized LOC124153165	Down-regulated in	individuals with short developmental time, low mass and high values for head width	in central-latitude exposed to the predator cue
LOC124156158	cuticle protein 76-like	Down-regulated in	individuals with short developmental time, low mass and high values for head width	in central-latitude exposed to the predator cue
LOC124164362	uncharacterized LOC124164362	Down-regulated in	individuals with short developmental time, low mass and high values for head width	in central-latitude exposed to the predator cue
LOC124156159	cuticle protein 76-like	Down-regulated in	individuals with short developmental time, low mass and high values for head width	in central-latitude exposed to the predator cue
LOC124163933	lysophosphatidylcholine acyltransferase	Down-regulated in	individuals with short developmental time, low mass and high values for head width	in central-latitude exposed to the predator cue
LOC124165713	velvet complex subunit B-like	Down-regulated in	individuals with short developmental time, low mass and high values for head width	in central-latitude exposed to the predator cue
LOC124174080	keratin, type I cytoskeletal 9-like	Down-regulated in	individuals with short developmental time, low mass and high values for head width	in central-latitude exposed to the predator cue
LOC124169560	serine proteinase stubble-like	Down-regulated in	individuals with short developmental time, low mass and high values for head width	in central-latitude exposed to the predator cue
LOC124161330	cuticle protein 7-like	Down-regulated in	individuals with short developmental time, low mass and high values for head width	in central-latitude exposed to the predator cue
LOC124169120	uncharacterized LOC124169120	Down-regulated in	individuals with short developmental time, low mass and high values for head width	in central-latitude exposed to the predator cue
LOC124167267	pro-resilin-like	Down-regulated in	individuals with short developmental time, low mass and high values for head width	in central-latitude exposed to the predator cue
LOC124159698	carbonic anhydrase 2-like	Down-regulated in	individuals with short developmental time, low mass and high values for head width	in central-latitude exposed to the predator cue
LOC124158804	uncharacterized LOC124158804	Down-regulated in	individuals with short developmental time, low mass and high values for head width	in central-latitude exposed to the predator cue
LOC124174166	uncharacterized LOC124174166	Down-regulated in	individuals with short developmental time, low mass and high values for head width	in central-latitude exposed to the predator cue
LOC124160800	trithorax group protein osa-like	Down-regulated in	individuals with short developmental time, low mass and high values for head width	in central-latitude exposed to the predator cue
LOC124153819	glycine-rich cell wall structural protein-like	Down-regulated in	individuals with short developmental time, low mass and high values for head width	in central-latitude exposed to the predator cue
LOC124169628	microtubule-associated protein 4	Down-regulated in	individuals with short developmental time, low mass and high values for head width	in central-latitude exposed to the predator cue
LOC124167171	keratin, type I cytoskeletal 9-like	Down-regulated in	individuals with short developmental time, low mass and high values for head width	in central-latitude exposed to the predator cue
LOC124155387	uncharacterized LOC124155387	Down-regulated in	individuals with short developmental time, low mass and high values for head width	in central-latitude exposed to the predator cue
LOC124161124	fibroin heavy chain-like	Down-regulated in	individuals with short developmental time, low mass and high values for head width	in central-latitude exposed to the predator cue
LOC124165768	mucin-19-like	Down-regulated in	individuals with short developmental time, low mass and high values for head width	in central-latitude exposed to the predator cue
LOC124165290	cuticle protein 21-like	Down-regulated in	individuals with short developmental time, low mass and high values for head width	in central-latitude exposed to the predator cue
LOC124159479	uncharacterized LOC124159479	Down-regulated in	individuals with short developmental time, low mass and high values for head width	in central-latitude exposed to the predator cue
LOC124165427	larval cuticle protein A3A-like	Down-regulated in	individuals with short developmental time, low mass and high values for head width	in central-latitude exposed to the predator cue
LOC124154658	uncharacterized LOC124154658	Down-regulated in	individuals with short developmental time, low mass and high values for head width	in central-latitude exposed to the predator cue
LOC124156993	acyl-CoA Delta-9 desaturase-like	Down-regulated in	individuals with short developmental time, low mass and high values for head width	in central-latitude exposed to the predator cue
LOC124174049	uncharacterized LOC124174049	Down-regulated in	individuals with short developmental time, low mass and high values for head width	in central-latitude exposed to the predator cue
LOC124165014	cuticle protein 21-like	Down-regulated in	individuals with short developmental time, low mass and high values for head width	in central-latitude exposed to the predator cue
LOC124174051	uncharacterized LOC124174051	Down-regulated in	individuals with short developmental time, low mass and high values for head width	in central-latitude exposed to the predator cue
LOC124154692	uncharacterized LOC124154692	Down-regulated in	individuals with short developmental time, low mass and high values for head width	in central-latitude exposed to the predator cue
LOC124153665	uncharacterized LOC124153665	Down-regulated in	individuals with short developmental time, low mass and high values for head width	in central-latitude exposed to the predator cue
LOC124174101	uncharacterized LOC124174101	Down-regulated in	individuals with short developmental time, low mass and high values for head width	in central-latitude exposed to the predator cue
LOC124156474	acidic repeat-containing protein-like	Down-regulated in	individuals with short developmental time, low mass and high values for head width	in central-latitude exposed to the predator cue
LOC124165012	larval cuticle protein A1A-like	Down-regulated in	individuals with short developmental time, low mass and high values for head width	in central-latitude exposed to the predator cue
LOC124165008	cuticle protein 18.6-like	Down-regulated in	individuals with short developmental time, low mass and high values for head width	in central-latitude exposed to the predator cue
LOC124157378	glycine-rich cell wall structural protein	Down-regulated in	individuals with short developmental time, low mass and high values for head width	in central-latitude exposed to the predator cue
LOC124174016	probable serine/threonine-protein kinase kinX	Down-regulated in	individuals with short developmental time, low mass and high values for head width	in central-latitude exposed to the predator cue
LOC124174100	uncharacterized LOC124174100	Down-regulated in	individuals with short developmental time, low mass and high values for head width	in central-latitude exposed to the predator cue
LOC124160692	uncharacterized LOC124160692	Down-regulated in	individuals with short developmental time, low mass and high values for head width	in central-latitude exposed to the predator cue
LOC124174162	uncharacterized LOC124174162	Down-regulated in	individuals with short developmental time, low mass and high values for head width	in central-latitude exposed to the predator cue
LOC124174102	uncharacterized LOC124174102	Down-regulated in	individuals with short developmental time, low mass and high values for head width	in central-latitude exposed to the predator cue
LOC124158155	lipase member H-like	Down-regulated in	individuals with short developmental time, low mass and high values for head width	in central-latitude exposed to the predator cue
LOC124156458	nuclear transcription factor Y subunit beta-like	Down-regulated in	individuals with short developmental time, low mass and high values for head width	in central-latitude exposed to the predator cue
LOC124153823	cuticle protein 63-like	Down-regulated in	individuals with short developmental time, low mass and high values for head width	in central-latitude exposed to the predator cue
LOC124165013	cuticle protein 21-like	Down-regulated in	individuals with short developmental time, low mass and high values for head width	in central-latitude exposed to the predator cue
LOC124154997	uncharacterized LOC124154997	Down-regulated in	individuals with short developmental time, low mass and high values for head width	in central-latitude exposed to the predator cue
LOC124169717	serine protease filzig-like	Down-regulated in	individuals with short developmental time, low mass and high values for head width	in central-latitude exposed to the predator cue
LOC124174108	uncharacterized LOC124174108	Down-regulated in	individuals with short developmental time, low mass and high values for head width	in central-latitude exposed to the predator cue
LOC124165721	cuticle protein 21-like	Down-regulated in	individuals with short developmental time, low mass and high values for head width	in central-latitude exposed to the predator cue
LOC124161329	cuticle protein 19-like	Down-regulated in	individuals with short developmental time, low mass and high values for head width	in central-latitude exposed to the predator cue
LOC124160208	H/ACA ribonucleoprotein complex subunit GAR1-like	Down-regulated in	individuals with short developmental time, low mass and high values for head width	in central-latitude exposed to the predator cue
LOC124165956	uncharacterized LOC124165956	Down-regulated in	individuals with short developmental time, low mass and high values for head width	in central-latitude exposed to the predator cue
LOC124155063	cuticle protein 76-like	Down-regulated in	individuals with short developmental time, low mass and high values for head width	in central-latitude exposed to the predator cue
LOC124156161	skin secretory protein xP2-like	Down-regulated in	individuals with short developmental time, low mass and high values for head width	in central-latitude exposed to the predator cue
LOC124153674	uncharacterized LOC124153674	Down-regulated in	individuals with short developmental time, low mass and high values for head width	in central-latitude exposed to the predator cue
LOC124165937	larval cuticle protein A3A-like	Down-regulated in	individuals with short developmental time, low mass and high values for head width	in central-latitude exposed to the predator cue
LOC124167091	uncharacterized LOC124167091	Down-regulated in	individuals with short developmental time, low mass and high values for head width	in central-latitude exposed to the predator cue
LOC124159813	pro-resilin-like	Down-regulated in	individuals with short developmental time, low mass and high values for head width	in central-latitude exposed to the predator cue
LOC124174081	larval cuticle protein F1-like	Down-regulated in	individuals with short developmental time, low mass and high values for head width	in central-latitude exposed to the predator cue
LOC124159079	fibroin heavy chain-like	Down-regulated in	individuals with short developmental time, low mass and high values for head width	in central-latitude exposed to the predator cue
LOC124161332	uncharacterized LOC124161332	Down-regulated in	individuals with short developmental time, low mass and high values for head width	in central-latitude exposed to the predator cue
LOC124169629	cuticle protein 38-like	Down-regulated in	individuals with short developmental time, low mass and high values for head width	in central-latitude exposed to the predator cue
LOC124169382	uncharacterized LOC124169382	Down-regulated in	individuals with short developmental time, low mass and high values for head width	in central-latitude exposed to the predator cue
LOC124156160	titin-like	Down-regulated in	individuals with short developmental time, low mass and high values for head width	in central-latitude exposed to the predator cue
LOC124165510	larval cuticle protein A3A-like	Down-regulated in	individuals with short developmental time, low mass and high values for head width	in central-latitude exposed to the predator cue
LOC124160312	cuticle protein 19-like	Down-regulated in	individuals with short developmental time, low mass and high values for head width	in central-latitude exposed to the predator cue
LOC124169665	serine proteinase stubble	Down-regulated in	individuals with short developmental time, low mass and high values for head width	in central-latitude exposed to the predator cue
LOC124169361	uncharacterized LOC124169361	Down-regulated in	individuals with short developmental time, low mass and high values for head width	in central-latitude exposed to the predator cue
LOC124174159	uncharacterized LOC124174159	Down-regulated in	individuals with short developmental time, low mass and high values for head width	in central-latitude exposed to the predator cue
LOC124156856	proline-rich extensin-like protein EPR1	Down-regulated in	individuals with short developmental time, low mass and high values for head width	in central-latitude exposed to the predator cue
LOC124153166	uncharacterized LOC124153166	Down-regulated in	individuals with short developmental time, low mass and high values for head width	in central-latitude exposed to the predator cue
LOC124165507	larval cuticle protein A3A-like	Down-regulated in	individuals with short developmental time, low mass and high values for head width	in central-latitude exposed to the predator cue
LOC124154693	uncharacterized LOC124154693	Down-regulated in	individuals with short developmental time, low mass and high values for head width	in central-latitude exposed to the predator cue
LOC124167719	glycine-rich cell wall structural protein 1.0-like	Down-regulated in	individuals with short developmental time, low mass and high values for head width	in central-latitude exposed to the predator cue
LOC124160300	cuticle protein 19-like	Down-regulated in	individuals with short developmental time, low mass and high values for head width	in central-latitude exposed to the predator cue
LOC124174167	uncharacterized LOC124174167	Down-regulated in	individuals with short developmental time, low mass and high values for head width	in central-latitude exposed to the predator cue
LOC124160301	cuticle protein 19-like	Down-regulated in	individuals with short developmental time, low mass and high values for head width	in central-latitude exposed to the predator cue
LOC124161328	cuticle protein 7-like	Down-regulated in	individuals with short developmental time, low mass and high values for head width	in central-latitude exposed to the predator cue
LOC124158292	major royal jelly protein 1-like	Down-regulated in	individuals with short developmental time, low mass and high values for head width	in central-latitude exposed to the predator cue
LOC124155067	larval/pupal cuticle protein H1C-like	Down-regulated in	individuals with short developmental time, low mass and high values for head width	in central-latitude exposed to the predator cue
LOC124164101	uncharacterized LOC124164101	Down-regulated in	individuals with short developmental time, low mass and high values for head width	in central-latitude exposed to the predator cue
LOC124165288	cuticle protein 21-like	Down-regulated in	individuals with short developmental time, low mass and high values for head width	in central-latitude exposed to the predator cue
LOC124169389	RNA-binding protein rnp-1-like	Down-regulated in	individuals with short developmental time, low mass and high values for head width	in central-latitude exposed to the predator cue
LOC124174158	uncharacterized LOC124174158	Down-regulated in	individuals with short developmental time, low mass and high values for head width	in central-latitude exposed to the predator cue
LOC124174165	uncharacterized LOC124174165	Down-regulated in	individuals with short developmental time, low mass and high values for head width	in central-latitude exposed to the predator cue
LOC124165431	larval cuticle protein A3A-like	Down-regulated in	individuals with short developmental time, low mass and high values for head width	in central-latitude exposed to the predator cue
LOC124169605	uncharacterized LOC124169605	Down-regulated in	individuals with short developmental time, low mass and high values for head width	in central-latitude exposed to the predator cue
LOC124160365	endocuticle structural glycoprotein SgAbd-2-like	Down-regulated in	individuals with short developmental time, low mass and high values for head width	in central-latitude exposed to the predator cue
LOC124165016	cuticle protein 18.6-like	Down-regulated in	individuals with short developmental time, low mass and high values for head width	in central-latitude exposed to the predator cue
LOC124155066	cuticle protein 67-like	Down-regulated in	individuals with short developmental time, low mass and high values for head width	in central-latitude exposed to the predator cue
LOC124169261	histone-lysine N-methyltransferase SETD1A-like	Down-regulated in	individuals with short developmental time, low mass and high values for head width	in central-latitude exposed to the predator cue
LOC124166017	larval cuticle protein A3A-like	Down-regulated in	individuals with short developmental time, low mass and high values for head width	in central-latitude exposed to the predator cue
LOC124160313	cuticle protein 19-like	Down-regulated in	individuals with short developmental time, low mass and high values for head width	in central-latitude exposed to the predator cue
LOC124155065	cuticle protein 67-like	Down-regulated in	individuals with short developmental time, low mass and high values for head width	in central-latitude exposed to the predator cue
LOC124165479	larval cuticle protein A2B-like	Down-regulated in	individuals with short developmental time, low mass and high values for head width	in central-latitude exposed to the predator cue
LOC124154428	neurogenic locus protein delta-like	Down-regulated in	individuals with short developmental time, low mass and high values for head width	in central-latitude exposed to the predator cue
LOC124165015	larval cuticle protein A2B-like	Down-regulated in	individuals with short developmental time, low mass and high values for head width	in central-latitude exposed to the predator cue
LOC124166019	cuticle protein 21-like	Down-regulated in	individuals with short developmental time, low mass and high values for head width	in central-latitude exposed to the predator cue
LOC124153670	uncharacterized LOC124153670	Down-regulated in	individuals with short developmental time, low mass and high values for head width	in central-latitude exposed to the predator cue
LOC124165512	larval cuticle protein A3A-like	Down-regulated in	individuals with short developmental time, low mass and high values for head width	in central-latitude exposed to the predator cue
LOC124165939	larval cuticle protein A3A-like	Down-regulated in	individuals with short developmental time, low mass and high values for head width	in central-latitude exposed to the predator cue
LOC124160303	cuticle protein 19-like	Down-regulated in	individuals with short developmental time, low mass and high values for head width	in central-latitude exposed to the predator cue
LOC124154456	uncharacterized LOC124154456	Down-regulated in	individuals with short developmental time, low mass and high values for head width	in central-latitude exposed to the predator cue
LOC124165513	larval cuticle protein A3A-like	Down-regulated in	individuals with short developmental time, low mass and high values for head width	in central-latitude exposed to the predator cue
LOC124165969	proline-, glutamic acid- and leucine-rich protein 1-like	Down-regulated in	individuals with short developmental time, low mass and high values for head width	in central-latitude exposed to the predator cue
LOC124174099	uncharacterized LOC124174099	Down-regulated in	individuals with short developmental time, low mass and high values for head width	in central-latitude exposed to the predator cue
LOC124160278	uncharacterized LOC124160278	Down-regulated in	individuals with short developmental time, low mass and high values for head width	in central-latitude exposed to the predator cue
LOC124165509	larval cuticle protein A3A-like	Down-regulated in	individuals with short developmental time, low mass and high values for head width	in central-latitude exposed to the predator cue

## Sheet: C) GO term enrichment
Up-regulated
GO_ID	Category	GO_term	p-value	adj_p-value	Cluster_freq	Total_freq	Gene
46085	Biological process	adenosine metabolic process	0.0024072	0.034422	1/7 14.2%	1/2908 0.0%	LOC124154198
6152	Biological process	purine nucleoside catabolic process	0.0024072	0.034422	1/7 14.2%	1/2908 0.0%	LOC124154198
6154	Biological process	adenosine catabolic process	0.0024072	0.034422	1/7 14.2%	1/2908 0.0%	LOC124154198
46130	Biological process	purine ribonucleoside catabolic process	0.0024072	0.034422	1/7 14.2%	1/2908 0.0%	LOC124154198
1901658	Biological process	glycosyl compound catabolic process	0.0024072	0.034422	1/7 14.2%	1/2908 0.0%	LOC124154198
34656	Biological process	nucleobase-containing small molecule catabolic process	0.0024072	0.034422	1/7 14.2%	1/2908 0.0%	LOC124154198
8630	Biological process	intrinsic apoptotic signaling pathway in response to DNA damage	0.0024072	0.034422	1/7 14.2%	1/2908 0.0%	LOC124159157
45003	Biological process	double-strand break repair via synthesis-dependent strand annealing	0.0024072	0.034422	1/7 14.2%	1/2908 0.0%	LOC124159157
9164	Biological process	nucleoside catabolic process	0.0024072	0.034422	1/7 14.2%	1/2908 0.0%	LOC124154198
42454	Biological process	ribonucleoside catabolic process	0.0024072	0.034422	1/7 14.2%	1/2908 0.0%	LOC124154198
44818	Biological process	mitotic G2/M transition checkpoint	0.0048093	0.042939	1/7 14.2%	2/2908 0.0%	LOC124159157
72523	Biological process	purine-containing compound catabolic process	0.0048093	0.042939	1/7 14.2%	2/2908 0.0%	LOC124154198
1902750	Biological process	negative regulation of cell cycle G2/M phase transition	0.0048093	0.042939	1/7 14.2%	2/2908 0.0%	LOC124159157
97193	Biological process	intrinsic apoptotic signaling pathway	0.0048093	0.042939	1/7 14.2%	2/2908 0.0%	LOC124159157
7095	Biological process	mitotic G2 DNA damage checkpoint signaling	0.0048093	0.042939	1/7 14.2%	2/2908 0.0%	LOC124159157
10972	Biological process	negative regulation of G2/M transition of mitotic cell cycle	0.0048093	0.042939	1/7 14.2%	2/2908 0.0%	LOC124159157
42278	Biological process	purine nucleoside metabolic process	0.0072066	0.042939	1/7 14.2%	3/2908 0.1%	LOC124154198
46128	Biological process	purine ribonucleoside metabolic process	0.0072066	0.042939	1/7 14.2%	3/2908 0.1%	LOC124154198
9119	Biological process	ribonucleoside metabolic process	0.0072066	0.042939	1/7 14.2%	3/2908 0.1%	LOC124154198
97190	Biological process	apoptotic signaling pathway	0.0072066	0.042939	1/7 14.2%	3/2908 0.1%	LOC124159157
32200	Biological process	telomere organization	0.0072066	0.042939	1/7 14.2%	3/2908 0.1%	LOC124159157
723	Biological process	telomere maintenance	0.0072066	0.042939	1/7 14.2%	3/2908 0.1%	LOC124159157
44773	Biological process	mitotic DNA damage checkpoint signaling	0.0072066	0.042939	1/7 14.2%	3/2908 0.1%	LOC124159157
44774	Biological process	mitotic DNA integrity checkpoint signaling	0.0072066	0.042939	1/7 14.2%	3/2908 0.1%	LOC124159157
Down-regulated
GO_ID	Category	GO_term	p-value	adj_p-value	Cluster_freq	Total_freq	Gene
6979	Biological process	response to oxidative stress	7.2215e-05	0.0079585	4/55 7.2%	13/2908 0.4%	LOC124157600 LOC124159382 LOC124156868 LOC124163837
98869	Biological process	cellular oxidant detoxification	0.0001762	0.0079585	4/55 7.2%	16/2908 0.5%	LOC124157600 LOC124159382 LOC124156868 LOC124163837
1990748	Biological process	cellular detoxification	0.0001762	0.0079585	4/55 7.2%	16/2908 0.5%	LOC124157600 LOC124159382 LOC124156868 LOC124163837
9636	Biological process	response to toxic substance	0.0001762	0.0079585	4/55 7.2%	16/2908 0.5%	LOC124157600 LOC124159382 LOC124156868 LOC124163837
98754	Biological process	detoxification	0.0001762	0.0079585	4/55 7.2%	16/2908 0.5%	LOC124157600 LOC124159382 LOC124156868 LOC124163837
97237	Biological process	cellular response to toxic substance	0.0001762	0.0079585	4/55 7.2%	16/2908 0.5%	LOC124157600 LOC124159382 LOC124156868 LOC124163837
30522	Biological process	intracellular receptor signaling pathway	0.00021248	0.0082258	3/55 5.4%	7/2908 0.2%	LOC124159169 LOC124158736 LOC124165239
55085	Biological process	transmembrane transport	0.0010513	0.035613	14/55 25.4%	302/2908 10.3%	LOC124166642 LOC124166885 LOC124167527 LOC124166911 LOC124153340 LOC124163631 LOC124157323 LOC124157779 LOC124153942 LOC124169051 LOC124156998 LOC124160086 LOC124163384 LOC124153505
16021	Cellular component	integral component of membrane	3.4787e-07	1.3456e-05	64/88 72.7%	1459/3144 46.4%	LOC124159382 LOC124167007 LOC124162828 LOC124167527 LOC124166911 LOC124163837 LOC124159383 LOC124157760 LOC124153286 LOC124153322 LOC124157323 LOC124162672 LOC124153524 LOC124156998 LOC124173379 LOC124166642 LOC124165631 LOC124166885 LOC124166689 LOC124166646 LOC124157371 LOC124160219 LOC124163933 LOC124158588 LOC124157378 LOC124161472 LOC124157779 LOC124158823 LOC124157419 LOC124153816 LOC124168…
31224	Cellular component	intrinsic component of membrane	3.5884e-07	1.3456e-05	64/88 72.7%	1460/3144 46.4%	LOC124159382 LOC124167007 LOC124162828 LOC124167527 LOC124166911 LOC124163837 LOC124159383 LOC124157760 LOC124153286 LOC124153322 LOC124157323 LOC124162672 LOC124153524 LOC124156998 LOC124173379 LOC124166642 LOC124165631 LOC124166885 LOC124166689 LOC124166646 LOC124157371 LOC124160219 LOC124163933 LOC124158588 LOC124157378 LOC124161472 LOC124157779 LOC124158823 LOC124157419 LOC124153816 LOC124168…
16020	Cellular component	membrane	5.4295e-06	0.00013574	66/88 75.0%	1630/3144 51.8%	LOC124159382 LOC124167007 LOC124162828 LOC124167527 LOC124166911 LOC124163837 LOC124159383 LOC124157760 LOC124153286 LOC124153322 LOC124157323 LOC124162672 LOC124153524 LOC124156998 LOC124173379 LOC124166642 LOC124165631 LOC124166885 LOC124166689 LOC124166646 LOC124157371 LOC124160219 LOC124163933 LOC124158588 LOC124157378 LOC124161472 LOC124157779 LOC124158823 LOC124157419 LOC124153816 LOC124168…
42600	Cellular component	egg chorion	0.00077477	0.014527	2/88 2.2%	2/3144 0.0%	LOC124156868 LOC124163837
5576	Cellular component	extracellular region	0.0010727	0.016091	11/88 12.5%	134/3144 4.2%	LOC124157585 LOC124155664 LOC124156445 LOC124153286 LOC124155860 LOC124158138 LOC124168963 LOC124157270 LOC124168910 LOC124154712 LOC124170074
42302	Molecular function	structural constituent of cuticle	1.0165e-11	1.6875e-09	15/105 14.2%	53/3556 1.4%	LOC124165012 LOC124165004 LOC124160509 LOC124155063 LOC124156161 LOC124158554 LOC124160302 LOC124155067 LOC124155043 LOC124155065 LOC124154274 LOC124157378 LOC124161343 LOC124159813 LOC124157518
15291	Molecular function	secondary active transmembrane transporter activity	0.00027866	0.011124	6/105 5.7%	32/3556 0.8%	LOC124166642 LOC124163631 LOC124166885 LOC124167527 LOC124156998 LOC124166911
5198	Molecular function	structural molecule activity	0.00031492	0.011124	16/105 15.2%	208/3556 5.8%	LOC124165012 LOC124165004 LOC124160509 LOC124155063 LOC124156161 LOC124158554 LOC124160302 LOC124155067 LOC124155043 LOC124155065 LOC124154274 LOC124157378 LOC124161343 LOC124155547 LOC124159813 LOC124157518
16684	Molecular function	oxidoreductase activity, acting on peroxide as acceptor	0.00041801	0.011124	4/105 3.8%	13/3556 0.3%	LOC124157600 LOC124159382 LOC124156868 LOC124163837
4601	Molecular function	peroxidase activity	0.00041801	0.011124	4/105 3.8%	13/3556 0.3%	LOC124157600 LOC124159382 LOC124156868 LOC124163837
4879	Molecular function	nuclear receptor activity	0.00046908	0.011124	3/105 2.8%	6/3556 0.1%	LOC124159169 LOC124158736 LOC124165239
98531	Molecular function	ligand-activated transcription factor activity	0.00046908	0.011124	3/105 2.8%	6/3556 0.1%	LOC124159169 LOC124158736 LOC124165239
20037	Molecular function	heme binding	0.00073516	0.014339	6/105 5.7%	38/3556 1.0%	LOC124159399 LOC124157600 LOC124166740 LOC124159382 LOC124156868 LOC124163837
46906	Molecular function	tetrapyrrole binding	0.00084827	0.014339	6/105 5.7%	39/3556 1.0%	LOC124159399 LOC124157600 LOC124166740 LOC124159382 LOC124156868 LOC124163837
8241	Molecular function	peptidyl-dipeptidase activity	0.00086382	0.014339	2/105 1.9%	2/3556 0.0%	LOC124159602 LOC124158588
16209	Molecular function	antioxidant activity	0.00099358	0.014994	4/105 3.8%	16/3556 0.4%	LOC124157600 LOC124159382 LOC124156868 LOC124163837
4806	Molecular function	triglyceride lipase activity	0.0018462	0.023575	3/105 2.8%	9/3556 0.2%	LOC124157585 LOC124155860 LOC124158138
8146	Molecular function	sulfotransferase activity	0.0018462	0.023575	3/105 2.8%	9/3556 0.2%	LOC124154220 LOC124163667 LOC124166689
8236	Molecular function	serine-type peptidase activity	0.0020698	0.024542	7/105 6.6%	62/3556 1.7%	LOC124163856 LOC124156603 LOC124164189 LOC124164068 LOC124162672 LOC124166646 LOC124165219
17171	Molecular function	serine hydrolase activity	0.0024911	0.025994	7/105 6.6%	64/3556 1.7%	LOC124163856 LOC124156603 LOC124164189 LOC124164068 LOC124162672 LOC124166646 LOC124165219
8061	Molecular function	chitin binding	0.0025055	0.025994	5/105 4.7%	33/3556 0.9%	LOC124155664 LOC124153286 LOC124168963 LOC124168910 LOC124154712
16782	Molecular function	transferase activity, transferring sulphur-containing groups	0.0034733	0.030713	3/105 2.8%	11/3556 0.3%	LOC124154220 LOC124163667 LOC124166689
15297	Molecular function	antiporter activity	0.0034733	0.030713	3/105 2.8%	11/3556 0.3%	LOC124166642 LOC124163631 LOC124167527
4252	Molecular function	serine-type endopeptidase activity	0.0035153	0.030713	6/105 5.7%	51/3556 1.4%	LOC124163856 LOC124156603 LOC124164189 LOC124164068 LOC124162672 LOC124166646
52689	Molecular function	carboxylic ester hydrolase activity	0.0045323	0.034478	3/105 2.8%	12/3556 0.3%	LOC124157585 LOC124155860 LOC124158138
15377	Molecular function	cation:chloride symporter activity	0.0049848	0.034478	2/105 1.9%	4/3556 0.1%	LOC124166885 LOC124166911
80019	Molecular function	fatty-acyl-CoA reductase (alcohol-forming) activity	0.0049848	0.034478	2/105 1.9%	4/3556 0.1%	LOC124153784 LOC124153322
15294	Molecular function	solute:cation symporter activity	0.0049848	0.034478	2/105 1.9%	4/3556 0.1%	LOC124166885 LOC124166911
15296	Molecular function	anion:cation symporter activity	0.0049848	0.034478	2/105 1.9%	4/3556 0.1%	LOC124166885 LOC124166911

## Sheet: D) Classification
Up-regulated						Down-regulated
Category	GO level	GO ID	Gene number	GO term		Category	GO level	GO ID	Gene number	GO term
Biological Process	2	GO:0050896	2	response to stimulus		Biological Process	2	GO:0040011	2	locomotion
	3	GO:0006950	1	response to stress			3	GO:0042330	1	taxis
	3	GO:0051716	2	cellular response to stimulus		Biological Process	2	GO:0051179	7	localization
	3	GO:0048583	1	regulation of response to stimulus			3	GO:0051234	7	establishment of localization
Biological Process	2	GO:0009987	3	cellular process			3	GO:0033036	1	macromolecule localization
	3	GO:0050794	2	regulation of cellular process		Biological Process	2	GO:0032502	6	developmental process
	3	GO:0007049	1	cell cycle			3	GO:0048856	4	anatomical structure development
	3	GO:0022402	1	cell cycle process			3	GO:0048869	5	cellular developmental process
	3	GO:0048523	1	negative regulation of cellular process			3	GO:0009653	2	anatomical structure morphogenesis
	3	GO:0000075	1	cell cycle checkpoint			3	GO:0051093	1	negative regulation of developmental process
	3	GO:0051716	2	cellular response to stimulus			3	GO:0050793	1	regulation of developmental process
	3	GO:0007154	1	cell communication			3	GO:0003006	1	developmental process involved in reproduction
	3	GO:0007165	1	signal transduction		Biological Process	2	GO:0032501	3	multicellular organismal process
	3	GO:0044237	2	cellular metabolic process			3	GO:0007275	2	multicellular organism development
	3	GO:0016043	2	cellular component organization			3	GO:0032504	1	multicellular organism reproduction
Biological Process	2	GO:0065007	2	biological regulation		Biological Process	2	GO:0009987	18	cellular process
	3	GO:0050789	2	regulation of biological process			3	GO:0016043	3	cellular component organization
	3	GO:0065008	1	regulation of biological quality			3	GO:0048869	5	cellular developmental process
Biological Process	2	GO:0050789	2	regulation of biological process			3	GO:0006928	1	movement of cell or subcellular component
	3	GO:0050794	2	regulation of cellular process			3	GO:0044237	8	cellular metabolic process
	3	GO:0048519	1	negative regulation of biological process			3	GO:0007017	1	microtubule-based process
	3	GO:0048583	1	regulation of response to stimulus			3	GO:0051301	1	cell division
	3	GO:0023051	1	regulation of signaling			3	GO:0050794	5	regulation of cellular process
Biological Process	2	GO:0048519	1	negative regulation of biological process			3	GO:0048523	1	negative regulation of cellular process
	3	GO:0048523	1	negative regulation of cellular process			3	GO:0007165	3	signal transduction
Biological Process	2	GO:0023052	1	signaling			3	GO:0051716	3	cellular response to stimulus
	3	GO:0007165	1	signal transduction			3	GO:0007154	3	cell communication
	3	GO:0023051	1	regulation of signaling			3	GO:0007049	1	cell cycle
Biological Process	2	GO:0032502	1	developmental process			3	GO:0022412	1	cellular process involved in reproduction in multicellular organism
	3	GO:0048856	1	anatomical structure development		Biological Process	2	GO:0071840	3	cellular component organization or biogenesis
Biological Process	2	GO:0051179	1	localization			3	GO:0016043	3	cellular component organization
	3	GO:0051234	1	establishment of localization		Biological Process	2	GO:0050896	8	response to stimulus
	3	GO:0051641	1	cellular localization			3	GO:0009605	1	response to external stimulus
	3	GO:0033036	1	macromolecule localization			3	GO:0042221	1	response to chemical
Biological Process	2	GO:0008152	3	metabolic process			3	GO:0006950	4	response to stress
	3	GO:0044237	2	cellular metabolic process			3	GO:0051716	3	cellular response to stimulus
	3	GO:0044238	2	primary metabolic process		Biological Process	2	GO:0022610	2	biological adhesion
	3	GO:0071704	2	organic substance metabolic process			3	GO:0007155	2	cell adhesion
	3	GO:0006807	2	nitrogen compound metabolic process		Biological Process	2	GO:0008152	14	metabolic process
	3	GO:0044281	1	small molecule metabolic process			3	GO:0044237	8	cellular metabolic process
	3	GO:0009056	1	catabolic process			3	GO:0071704	14	organic substance metabolic process
	3	GO:0032259	1	methylation			3	GO:0044238	13	primary metabolic process
Biological Process	2	GO:0071840	2	cellular component organization or biogenesis			3	GO:0009058	4	biosynthetic process
	3	GO:0016043	2	cellular component organization			3	GO:0006807	6	nitrogen compound metabolic process
Cellular Component	2	GO:0044464	3	cell part			3	GO:0019222	2	regulation of metabolic process
	3	GO:0044424	2	intracellular part			3	GO:0009892	1	negative regulation of metabolic process
	3	GO:0005622	2	intracellular			3	GO:0044281	2	small molecule metabolic process
	3	GO:0012505	1	endomembrane system			3	GO:0009056	1	catabolic process
	3	GO:0031975	1	envelope		Biological Process	2	GO:0065007	5	biological regulation
	3	GO:0071944	1	cell periphery			3	GO:0050789	5	regulation of biological process
	3	GO:0005886	1	plasma membrane		Biological Process	2	GO:0050789	5	regulation of biological process
Cellular Component	2	GO:0005623	3	cell			3	GO:0019222	2	regulation of metabolic process
	3	GO:0044464	3	cell part			3	GO:0050794	5	regulation of cellular process
Cellular Component	2	GO:0043226	2	organelle			3	GO:0048519	1	negative regulation of biological process
	3	GO:0043228	1	non-membrane-bounded organelle			3	GO:0050793	1	regulation of developmental process
	3	GO:0044422	2	organelle part		Biological Process	2	GO:0048519	1	negative regulation of biological process
	3	GO:0043229	2	intracellular organelle			3	GO:0009892	1	negative regulation of metabolic process
	3	GO:0043227	1	membrane-bounded organelle			3	GO:0048523	1	negative regulation of cellular process
Cellular Component	2	GO:0044422	2	organelle part			3	GO:0051093	1	negative regulation of developmental process
	3	GO:0044446	2	intracellular organelle part		Biological Process	2	GO:0023052	3	signaling
	3	GO:0031090	1	organelle membrane			3	GO:0007165	3	signal transduction
Cellular Component	2	GO:0005576	3	extracellular region		Biological Process	2	GO:0000003	1	reproduction
	3	GO:0044421	1	extracellular region part			3	GO:0022414	1	reproductive process
Cellular Component	2	GO:0044421	1	extracellular region part			3	GO:0032504	1	multicellular organism reproduction
	3	GO:0005615	1	extracellular space			3	GO:0019953	1	sexual reproduction
Cellular Component	2	GO:0016020	7	membrane		Biological Process	2	GO:0022414	1	reproductive process
	3	GO:0031090	1	organelle membrane			3	GO:0022412	1	cellular process involved in reproduction in multicellular organism
	3	GO:0044425	7	membrane part			3	GO:0044703	1	multi-organism reproductive process
	3	GO:0005886	1	plasma membrane			3	GO:0003006	1	developmental process involved in reproduction
Cellular Component	2	GO:0044425	7	membrane part			3	GO:0048609	1	multicellular organismal reproductive process
	3	GO:0031224	7	intrinsic component of membrane		Biological Process	2	GO:0051704	1	multi-organism process
Molecular Function	2	GO:0005488	5	binding			3	GO:0044703	1	multi-organism reproductive process
	3	GO:0008144	1	drug binding		Cellular Component	2	GO:0005623	30	cell
	3	GO:0097367	1	carbohydrate derivative binding			3	GO:0044464	30	cell part
	3	GO:0043167	3	ion binding		Cellular Component	2	GO:0044464	30	cell part
	3	GO:0048037	1	cofactor binding			3	GO:0044424	21	intracellular part
	3	GO:0097159	2	organic cyclic compound binding			3	GO:0005622	21	intracellular
	3	GO:1901363	2	heterocyclic compound binding			3	GO:0071944	10	cell periphery
Molecular Function	2	GO:0003824	6	catalytic activity			3	GO:0044459	2	plasma membrane part
	3	GO:0016491	1	oxidoreductase activity			3	GO:0005886	9	plasma membrane
	3	GO:0016787	4	hydrolase activity			3	GO:0012505	4	endomembrane system
	3	GO:0140096	3	catalytic activity, acting on a protein			3	GO:0031975	1	envelope
	3	GO:0016740	1	transferase activity			3	GO:0042175	1	nuclear outer membrane-endoplasmic reticulum membrane network
Molecular Function	2	GO:0060089	1	molecular transducer activity			3	GO:0042995	1	cell projection
	3	GO:0038023	1	signaling receptor activity		Cellular Component	2	GO:0043226	22	organelle
Molecular Function	2	GO:0005215	1	transporter activity			3	GO:0043229	21	intracellular organelle
	3	GO:0022857	1	transmembrane transporter activity			3	GO:0044422	6	organelle part
							3	GO:0043227	18	membrane-bounded organelle
							3	GO:0043228	1	non-membrane-bounded organelle
							3	GO:0005929	1	cilium
						Cellular Component	2	GO:0016020	66	membrane
							3	GO:0044425	62	membrane part
							3	GO:0005886	9	plasma membrane
							3	GO:0031090	4	organelle membrane
							3	GO:0098805	1	whole membrane
							3	GO:0042175	1	nuclear outer membrane-endoplasmic reticulum membrane network
							3	GO:0005789	1	endoplasmic reticulum membrane
						Cellular Component	2	GO:0032991	3	protein-containing complex
							3	GO:0098796	2	membrane protein complex
							3	GO:1902494	2	catalytic complex
							3	GO:1990351	2	transporter complex
							3	GO:1990904	1	ribonucleoprotein complex
						Cellular Component	2	GO:0044425	62	membrane part
							3	GO:0031224	62	intrinsic component of membrane
							3	GO:0098796	2	membrane protein complex
							3	GO:0044459	2	plasma membrane part
							3	GO:0005789	1	endoplasmic reticulum membrane
						Cellular Component	2	GO:0044422	6	organelle part
							3	GO:0044446	6	intracellular organelle part
							3	GO:0031090	4	organelle membrane
						Cellular Component	2	GO:0005576	11	extracellular region
							3	GO:0044421	1	extracellular region part
						Cellular Component	2	GO:0099080	1	supramolecular complex
							3	GO:0099081	1	supramolecular polymer
						Cellular Component	2	GO:0030054	1	cell junction
							3	GO:0070161	1	anchoring junction
						Cellular Component	2	GO:0044421	1	extracellular region part
							3	GO:0005615	1	extracellular space
						Molecular Function	2	GO:0005488	41	binding
							3	GO:0008144	11	drug binding
							3	GO:0097367	11	carbohydrate derivative binding
							3	GO:0005549	1	odorant binding
							3	GO:1901363	21	heterocyclic compound binding
							3	GO:0097159	21	organic cyclic compound binding
							3	GO:0043167	27	ion binding
							3	GO:0048037	6	cofactor binding
							3	GO:0036094	7	small molecule binding
							3	GO:0030246	1	carbohydrate binding
						Molecular Function	2	GO:0003824	46	catalytic activity
							3	GO:0016874	3	ligase activity
							3	GO:0016740	11	transferase activity
							3	GO:0016491	14	oxidoreductase activity
							3	GO:0016787	16	hydrolase activity
							3	GO:0140096	14	catalytic activity, acting on a protein
							3	GO:0016829	2	lyase activity
						Molecular Function	2	GO:0005215	13	transporter activity
							3	GO:0022857	13	transmembrane transporter activity
						Molecular Function	2	GO:0140110	7	transcription regulator activity
							3	GO:0003700	6	DNA-binding transcription factor activity
							3	GO:0003712	1	transcription coregulator activity
						Molecular Function	2	GO:0060089	2	molecular transducer activity
							3	GO:0038023	2	signaling receptor activity
						Molecular Function	2	GO:0038024	2	cargo receptor activity
							3	GO:0005044	2	scavenger receptor activity
						Molecular Function	2	GO:0005198	16	structural molecule activity
							3	GO:0005200	1	structural constituent of cytoskeleton
							3	GO:0042302	15	structural constituent of cuticle
						Molecular Function	2	GO:0098772	2	molecular function regulator
							3	GO:0030234	2	enzyme regulator activity
						Molecular Function	2	GO:0016209	4	antioxidant activity
							3	GO:0004601	4	peroxidase activity
