# Supplementary material for: The effect of temperature and invasive alien predator on genetic and phenotypic variation in the damselfly Ischnura elegans: cross-latitude comparison
Source: Front Zool. 2023 Apr 10;20:13. doi: 10.1186/s12983-023-00494-z (PMC10084621; doi:10.1186/s12983-023-00494-z)
Supplement: Supplementary file 5 — Additional file 5. Table S5: Lists of differentially expressed genes and GO term enrichment analysis associated with the third canonical correlation. [file 12983_2023_494_MOESM5_ESM.xlsx]

## Sheet: A) List of DEGs
Table S5. A) Lists of differentially expressed genes for each canonical variable of phenotypic (CCp3)and environmental (CCe3) traits. B) List of candidate genes differentially expressed in the same direction between the CCp3 and the CCe3. C) GO term enrichment analysis performed on the list of candidate genes. D) Classification of the candidate genes.
canonical variable of phenotypic (CCp3) traits								canonical variable of environmental (CCe3) traits
	logFC	logCPM	LR	PValue	FDR				logFC	logCPM	LR	PValue	FDR
LOC124153203	-4.46718	3.78497	29.2716	6.29118e-08	2.03582e-06			LOC124154132	-5.64589	5.29583	29.5664	5.4033e-08	5.3001e-06
LOC124161938	-4.43586	3.45372	33.8801	5.86161e-09	2.20212e-07			LOC124170706	-4.82623	6.44791	27.427	1.63135e-07	1.3355e-05
LOC124154126	-3.97553	4.42024	32.9525	9.44369e-09	3.40781e-07			LOC124164589	-4.62723	1.54959	75.0716	4.53948e-18	4.94259e-14
LOC124158165	-3.9336	3.26655	26.8089	2.24603e-07	6.49968e-06			LOC124156446	-4.59187	3.58892	34.5683	4.11547e-09	6.78928e-07
LOC124170274	-3.83928	1.88518	32.1987	1.39185e-08	4.86261e-07			LOC124154469	-4.5621	2.20597	42.4498	7.25186e-11	4.22995e-08
LOC124153869	-3.8245	5.4939	28.5761	9.00877e-08	2.8317e-06			LOC124165808	-4.4733	3.94997	39.648	3.04118e-10	1.03476e-07
LOC124161304	-3.79953	6.81303	41.8387	9.9123e-11	4.76921e-09			LOC124168312	-3.94411	0.415922	48.9274	2.65607e-12	1.44597e-08
LOC124154134	-3.67891	2.01147	23.505	1.2459e-06	3.13475e-05			LOC124169622	-3.88361	4.11212	39.7341	2.90999e-10	1.03476e-07
LOC124163881	-3.64771	3.98736	40.6324	1.83738e-10	8.46894e-09			LOC124160075	-3.6566	1.07123	44.3944	2.6845e-11	2.79336e-08
LOC124164335	-3.49653	5.3989	30.4604	3.40744e-08	1.14662e-06			LOC124166782	-3.62972	4.29094	25.9042	3.58793e-07	2.63955e-05
LOC124157316	-3.39091	5.44814	48.8772	2.72505e-12	1.67005e-10			LOC124167132	-3.52903	0.364144	37.2898	1.01816e-09	2.40993e-07
LOC124170233	-3.3863	2.26293	26.7407	2.32673e-07	6.69927e-06			LOC124153203	-3.47995	3.83653	19.8467	8.39078e-06	0.000406039
LOC124159344	-3.30185	4.10588	40.3243	2.15112e-10	9.63175e-09			LOC124164873	-3.46431	1.06694	34.7917	3.66938e-09	6.14649e-07
LOC124172390	-3.2959	2.83595	29.0154	7.18037e-08	2.29646e-06			LOC124169516	-3.45275	4.25141	22.3356	2.28928e-06	0.000134009
LOC124167193	-3.29545	6.41285	38.4506	5.61583e-10	2.41591e-08			LOC124174073	-3.27205	5.99775	29.506	5.57445e-08	5.3712e-06
LOC124165206	-3.15932	3.22364	43.4455	4.35932e-11	2.24515e-09			LOC124169483	-3.25405	5.64945	25.3299	4.83163e-07	3.41603e-05
LOC124164085	-3.15888	4.6658	37.1444	1.09698e-09	4.50708e-08			LOC124161505	-3.20523	2.31143	28.8623	7.77114e-08	7.11027e-06
LOC124169203	-3.14408	3.31531	26.1704	3.12583e-07	8.72527e-06			LOC124160512	-3.13723	3.47988	23.3149	1.37527e-06	8.50794e-05
LOC124167049	-3.14173	5.66644	40.3899	2.08014e-10	9.39058e-09			LOC124169149	-3.10417	3.22628	27.5185	1.55599e-07	1.30321e-05
LOC124162220	-3.13261	2.23764	32.8617	9.89546e-09	3.55912e-07			LOC124153842	-3.08112	-0.561605	25.3553	4.76831e-07	3.39913e-05
LOC124165699	-3.12746	2.16998	30.7756	2.89655e-08	9.77695e-07			LOC124170358	-3.02257	0.96307	28.6995	8.45263e-08	7.60597e-06
LOC124153350	-3.11939	1.53318	29.5833	5.35636e-08	1.7752e-06			LOC124154126	-3.00266	4.45588	20.2201	6.90226e-06	0.000349543
LOC124153868	-3.11535	5.82935	20.267	6.73515e-06	0.000145442			LOC124153869	-3.00066	5.54371	18.3471	1.84097e-05	0.000776918
LOC124154115	-3.06716	5.09187	9.86888	0.00168098	0.0182037			LOC124174140	-2.98066	2.48372	24.4329	7.69438e-07	5.17138e-05
LOC124159402	-2.97762	5.21629	48.1323	3.98403e-12	2.37526e-10			LOC124165629	-2.96018	2.97533	16.4118	5.09665e-05	0.00187474
LOC124163611	-2.93731	3.95764	24.9226	5.9679e-07	1.56248e-05			LOC124169626	-2.94601	7.74509	21.2783	3.97201e-06	0.000211996
LOC124172884	-2.92824	1.1324	20.7661	5.1893e-06	0.000114541			LOC124167857	-2.89768	7.18222	28.0501	1.18214e-07	1.02969e-05
LOC124172595	-2.92785	4.29613	27.1788	1.8548e-07	5.42592e-06			LOC124154680	-2.89739	3.99288	23.6198	1.17374e-06	7.36771e-05
LOC124166005	-2.91812	4.18394	20.9212	4.78576e-06	0.00010606			LOC124162412	-2.88115	4.53106	31.4426	2.05421e-08	2.25922e-06
LOC124154999	-2.85993	1.95616	22.1961	2.46179e-06	5.75818e-05			LOC124174011	-2.84344	3.49046	32.8682	9.86252e-09	1.32572e-06
LOC124157669	-2.85184	2.06486	19.4605	1.02701e-05	0.000209411			LOC124161598	-2.81833	4.37043	30.2934	3.71396e-08	3.81487e-06
LOC124160694	-2.8282	5.75874	23.7659	1.08793e-06	2.74991e-05			LOC124157464	-2.80725	5.87584	23.6696	1.14373e-06	7.2657e-05
LOC124160772	-2.79528	0.88307	22.4464	2.16091e-06	5.14213e-05			LOC124161295	-2.7992	4.35752	19.0704	1.25982e-05	0.000564482
LOC124162193	-2.79483	1.34774	19.9155	8.09429e-06	0.000171749			LOC124166887	-2.75656	4.83013	29.3276	6.11198e-08	5.78672e-06
LOC124153349	-2.79296	1.06981	25.5214	4.37515e-07	1.188e-05			LOC124153761	-2.73304	6.17141	35.0449	3.22191e-09	5.48128e-07
LOC124164147	-2.77637	9.48387	18.0859	2.11159e-05	0.000393949			LOC124168872	-2.72398	3.55454	21.3126	3.90168e-06	0.000209269
LOC124160347	-2.77455	1.18843	18.2124	1.9759e-05	0.000374356			LOC124169003	-2.7099	7.71054	21.3427	3.84083e-06	0.000209095
LOC124172407	-2.75848	1.63824	17.6569	2.64552e-05	0.000481283			LOC124155200	-2.66251	-0.148037	25.7235	3.94005e-07	2.85995e-05
LOC124155404	-2.74511	3.48527	31.9219	1.60498e-08	5.55416e-07			LOC124169399	-2.6576	7.48793	19.3241	1.10307e-05	0.000508909
LOC124162742	-2.73371	1.30137	18.8389	1.42236e-05	0.000280131			LOC124167087	-2.65611	1.33155	16.5768	4.67198e-05	0.00174806
LOC124162546	-2.70978	2.1141	26.3485	2.85044e-07	8.07992e-06			LOC124164989	-2.61985	9.47131	12.0159	0.000527487	0.0125126
LOC124160235	-2.70445	2.52169	11.4449	0.000716917	0.00891676			LOC124171276	-2.61198	3.17267	39.985	2.55923e-10	9.60858e-08
LOC124162839	-2.70364	5.22279	32.2026	1.38907e-08	4.86261e-07			LOC124165344	-2.60783	2.76055	18.8857	1.38791e-05	0.000610107
LOC124169378	-2.69353	1.67309	20.8812	4.8866e-06	0.000108077			LOC124154134	-2.60334	2.12426	13.4626	0.000243372	0.0067234
LOC124168887	-2.68053	8.98524	23.1773	1.47731e-06	3.67485e-05			LOC124165380	-2.59918	7.68443	17.2573	3.26436e-05	0.0012785
LOC124160567	-2.6654	11.177	25.1538	5.29358e-07	1.41291e-05			LOC124163317	-2.55901	0.466635	19.9048	8.13947e-06	0.000396397
LOC124155846	-2.66052	3.56592	37.4051	9.59697e-10	3.97278e-08			LOC124158823	-2.54949	1.4201	31.8693	1.64903e-08	1.91007e-06
LOC124160512	-2.65712	4.24602	11.863	0.000572611	0.00728718			LOC124169623	-2.5467	7.04288	18.8833	1.38966e-05	0.000610107
LOC124169647	-2.65182	0.860379	21.3501	3.82596e-06	8.61823e-05			LOC124174089	-2.54466	2.49197	25.2512	5.03286e-07	3.49031e-05
LOC124169208	-2.6247	2.69688	16.9338	3.87071e-05	0.000672927			LOC124155824	-2.53927	5.68071	33.019	9.12636e-09	1.30747e-06
LOC124173263	-2.61175	3.52025	29.5675	5.40036e-08	1.7844e-06			LOC124160319	-2.51577	2.77523	16.7988	4.15597e-05	0.00159332
LOC124161587	-2.60394	1.10761	26.2008	3.07699e-07	8.61086e-06			LOC124155000	-2.51515	0.994813	18.2028	1.9859e-05	0.000831635
LOC124160545	-2.60071	3.81965	26.6657	2.41874e-07	6.94597e-06			LOC124169484	-2.50519	4.28405	16.2228	5.63116e-05	0.00200366
LOC124172292	-2.57552	5.04802	15.6392	7.66498e-05	0.00123111			LOC124162519	-2.48425	0.364121	16.303	5.39797e-05	0.00194613
LOC124159874	-2.56569	3.87825	15.7531	7.2168e-05	0.00116767			LOC124168167	-2.48061	6.60074	23.7254	1.11109e-06	7.11622e-05
LOC124154465	-2.56155	2.79489	27.224	1.81195e-07	5.32274e-06			LOC124161172	-2.4559	-0.432688	19.1565	1.20425e-05	0.00054633
LOC124170052	-2.55418	0.647609	22.7632	1.83238e-06	4.43736e-05			LOC124158920	-2.44582	0.893383	21.662	3.25175e-06	0.000180638
LOC124165394	-2.54823	2.94626	28.6683	8.58965e-08	2.70771e-06			LOC124153673	-2.44525	4.76572	16.3208	5.34729e-05	0.00194613
LOC124167928	-2.53254	5.40478	26.9096	2.13193e-07	6.18711e-06			LOC124167377	-2.42214	3.54519	13.3227	0.000262214	0.00711966
LOC124168386	-2.52694	1.42206	22.2809	2.35532e-06	5.56831e-05			LOC124153252	-2.40329	5.02997	13.7625	0.000207441	0.00592813
LOC124168865	-2.52634	4.26988	32.6005	1.13184e-08	4.0444e-07			LOC124158136	-2.39426	4.77085	31.8921	1.62976e-08	1.90804e-06
LOC124166098	-2.52526	4.10782	16.5793	4.66577e-05	0.000792314			LOC124168252	-2.3821	11.8105	20.9849	4.6291e-06	0.000244668
LOC124154680	-2.51289	4.05078	14.6631	0.000128541	0.00196118			LOC124174024	-2.35531	5.26539	20.0358	7.6007e-06	0.000377883
LOC124153675	-2.50888	4.59952	18.6626	1.56012e-05	0.000303988			LOC124154522	-2.33641	4.88171	30.2508	3.79639e-08	3.86309e-06
LOC124162738	-2.50435	3.84737	35.1393	3.06944e-09	1.19828e-07			LOC124154991	-2.31456	3.55183	18.4617	1.73351e-05	0.000737284
LOC124162766	-2.45819	2.18001	27.7151	1.40563e-07	4.25959e-06			LOC124174139	-2.31125	4.97981	12.7777	0.000350774	0.00893662
LOC124169418	-2.45678	4.49761	25.3623	4.75112e-07	1.28691e-05			LOC124170357	-2.29749	2.5971	19.5989	9.55221e-06	0.000446371
LOC124166113	-2.45673	0.254493	16.2001	5.69908e-05	0.000937316			LOC124162372	-2.29725	0.616603	18.873	1.39716e-05	0.000610936
LOC124161579	-2.4543	11.0626	21.166	4.21169e-06	9.42903e-05			LOC124167759	-2.29363	6.86218	9.86473	0.00168477	0.0313569
LOC124160336	-2.44973	3.31368	28.3953	9.89051e-08	3.05631e-06			LOC124165381	-2.28524	7.67913	15.4921	8.28517e-05	0.00276714
LOC124163660	-2.44865	7.02483	17.5122	2.85467e-05	0.000515673			LOC124161225	-2.28467	3.68715	13.5911	0.000227256	0.00636592
LOC124153877	-2.43787	1.27636	19.9381	7.99885e-06	0.000170053			LOC124159850	-2.26938	2.01771	16.9505	3.83678e-05	0.00148665
LOC124159778	-2.43183	2.87097	22.6638	1.92972e-06	4.66278e-05			LOC124172265	-2.26313	1.77123	15.9998	6.33488e-05	0.00221782
LOC124162459	-2.42591	6.21898	28.3864	9.93602e-08	3.06175e-06			LOC124164871	-2.26263	6.95076	19.2355	1.15542e-05	0.000528579
LOC124166714	-2.42187	1.65644	16.0958	6.02186e-05	0.000987441			LOC124168717	-2.25511	8.90438	14.0617	0.000176911	0.00517798
LOC124156106	-2.42181	6.24732	27.2932	1.74824e-07	5.18331e-06			LOC124160226	-2.25247	0.952797	14.2519	0.000159901	0.00475682
LOC124167759	-2.40389	6.35893	10.2086	0.00139789	0.0156001			LOC124163273	-2.24521	3.92011	19.919	8.07918e-06	0.000396244
LOC124174114	-2.40341	1.91419	13.4694	0.000242486	0.00347141			LOC124174010	-2.24042	3.44385	19.7891	8.64756e-06	0.000414778
LOC124154984	-2.39957	6.90999	16.3327	5.31404e-05	0.00089			LOC124172891	-2.22046	0.917729	11.8998	0.000561405	0.0130611
LOC124159114	-2.39645	3.69523	22.1076	2.57786e-06	5.97867e-05			LOC124153868	-2.2199	5.60452	11.6727	0.000634253	0.014387
LOC124163752	-2.39499	3.93764	27.5819	1.50584e-07	4.52577e-06			LOC124158237	-2.21741	3.35022	23.0871	1.5483e-06	9.52421e-05
LOC124165675	-2.39456	1.25984	17.6329	2.67913e-05	0.00048659			LOC124160622	-2.21215	2.46788	21.7755	3.06491e-06	0.000173806
LOC124165687	-2.38638	10.9651	15.3506	8.92924e-05	0.00141757			LOC124157466	-2.20723	6.81448	19.1191	1.22809e-05	0.00055254
LOC124154263	-2.3824	2.72742	11.7382	0.000612313	0.00771191			LOC124154401	-2.19852	0.592389	16.1228	5.9365e-05	0.00210529
LOC124156185	-2.37575	4.37913	21.1078	4.34147e-06	9.69979e-05			LOC124165013	-2.19185	0.181014	16.584	4.65422e-05	0.00174742
LOC124157817	-2.37227	6.25154	19.0554	1.26975e-05	0.000254182			LOC124154263	-2.17018	2.96405	9.77725	0.00176685	0.0323464
LOC124159824	-2.36822	1.28796	15.3737	8.82074e-05	0.00140645			LOC124155096	-2.16835	0.199639	17.3296	3.14259e-05	0.00123526
LOC124168332	-2.36468	0.981944	13.8785	0.000195014	0.00286003			LOC124157779	-2.16172	4.93852	13.4996	0.000238615	0.00662765
LOC124159126	-2.36224	6.78655	17.2477	3.28092e-05	0.00058394			LOC124167709	-2.15401	6.40669	23.8001	1.06876e-06	6.96808e-05
LOC124161556	-2.35604	8.34693	17.8395	2.40345e-05	0.00044238			LOC124165597	-2.14187	0.0751733	10.8891	0.000967302	0.0202149
LOC124167927	-2.3554	6.26495	22.0626	2.63903e-06	6.10764e-05			LOC124162515	-2.12063	3.7439	12.6973	0.000366193	0.00925083
LOC124170359	-2.3449	1.0377	18.825	1.43273e-05	0.000281668			LOC124166361	-2.11987	3.71577	26.5882	2.51778e-07	1.94423e-05
LOC124162840	-2.33645	2.84683	19.4081	1.05559e-05	0.000214838			LOC124168668	-2.11252	9.63323	14.3602	0.000150962	0.0045531
LOC124168125	-2.33123	2.79241	21.7461	3.11221e-06	7.09791e-05			LOC124157468	-2.10244	7.32089	16.7874	4.18105e-05	0.00159731
LOC124164211	-2.32572	7.96283	19.0402	1.27996e-05	0.000255294			LOC124169404	-2.0969	4.89562	15.8537	6.8434e-05	0.0023505
LOC124163278	-2.32117	2.6057	25.0845	5.48722e-07	1.45398e-05			LOC124162297	-2.09337	0.388801	16.3641	5.22645e-05	0.00191601
LOC124160397	-2.3132	1.04069	13.3129	0.000263583	0.00373579			LOC124154103	-2.09237	9.16305	16.3536	5.25563e-05	0.00192025
LOC124156872	-2.31311	4.95395	21.5902	3.37576e-06	7.68301e-05			LOC124170430	-2.06578	1.78499	28.0259	1.19701e-07	1.03437e-05
LOC124169205	-2.30985	3.78728	12.6579	0.000373985	0.00504006			LOC124153472	-2.05945	8.1377	20.4551	6.10453e-06	0.000316505
LOC124159540	-2.30902	0.556886	14.0109	0.000181758	0.00267635			LOC124166896	-2.05325	-0.149885	15.687	7.47355e-05	0.00254288
LOC124166943	-2.30117	3.5359	24.1702	8.81846e-07	2.25498e-05			LOC124163033	-2.04798	6.23269	9.00037	0.00269925	0.0455608
LOC124165369	-2.29166	10.6974	16.34	5.29346e-05	0.000887909			LOC124155156	-2.04392	5.53488	12.8555	0.000336482	0.00868155
LOC124164346	-2.28764	5.30239	28.0093	1.20733e-07	3.68926e-06			LOC124154354	-2.03857	7.4715	26.2905	2.93726e-07	2.2222e-05
LOC124161576	-2.28568	5.19061	18.1472	2.04471e-05	0.000384084			LOC124161499	-2.0321	2.78991	11.7888	0.000595872	0.0136586
LOC124162297	-2.28539	-0.041477	17.1108	3.52604e-05	0.000620877			LOC124170016	-2.01739	0.131752	15.5976	7.83523e-05	0.00263303
LOC124154528	-2.28016	1.99635	21.5299	3.48362e-06	7.89572e-05			LOC124162259	-2.01355	1.63845	18.788	1.46081e-05	0.000628666
LOC124161303	-2.26827	6.59383	21.9353	2.81999e-06	6.47182e-05			LOC124162193	-2.01081	1.65138	14.898	0.000113485	0.00359192
LOC124163777	-2.26481	3.32705	24.3615	7.98498e-07	2.05623e-05			LOC124161134	-1.98679	1.4362	15.4748	8.36121e-05	0.002784
LOC124163652	-2.26308	0.892553	13.9898	0.000183809	0.00270293			LOC124153502	-1.98436	6.67633	18.1347	2.05818e-05	0.000854333
LOC124173116	-2.25085	0.6245	14.984	0.000108428	0.00169438			LOC124165373	-1.98356	10.0845	11.1871	0.00082367	0.0177587
LOC124166163	-2.24743	3.01703	10.7596	0.00103738	0.0121842			LOC124174062	-1.97178	1.60567	10.452	0.00122518	0.0243871
LOC124169192	-2.24652	10.9066	14.8137	0.000118667	0.00182842			LOC124159303	-1.94972	2.48352	12.0397	0.000520789	0.0123807
LOC124163784	-2.24628	8.50149	17.1686	3.42048e-05	0.000606044			LOC124160897	-1.94713	10.3564	13.2394	0.000274126	0.0073769
LOC124168843	-2.23805	3.23165	22.1356	2.5405e-06	5.90451e-05			LOC124158486	-1.94675	-0.291126	13.5491	0.000232401	0.00647156
LOC124164152	-2.23756	1.84785	19.5771	9.6622e-06	0.000198864			LOC124153469	-1.94494	6.93725	12.2727	0.00045963	0.0112766
LOC124157852	-2.23552	3.45062	17.5931	2.73576e-05	0.000496054			LOC124154283	-1.93807	3.19108	15.6592	7.58414e-05	0.00256448
LOC124154537	-2.23321	3.78175	9.49642	0.00205873	0.0216325			LOC124169625	-1.92405	9.9965	15.9501	6.50358e-05	0.00226233
LOC124158129	-2.23214	2.22177	18.4847	1.71273e-05	0.000329625			LOC124170439	-1.9238	2.6526	20.1203	7.27191e-06	0.000364869
LOC124155218	-2.23179	1.11153	16.7051	4.36639e-05	0.000750772			LOC124170370	-1.90973	0.0602876	11.7634	0.000604073	0.0137597
LOC124169405	-2.2288	3.52158	24.9428	5.90571e-07	1.54989e-05			LOC124159272	-1.90905	4.35199	20.811	5.06911e-06	0.00026663
LOC124172686	-2.22857	3.32772	18.6578	1.56406e-05	0.000304215			LOC124170029	-1.89899	5.82438	32.3055	1.3174e-08	1.61167e-06
LOC124157235	-2.22263	3.2136	21.0398	4.49852e-06	0.000100302			LOC124160784	-1.8975	4.62327	30.6585	3.07676e-08	3.19693e-06
LOC124168221	-2.21904	2.08395	23.0808	1.55336e-06	3.83793e-05			LOC124154131	-1.8974	1.73926	10.0386	0.0015329	0.029433
LOC124165734	-2.21718	4.40466	27.4283	1.63025e-07	4.87299e-06			LOC124154403	-1.89561	3.30667	14.4357	0.000145026	0.00441073
LOC124162694	-2.21659	4.86041	17.51	2.85806e-05	0.000515673			LOC124169262	-1.8948	7.43179	11.2089	0.000814075	0.0176919
LOC124161527	-2.216	1.79017	15.9833	6.39044e-05	0.00104631			LOC124158133	-1.88796	4.25653	17.4863	2.89382e-05	0.00115414
LOC124168644	-2.21114	9.82127	17.8786	2.35454e-05	0.000434836			LOC124168833	-1.88482	5.37173	27.6633	1.44375e-07	1.21857e-05
LOC124158622	-2.20015	0.996695	19.3727	1.07533e-05	0.000218451			LOC124155389	-1.87434	5.42681	32.7667	1.0391e-08	1.34687e-06
LOC124157179	-2.19599	3.38776	10.4308	0.00123929	0.0141321			LOC124153758	-1.87318	5.19478	11.9636	0.000542488	0.0127573
LOC124165659	-2.18966	2.00512	11.24	0.000800552	0.00972542			LOC124161493	-1.87049	3.5709	15.2674	9.33155e-05	0.00306795
LOC124169315	-2.18666	4.93459	25.0093	5.70539e-07	1.50452e-05			LOC124170230	-1.86302	0.443341	14.9529	0.000110228	0.00351954
LOC124160822	-2.18633	8.50458	16.2412	5.57694e-05	0.000926955			LOC124160546	-1.85778	6.80322	19.698	9.06978e-06	0.00042751
LOC124170096	-2.18315	-0.361081	14.9523	0.000110263	0.00171088			LOC124158958	-1.85476	8.19794	9.0305	0.00265512	0.0449657
LOC124156446	-2.17424	2.98503	8.06386	0.00451569	0.0414883			LOC124162691	-1.85453	5.71886	12.3998	0.000429383	0.0106253
LOC124168418	-2.1635	2.61331	20.1777	7.05725e-06	0.000152098			LOC124153833	-1.84529	7.91524	17.1115	3.52486e-05	0.00137067
LOC124172818	-2.15492	2.16835	12.831	0.000340919	0.00464582			LOC124166646	-1.8389	-0.0296946	8.78541	0.0030365	0.0498545
LOC124162072	-2.15345	2.31901	25.2193	5.11682e-07	1.37241e-05			LOC124156394	-1.83867	5.65904	18.6761	1.54913e-05	0.000664054
LOC124169642	-2.14208	4.85602	24.5342	7.30025e-07	1.90223e-05			LOC124155656	-1.82674	7.07741	8.98249	0.00272578	0.0457999
LOC124165825	-2.14141	6.64831	12.5492	0.000396373	0.00528979			LOC124157432	-1.82472	-0.0137333	15.115	0.000101154	0.00326815
LOC124164026	-2.13706	3.52855	18.604	1.60882e-05	0.000311266			LOC124156613	-1.82312	11.8612	12.2466	0.000466095	0.0113786
LOC124166692	-2.12731	1.91145	12.9949	0.000312349	0.00431793			LOC124160277	-1.8161	1.11547	12.718	0.000362156	0.00917012
LOC124153785	-2.1198	4.21911	36.4533	1.5637e-09	6.28342e-08			LOC124174014	-1.81137	2.03895	13.3482	0.000258671	0.00705866
LOC124174207	-2.11935	1.0626	14.1913	0.000165135	0.00245133			LOC124154396	-1.80892	1.35019	12.3806	0.000433813	0.0107106
LOC124160821	-2.11855	7.11104	17.7371	2.53633e-05	0.000462185			LOC124160391	-1.80206	12.3661	13.3247	0.000261932	0.00711966
LOC124155884	-2.11817	2.06555	13.9711	0.000185643	0.00272625			LOC124166827	-1.80005	4.55915	21.2652	3.99928e-06	0.000212411
LOC124169077	-2.11654	1.33918	11.3899	0.000738437	0.00910292			LOC124174012	-1.79521	5.80744	17.5643	2.77755e-05	0.00112007
LOC124168888	-2.11347	5.90016	18.1125	2.08231e-05	0.000389811			LOC124170192	-1.79341	2.32458	9.8141	0.00173179	0.0320132
LOC124162651	-2.11094	5.55421	22.5317	2.06705e-06	4.94885e-05			LOC124157460	-1.78865	5.40918	8.85031	0.00293039	0.048416
LOC124164598	-2.10905	1.63618	14.4795	0.000141692	0.00213219			LOC124156585	-1.78821	6.56722	18.9287	1.35699e-05	0.000603058
LOC124159539	-2.10701	3.06921	16.6611	4.4688e-05	0.000764786			LOC124160113	-1.78763	5.16119	9.514	0.0020391	0.0362773
LOC124156084	-2.10489	3.44844	18.0082	2.19959e-05	0.000408974			LOC124154984	-1.78255	6.95495	12.3446	0.000442271	0.0108947
LOC124169803	-2.10436	12.7718	11.6789	0.000632134	0.00793422			LOC124157995	-1.78254	6.133	14.3815	0.000149263	0.00451439
LOC124160609	-2.1017	4.41515	18.7026	1.52776e-05	0.000298745			LOC124154999	-1.77256	1.5622	10.7093	0.00106596	0.021816
LOC124161558	-2.09936	5.47315	22.8797	1.72466e-06	4.20434e-05			LOC124172015	-1.76784	0.894801	14.6681	0.000128199	0.00398808
LOC124169662	-2.09746	5.14096	24.4565	7.60057e-07	1.96647e-05			LOC124168756	-1.76434	-0.430604	12.537	0.000398983	0.0100095
LOC124154124	-2.09462	3.16307	16.6294	4.54405e-05	0.000776452			LOC124161077	-1.75648	4.46965	14.5745	0.000134724	0.00415243
LOC124160649	-2.09332	3.27947	19.0365	1.2824e-05	0.000255315			LOC124160324	-1.75282	3.06217	8.96706	0.0027489	0.0461172
LOC124163755	-2.08757	0.461516	12.3797	0.000434025	0.0057158			LOC124166688	-1.7432	-0.0190879	9.96984	0.00159125	0.0302365
LOC124155419	-2.08741	3.79675	15.9626	6.46058e-05	0.00105465			LOC124169859	-1.74019	4.3642	17.39	3.0442e-05	0.00120092
LOC124165750	-2.08434	7.76582	15.4175	8.61844e-05	0.00137619			LOC124160861	-1.73379	-0.0784162	9.47987	0.00207739	0.0366591
LOC124154534	-2.08361	3.10648	17.3004	3.19119e-05	0.000571083			LOC124173199	-1.73228	2.70593	15.1596	9.87957e-05	0.00321101
LOC124162841	-2.08185	1.88444	16.5384	4.76755e-05	0.000807099			LOC124154718	-1.72648	-0.530426	12.2718	0.000459845	0.0112766
LOC124170028	-2.07228	2.39118	17.899	2.32949e-05	0.000430936			LOC124158098	-1.72249	0.474585	15.3924	8.73403e-05	0.00289927
LOC124168414	-2.06751	3.44806	17.0895	3.56595e-05	0.000624963			LOC124164152	-1.71579	1.79398	12.6034	0.000385037	0.00968195
LOC124167549	-2.06744	4.48543	22.2358	2.41138e-06	5.67657e-05			LOC124172070	-1.71514	0.328851	10.8132	0.00100777	0.0209002
LOC124163527	-2.0664	8.39258	16.7309	4.30743e-05	0.000742964			LOC124161268	-1.69597	3.75257	15.0753	0.000103308	0.00332788
LOC124169602	-2.06588	2.44189	10.8941	0.000964692	0.0114037			LOC124161142	-1.69365	2.51754	12.7948	0.000347588	0.0089048
LOC124163501	-2.06429	3.57327	16.2049	5.68464e-05	0.000937316			LOC124170028	-1.69313	2.46741	13.7371	0.000210261	0.00598606
LOC124170357	-2.06035	1.70416	16.5967	4.62321e-05	0.000787525			LOC124157459	-1.6807	3.11755	13.1464	0.00028807	0.0076314
LOC124165588	-2.0553	5.67985	22.7676	1.82824e-06	4.43713e-05			LOC124169101	-1.67591	9.29165	10.9792	0.000921427	0.0194052
LOC124158688	-2.05429	3.87897	20.9308	4.76175e-06	0.000105742			LOC124156998	-1.66983	4.2161	13.4536	0.000244532	0.0067234
LOC124166578	-2.05097	3.14592	18.2091	1.97928e-05	0.000374356			LOC124173328	-1.66914	0.324507	9.43208	0.00213222	0.0375658
LOC124166815	-2.04923	4.67584	36.4853	1.53823e-09	6.20383e-08			LOC124161385	-1.6691	2.90603	11.1089	0.000859157	0.0184872
LOC124160695	-2.04823	5.87764	15.3568	8.90017e-05	0.001415			LOC124165493	-1.66247	5.56964	14.274	0.000158032	0.00472707
LOC124155489	-2.04729	3.19074	20.4549	6.10518e-06	0.000133414			LOC124168277	-1.65678	2.20703	11.0583	0.000882892	0.0187387
LOC124155809	-2.03655	0.861577	12.7296	0.000359917	0.00488649			LOC124173197	-1.65633	0.895193	9.05285	0.00262285	0.0446911
LOC124163963	-2.03255	1.53072	9.19953	0.00242077	0.024865			LOC124172308	-1.62391	1.23169	11.0632	0.000880558	0.0187256
LOC124168931	-2.02779	5.91907	16.8947	3.95121e-05	0.000684751			LOC124155086	-1.61963	1.52403	8.99771	0.00270319	0.0455608
LOC124167629	-2.02297	1.35128	11.5274	0.00068579	0.008549			LOC124154406	-1.61586	5.13293	22.8748	1.72902e-06	0.000104009
LOC124165744	-2.01732	6.70841	18.0183	2.1879e-05	0.000407492			LOC124163618	-1.6028	1.68479	14.4691	0.000142479	0.00435761
LOC124166020	-2.01475	2.01543	11.1689	0.000831797	0.0100117			LOC124161574	-1.60078	3.24699	9.83154	0.00171545	0.0317649
LOC124159230	-2.01257	3.11745	19.8507	8.37304e-06	0.0001763			LOC124154656	-1.60022	0.738115	10.1804	0.00141938	0.0276957
LOC124160566	-2.00934	3.84784	20.4507	6.11867e-06	0.000133443			LOC124154089	-1.59965	7.69619	17.1619	3.43248e-05	0.00133953
LOC124165705	-2.00926	2.14498	13.2631	0.000270685	0.00380694			LOC124160354	-1.59568	2.72193	8.92635	0.00281085	0.0468676
LOC124157765	-2.00874	0.157177	18.1561	2.03518e-05	0.000382949			LOC124169709	-1.59291	1.0471	9.72729	0.00181552	0.0328909
LOC124156845	-2.00684	-0.0102154	11.878	0.000567999	0.0072453			LOC124155606	-1.59148	3.5478	12.9948	0.000312355	0.00817529
LOC124172924	-2.00469	2.3333	16.2878	5.44143e-05	0.000909946			LOC124172471	-1.59057	2.74313	9.79781	0.00174719	0.0321168
LOC124164990	-2.0036	4.75063	9.30274	0.00228812	0.0237248			LOC124170359	-1.58535	1.1123	9.59452	0.00195159	0.0350641
LOC124169172	-1.99538	3.78911	17.8034	2.44949e-05	0.000449543			LOC124174201	-1.57334	2.94895	11.1046	0.000861142	0.0184933
LOC124155826	-1.98822	5.71024	23.6399	1.16152e-06	2.92916e-05			LOC124158344	-1.57154	8.95151	9.68812	0.00185464	0.0335437
LOC124167784	-1.98415	3.7183	17.7927	2.46332e-05	0.000451129			LOC124155001	-1.56414	4.56306	14.5762	0.000134607	0.00415243
LOC124162274	-1.97553	3.81367	15.2769	9.28462e-05	0.00146973			LOC124153550	-1.55902	3.22345	14.7931	0.000119974	0.00377538
LOC124153977	-1.96663	2.70085	19.3617	1.08154e-05	0.000218903			LOC124155874	-1.55716	5.84195	21.5162	3.50856e-06	0.000192936
LOC124159358	-1.96303	4.69027	24.2141	8.62008e-07	2.2094e-05			LOC124161545	-1.55286	8.81875	11.7831	0.000597715	0.0136721
LOC124160252	-1.95939	8.17296	8.01859	0.00462997	0.0424672			LOC124158084	-1.54859	1.09952	12.4542	0.000417063	0.0103675
LOC124153603	-1.9546	1.43996	13.1367	0.000289561	0.00402596			LOC124159095	-1.54343	4.81893	14.4472	0.000144146	0.00439626
LOC124167830	-1.95313	2.78197	18.7083	1.52319e-05	0.000298382			LOC124164093	-1.54322	3.24519	12.4839	0.000410474	0.0102505
LOC124158641	-1.95215	1.75433	12.9503	0.000319863	0.00441371			LOC124160251	-1.54221	8.06187	9.79571	0.00174919	0.0321168
LOC124159109	-1.95097	4.75424	26.2592	2.98526e-07	8.41858e-06			LOC124170039	-1.54002	0.0726722	13.1711	0.000284294	0.00756821
LOC124157995	-1.95063	5.5597	25.1802	5.22166e-07	1.39711e-05			LOC124157424	-1.53423	2.84819	13.3929	0.000252574	0.0069096
LOC124168429	-1.94509	3.93076	35.6727	2.3341e-09	9.21045e-08			LOC124165887	-1.53227	0.193999	12.0925	0.000506254	0.0121145
LOC124153797	-1.94111	3.22943	17.3432	3.12019e-05	0.000559289			LOC124174033	-1.51748	1.01857	12.7708	0.000352073	0.00893662
LOC124160269	-1.93888	5.22963	24.4228	7.73468e-07	1.99646e-05			LOC124158979	-1.51183	3.82702	20.3985	6.28803e-06	0.000324474
LOC124154106	-1.93884	10.217	9.47377	0.0020843	0.0218593			LOC124170163	-1.50149	3.21077	16.8265	4.09567e-05	0.00157575
LOC124167753	-1.93684	3.71948	19.3678	1.07807e-05	0.000218603			LOC124155681	-1.48713	5.11896	9.73137	0.00181149	0.0328725
LOC124154951	-1.93586	4.25326	17.1482	3.45735e-05	0.00060976			LOC124161271	-1.48584	2.78685	9.24139	0.00236606	0.0408915
LOC124154580	-1.93462	3.97353	20.3585	6.42067e-06	0.000139453			LOC124169060	-1.48405	3.99816	12.8691	0.000334054	0.00864071
LOC124164181	-1.93294	1.9886	10.7396	0.00104869	0.0122907			LOC124158941	-1.47924	10.3213	13.1934	0.000280934	0.00749707
LOC124168304	-1.92798	4.35125	20.7102	5.3432e-06	0.000117701			LOC124165292	-1.47792	12.0327	10.1569	0.00143761	0.0280013
LOC124167568	-1.92349	1.30647	9.98902	0.00157476	0.0172235			LOC124166635	-1.47525	6.16228	15.1299	0.00010036	0.00325214
LOC124166152	-1.91777	3.6423	17.4331	2.97604e-05	0.000534324			LOC124154019	-1.47063	5.12077	12.9431	0.0003211	0.00838403
LOC124166800	-1.91588	4.00005	13.2334	0.000275009	0.0038628			LOC124169281	-1.45938	2.82399	9.24832	0.00235711	0.0408915
LOC124162415	-1.91279	8.03903	14.9134	0.000112563	0.00174408			LOC124156609	-1.45735	0.0771443	10.5221	0.00117953	0.0236079
LOC124170192	-1.90208	2.52263	14.53	0.000137942	0.0020872			LOC124157225	-1.45569	2.72678	12.7706	0.000352114	0.00893662
LOC124162644	-1.90203	2.3441	16.2692	5.49506e-05	0.000914732			LOC124162415	-1.45259	8.25616	12.8688	0.000334105	0.00864071
LOC124154536	-1.89992	4.94502	15.9677	6.44309e-05	0.00105336			LOC124153541	-1.43677	1.78192	9.76453	0.00177911	0.0325015
LOC124160553	-1.89831	4.04921	19.6144	9.47501e-06	0.000195378			LOC124158807	-1.43252	1.07336	9.91698	0.0016376	0.0308482
LOC124154747	-1.89674	10.4668	11.3399	0.000758611	0.00932955			LOC124168965	-1.42994	1.00042	11.2999	0.000775096	0.0170077
LOC124153759	-1.88769	3.87951	15.4632	8.41283e-05	0.00134532			LOC124167981	-1.42355	7.72766	11.9823	0.000537094	0.0126852
LOC124169206	-1.88584	2.51434	8.47459	0.00360141	0.0348787			LOC124160172	-1.42109	-0.248662	10.6894	0.00107751	0.0220111
LOC124174069	-1.88392	3.80949	15.0135	0.000106746	0.00167047			LOC124172482	-1.41677	-0.271652	8.98531	0.00272159	0.0457999
LOC124158060	-1.88136	1.93985	14.9596	0.000109837	0.00170668			LOC124162346	-1.41473	3.21347	12.1704	0.00048554	0.0117443
LOC124157946	-1.87323	5.03813	19.5519	9.79041e-06	0.000200375			LOC124160204	-1.40894	3.36174	14.7725	0.000121291	0.0038058
LOC124158897	-1.87299	1.65389	13.6547	0.000219685	0.00317935			LOC124158940	-1.40283	8.02287	13.195	0.0002807	0.00749707
LOC124159467	-1.87049	6.58562	12.3651	0.000437438	0.00574694			LOC124169610	-1.39585	7.95527	10.7271	0.0010558	0.0217306
LOC124166476	-1.86803	5.84256	8.17239	0.00425329	0.0396757			LOC124160086	-1.38417	3.03108	14.259	0.000159298	0.00475189
LOC124170440	-1.86643	2.5044	10.6597	0.00109497	0.0127379			LOC124166934	-1.3836	3.24739	9.29681	0.00229553	0.0401184
LOC124159059	-1.86553	3.18266	23.8617	1.03511e-06	2.62825e-05			LOC124154574	-1.37008	3.47001	17.51	2.85799e-05	0.00114403
LOC124157460	-1.86328	5.06567	13.2894	0.000266906	0.00376829			LOC124155504	-1.36236	3.88368	15.5913	7.86172e-05	0.0026338
LOC124162051	-1.85838	6.7601	15.6682	7.54835e-05	0.00121594			LOC124174009	-1.35864	5.4742	15.7666	7.16581e-05	0.0024535
LOC124162712	-1.85781	5.2964	23.3557	1.34641e-06	3.37218e-05			LOC124159043	-1.35623	3.44688	14.0465	0.000178348	0.00519212
LOC124154540	-1.85635	7.10337	15.3309	9.02276e-05	0.00143034			LOC124162744	-1.35378	5.59369	9.75846	0.00178499	0.0325545
LOC124163586	-1.85628	1.61419	12.5232	0.00040194	0.00534974			LOC124172700	-1.35373	1.62502	10.9797	0.000921163	0.0194052
LOC124155000	-1.85231	1.18665	8.24443	0.00408773	0.0385835			LOC124155069	-1.34945	6.39532	14.1322	0.000170399	0.00502792
LOC124166130	-1.85129	4.65742	21.8092	3.01152e-06	6.89694e-05			LOC124159132	-1.34541	7.14064	10.3657	0.00128376	0.0253217
LOC124168249	-1.84316	2.59855	17.4814	2.90138e-05	0.000521773			LOC124165437	-1.34376	7.23248	11.2968	0.000776403	0.0170077
LOC124167912	-1.84269	5.61332	14.2949	0.000156289	0.00233901			LOC124162417	-1.33919	2.48293	13.4553	0.00024432	0.0067234
LOC124161049	-1.842	1.4521	13.7066	0.000213707	0.00310101			LOC124156078	-1.33663	3.17205	8.93386	0.00279932	0.0468187
LOC124169364	-1.84103	3.72129	16.2735	5.48267e-05	0.000914271			LOC124169180	-1.33262	3.15001	9.95664	0.0016027	0.0304011
LOC124164008	-1.83897	2.16611	18.7548	1.48648e-05	0.000291711			LOC124154321	-1.32376	3.07685	9.77642	0.00176764	0.0323464
LOC124160824	-1.83893	10.6306	13.4345	0.000247044	0.003515			LOC124165585	-1.32287	1.21884	10.4241	0.00124384	0.0246683
LOC124159278	-1.82945	-0.431284	15.9259	6.58726e-05	0.00107373			LOC124156074	-1.31848	3.86024	10.0578	0.00151708	0.0292872
LOC124166092	-1.82727	6.19844	16.4572	4.976e-05	0.000841089			LOC124156655	-1.30649	3.34025	13.692	0.000215367	0.00609069
LOC124158651	-1.82587	6.71201	14.2771	0.000157776	0.00235483			LOC124164936	-1.30417	5.55121	11.1922	0.000821439	0.0177587
LOC124159852	-1.82536	6.90753	16.2081	5.67511e-05	0.000937316			LOC124162686	-1.30122	2.85531	9.60699	0.00193838	0.0349422
LOC124168975	-1.82379	1.09257	7.78374	0.00527184	0.0474812			LOC124154253	-1.29714	2.72924	9.03025	0.00265549	0.0449657
LOC124165748	-1.82202	8.13666	12.0415	0.000520294	0.00670696			LOC124154742	-1.29387	6.79229	11.2047	0.000815899	0.0176962
LOC124168685	-1.82039	9.14695	12.4098	0.000427077	0.00564462			LOC124165712	-1.27476	3.98423	15.6707	7.5383e-05	0.00255692
LOC124154976	-1.8199	-0.0670611	12.6624	0.000373086	0.00503413			LOC124163361	-1.26408	4.85262	13.6768	0.000217125	0.0061245
LOC124154349	-1.81683	2.435	13.2012	0.000279766	0.00391628			LOC124153611	-1.26086	3.16678	9.11872	0.00253007	0.0434501
LOC124154624	-1.81568	3.02344	19.638	9.35916e-06	0.000193352			LOC124163757	-1.26064	3.0424	13.4715	0.000242212	0.00671045
LOC124173199	-1.81505	3.03118	13.2797	0.0002683	0.0037831			LOC124170544	-1.2297	6.05358	9.37231	0.00220288	0.0387479
LOC124160912	-1.81066	3.08793	18.4578	1.73709e-05	0.000333728			LOC124161117	-1.22935	1.40281	9.26927	0.0023303	0.0405958
LOC124160954	-1.80432	3.4855	11.7503	0.000608322	0.00767045			LOC124170515	-1.22359	3.32832	10.7958	0.0010173	0.0210577
LOC124162648	-1.80389	0.622753	10.1138	0.00147167	0.0163568			LOC124156396	-1.22239	2.39762	8.78279	0.00304086	0.0498545
LOC124170016	-1.80353	-0.215495	12.1266	0.000497063	0.00643017			LOC124174160	-1.21898	6.04625	9.86714	0.00168257	0.0313569
LOC124160784	-1.80343	4.56611	26.2178	3.04996e-07	8.55705e-06			LOC124168814	-1.21748	6.7721	9.83656	0.00171077	0.0317324
LOC124165911	-1.80242	3.59784	17.2551	3.26822e-05	0.000582966			LOC124170083	-1.21421	3.49141	10.7196	0.00106007	0.0217364
LOC124155166	-1.80147	2.9147	16.6813	4.42156e-05	0.000759069			LOC124157209	-1.21392	4.1982	12.1327	0.000495457	0.0119348
LOC124164871	-1.79978	7.06592	10.5346	0.00117162	0.013477			LOC124159452	-1.19827	4.87483	8.88251	0.00287916	0.0477143
LOC124164179	-1.7993	1.86211	11.1136	0.000856981	0.0102632			LOC124162756	-1.1823	4.94363	14.2398	0.000160927	0.00477431
LOC124159000	-1.79235	7.31112	12.5222	0.000402144	0.00534974			LOC124157440	-1.18174	4.02685	8.83597	0.0029535	0.0486501
LOC124168411	-1.78789	1.55841	10.7524	0.00104147	0.0122192			LOC124169052	-1.18155	5.12701	18.1296	2.06364e-05	0.000854333
LOC124157330	-1.78467	2.91159	13.459	0.000243835	0.00348291			LOC124158194	-1.18013	3.64163	10.3896	0.00126724	0.0250411
LOC124167181	-1.78351	2.3593	13.2975	0.000265764	0.00376185			LOC124158921	-1.17774	4.27096	11.8862	0.000565503	0.0130997
LOC124170332	-1.77281	0.066294	12.7087	0.000363952	0.00493518			LOC124154405	-1.1775	3.50721	9.86481	0.0016847	0.0313569
LOC124160338	-1.77055	2.64415	8.68111	0.00321525	0.0317474			LOC124161226	-1.1769	2.96451	10.2621	0.00135794	0.0265921
LOC124158795	-1.76686	4.31078	22.945	1.66706e-06	4.08206e-05			LOC124157561	-1.17173	4.48675	11.2932	0.000777904	0.0170077
LOC124168281	-1.7652	6.82748	14.405	0.000147409	0.00220913			LOC124166543	-1.1654	6.90111	11.0746	0.000875201	0.0187214
LOC124160984	-1.76114	7.89397	10.2591	0.00136014	0.0152563			LOC124172267	-1.15879	2.89213	11.0289	0.000897	0.019001
LOC124163783	-1.75473	2.06161	10.5541	0.00115928	0.0133866			LOC124153957	-1.15349	5.08967	11.9433	0.000548433	0.0128416
LOC124161566	-1.75437	3.26087	18.6423	1.57685e-05	0.00030616			LOC124155822	-1.13484	5.47742	15.1841	9.75235e-05	0.0031887
LOC124167023	-1.74752	6.77527	11.3976	0.000735401	0.00908485			LOC124161982	-1.13325	7.17468	11.5212	0.000688052	0.0153633
LOC124166870	-1.74685	1.62811	13.1719	0.000284179	0.00397126			LOC124163091	-1.13314	4.43049	10.4789	0.00120746	0.0240784
LOC124167930	-1.74533	6.4116	12.4137	0.000426205	0.00563989			LOC124165223	-1.12125	3.9698	11.6302	0.000648892	0.0146884
LOC124157738	-1.74356	2.97805	22.1841	2.47719e-06	5.78187e-05			LOC124160671	-1.11633	3.0133	10.043	0.00152928	0.0294183
LOC124157052	-1.73985	7.69063	14.6355	0.000130436	0.00198733			LOC124166622	-1.10413	6.21029	9.50978	0.0020438	0.0363016
LOC124163691	-1.73246	2.79147	16.1796	5.76106e-05	0.000946091			LOC124169816	-1.10028	7.08259	9.24184	0.00236547	0.0408915
LOC124155075	-1.73232	0.224451	8.2901	0.00398618	0.0377294			LOC124157454	-1.09374	4.32876	13.0135	0.000309245	0.0081134
LOC124161502	-1.72996	4.30552	12.2947	0.000454244	0.00594637			LOC124164899	-1.08661	5.9487	10.1834	0.00141707	0.0276957
LOC124172115	-1.72901	3.39162	13.7319	0.000210843	0.00306962			LOC124168015	-1.08067	5.17295	10.904	0.000959568	0.0201306
LOC124172481	-1.72808	2.51303	14.6948	0.000126398	0.00193387			LOC124169790	-1.06744	6.17433	12.9079	0.000327206	0.00850268
LOC124164936	-1.72746	5.56792	12.5213	0.000402328	0.00534974			LOC124155633	-1.06275	4.63028	15.0593	0.000104187	0.00334628
LOC124162688	-1.72661	2.04778	8.09201	0.00444608	0.0410869			LOC124157376	-1.06169	4.86349	12.4574	0.000416345	0.0103675
LOC124161265	-1.72567	6.91275	10.0431	0.00152922	0.0168604			LOC124170882	-1.05969	6.20474	14.9816	0.000108565	0.00347662
LOC124161451	-1.72256	0.420115	9.00708	0.00268936	0.0270793			LOC124155972	-1.05634	6.18273	11.5232	0.000687342	0.0153633
LOC124165540	-1.72159	7.96745	10.5339	0.00117202	0.013477			LOC124169397	-1.04559	4.72359	16.2797	5.46451e-05	0.00195716
LOC124162642	-1.71832	2.85912	13.5635	0.000230625	0.00331146			LOC124154438	-1.04536	4.88933	9.02394	0.00266467	0.0450511
LOC124154539	-1.7175	3.34905	8.10317	0.0044188	0.0409757			LOC124166582	-1.04028	7.82114	8.84502	0.0029389	0.0484829
LOC124153469	-1.71627	6.90534	8.78844	0.00303146	0.0302319			LOC124160877	-1.03535	4.70992	9.86838	0.00168143	0.0313569
LOC124157635	-1.71426	2.56617	8.42181	0.00370747	0.0355826			LOC124154236	-1.03167	3.27642	9.49659	0.00205854	0.0365039
LOC124170459	-1.70971	0.622971	11.1883	0.000823151	0.00995586			LOC124155736	-1.02583	4.8359	9.48379	0.00207296	0.0366402
LOC124160335	-1.70688	3.16547	11.8235	0.000584869	0.00742594			LOC124160160	-1.02028	5.50371	10.7637	0.00103509	0.0213447
LOC124163970	-1.70531	0.346665	11.4292	0.000722985	0.00897188			LOC124167747	-0.98656	4.58171	12.9266	0.000323945	0.00843808
LOC124159483	-1.70068	6.70382	11.8983	0.000561838	0.00717504			LOC124157780	-0.981136	6.23791	8.77757	0.00304958	0.0498555
LOC124160709	-1.70064	5.19214	12.6909	0.000367438	0.00497628			LOC124165137	-0.974199	4.86099	9.88373	0.00166747	0.0313214
LOC124160702	-1.696	5.19822	24.1584	8.87279e-07	2.26359e-05			LOC124153757	-0.96737	4.60099	10.1385	0.00145203	0.0281813
LOC124160896	-1.6958	6.5338	19.0421	1.27868e-05	0.000255294			LOC124167555	-0.934892	4.86089	13.2693	0.000269789	0.00729704
LOC124167916	-1.69496	0.484933	10.1958	0.00140759	0.0156923			LOC124155589	-0.924576	5.47215	11.7146	0.000620127	0.0140959
LOC124155842	-1.69408	0.622556	8.80559	0.0030031	0.0299986			LOC124166355	-0.915306	4.05388	9.24651	0.00235945	0.0408915
LOC124154945	-1.69118	2.63505	14.9716	0.00010914	0.00170067			LOC124158724	-0.913177	4.48323	12.0642	0.000513993	0.0122458
LOC124159121	-1.68639	3.27112	17.8737	2.36059e-05	0.000435222			LOC124163855	-0.89613	5.13396	8.87549	0.00289025	0.0478253
LOC124154277	-1.67514	11.5297	8.14585	0.00431598	0.040158			LOC124160087	-0.885965	4.28935	9.97573	0.00158617	0.0302036
LOC124167146	-1.67439	3.02747	14.6049	0.000132572	0.00201149			LOC124170012	-0.884259	4.45729	9.80657	0.00173889	0.0320357
LOC124160982	-1.67327	10.6484	8.60719	0.00334838	0.0327669			LOC124169814	-0.875108	5.36961	11.5198	0.000688582	0.0153633
LOC124160205	-1.67148	2.44365	14.9782	0.00010876	0.00169714			LOC124162000	-0.86886	5.13328	9.88261	0.00166848	0.0313214
LOC124161577	-1.67066	7.34229	9.3569	0.00222148	0.023143			LOC124155397	-0.86661	4.26133	9.9483	0.00160998	0.0304332
LOC124167370	-1.66859	5.38564	11.2818	0.000782723	0.00956177			LOC124157369	-0.821139	5.03866	9.03625	0.00264678	0.0449657
LOC124155156	-1.66359	5.49339	8.15115	0.00430338	0.0400748			LOC124157945	-0.80074	5.10286	9.61771	0.00192709	0.0347964
LOC124160991	-1.66237	1.33262	9.77068	0.00177317	0.019089			LOC124159257	0.746191	4.66242	9.08914	0.00257132	0.0440197
LOC124165138	-1.66146	2.12575	17.1629	3.43075e-05	0.000606044			LOC124155530	0.769881	4.73236	9.07127	0.00259657	0.0443126
LOC124158004	-1.65728	1.18206	13.1624	0.000285627	0.00398643			LOC124157385	0.871677	4.91763	9.07497	0.00259132	0.0442925
LOC124168143	-1.64691	3.88297	17.1711	3.41597e-05	0.000606044			LOC124169218	0.897992	4.50734	10.54	0.0011682	0.0235109
LOC124162092	-1.64324	0.357654	10.6454	0.00110344	0.0128228			LOC124163802	0.911137	5.50027	10.5355	0.00117104	0.0235246
LOC124156346	-1.63771	8.02651	10.4065	0.0012557	0.0142747			LOC124158620	0.916628	3.70031	8.78035	0.00304494	0.0498545
LOC124155401	-1.63512	3.61211	10.6874	0.00107867	0.0126017			LOC124166482	0.925092	4.32127	8.9354	0.00279697	0.0468187
LOC124154541	-1.63437	3.68469	19.1962	1.17949e-05	0.000236978			LOC124160108	0.933533	4.46718	12.8454	0.00033831	0.00870809
LOC124161586	-1.63015	2.00397	13.142	0.000288755	0.00401985			LOC124161887	0.950119	5.61595	9.59816	0.00194773	0.0350527
LOC124157457	-1.62972	3.9879	17.7397	2.53286e-05	0.000462185			LOC124157854	0.950375	5.97566	8.89489	0.0028597	0.0475365
LOC124159485	-1.62866	4.24627	10.8089	0.00101014	0.0118769			LOC124164554	0.973447	4.37787	9.03422	0.00264971	0.0449657
LOC124160860	-1.62843	1.83721	9.84981	0.0016985	0.0183571			LOC124159537	0.984338	4.31693	11.3759	0.000744024	0.0164319
LOC124157463	-1.62476	0.821262	8.50853	0.00353486	0.0343664			LOC124157216	0.994453	5.33842	10.9399	0.000941158	0.0197825
LOC124156292	-1.62463	6.69909	10.043	0.00152927	0.0168604			LOC124159223	0.995493	5.74135	11.3902	0.000738343	0.0163729
LOC124154119	-1.61844	3.57331	14.4172	0.000146462	0.00219793			LOC124169506	1.01193	5.05804	11.601	0.000659153	0.0148589
LOC124169709	-1.61079	1.06083	8.26881	0.0040332	0.0381415			LOC124157156	1.02945	3.87953	10.0479	0.00152519	0.0293915
LOC124174160	-1.60305	5.86806	20.3831	6.33884e-06	0.00013797			LOC124163677	1.03671	4.17867	9.74692	0.00179624	0.0326501
LOC124173345	-1.60095	-0.56941	9.23869	0.00236955	0.0244304			LOC124157760	1.06652	4.00352	9.5608	0.00198776	0.0355966
LOC124162074	-1.59955	0.471865	10.3725	0.00127909	0.0145104			LOC124159287	1.08876	6.56566	11.3621	0.000749571	0.0165209
LOC124165952	-1.59243	1.50655	10.0348	0.00153608	0.0169184			LOC124160871	1.11217	4.02159	12.1077	0.000502128	0.0120422
LOC124170181	-1.58655	4.6289	22.2769	2.36031e-06	5.56831e-05			LOC124156325	1.13249	8.69208	12.1788	0.000483349	0.011721
LOC124174067	-1.58625	1.80859	7.75162	0.00536643	0.0481749			LOC124162977	1.1339	5.91873	8.89842	0.00285418	0.0475172
LOC124156660	-1.58317	4.56115	22.3381	2.2862e-06	5.41675e-05			LOC124157368	1.14233	4.03359	10.5708	0.00114889	0.0231651
LOC124170029	-1.58203	5.20118	19.8241	8.49059e-06	0.000178154			LOC124166811	1.14872	4.29067	9.54112	0.00200919	0.0359212
LOC124162392	-1.57931	5.00087	11.8077	0.000589864	0.00748071			LOC124167706	1.16528	3.61636	13.9481	0.000187923	0.00544176
LOC124161046	-1.57629	1.02505	10.2812	0.00134393	0.0151209			LOC124162307	1.17076	4.04943	12.0756	0.000510849	0.0121976
LOC124154287	-1.57505	3.61262	11.6573	0.00063952	0.0080086			LOC124160085	1.17721	4.55663	10.53	0.00117451	0.0235507
LOC124169677	-1.57454	0.979681	10.5748	0.00114642	0.0132521			LOC124157070	1.17873	4.54892	11.1882	0.000823212	0.0177587
LOC124162641	-1.57424	1.38771	10.4733	0.00121113	0.0138506			LOC124153781	1.19265	4.08879	11.8812	0.000567048	0.0130997
LOC124167929	-1.57335	4.38535	12.0517	0.000517444	0.00667807			LOC124155800	1.20035	3.39398	8.92699	0.00280988	0.0468676
LOC124160557	-1.57121	4.15392	14.2782	0.000157681	0.00235483			LOC124158951	1.2037	5.52805	11.606	0.000657402	0.0148502
LOC124160264	-1.57115	0.208868	7.7911	0.00525043	0.0473272			LOC124155268	1.21567	3.89499	12.2256	0.000471385	0.011482
LOC124160629	-1.56964	3.06304	14.0381	0.000179144	0.00265009			LOC124162523	1.221	1.67116	9.57125	0.00197648	0.0354529
LOC124167770	-1.56748	-0.238732	9.14502	0.00249396	0.025545			LOC124172778	1.22657	3.4946	11.8541	0.000575345	0.0132439
LOC124168922	-1.56545	3.35548	12.8811	0.000331926	0.00455153			LOC124155850	1.23383	4.16093	14.3168	0.000154482	0.00463361
LOC124157466	-1.56411	5.83943	14.9648	0.000109534	0.00170438			LOC124153421	1.24141	6.73266	9.53737	0.0020133	0.0359358
LOC124154043	-1.56292	1.29556	9.51289	0.00204034	0.0214803			LOC124165559	1.24672	4.57514	14.6184	0.000131626	0.00408303
LOC124158209	-1.56141	2.8651	11.0026	0.000909851	0.0108255			LOC124162445	1.26422	3.4623	8.80156	0.00300973	0.0495014
LOC124155912	-1.55537	4.6189	11.2117	0.000812828	0.00985273			LOC124158530	1.30394	4.0691	15.9092	6.64565e-05	0.00229707
LOC124160661	-1.55476	3.86275	20.0211	7.6594e-06	0.000164109			LOC124154291	1.31796	5.68582	10.2872	0.00133954	0.0262792
LOC124160973	-1.55343	7.83693	11.7912	0.000595106	0.0075211			LOC124162282	1.34663	5.015	22.2655	2.37429e-06	0.000137507
LOC124165759	-1.54966	4.82683	23.3683	1.33766e-06	3.35793e-05			LOC124165764	1.35715	1.27187	10.4288	0.00124066	0.0246502
LOC124163523	-1.54829	1.39311	11.0127	0.000904906	0.01079			LOC124162853	1.3625	2.78453	10.6637	0.0010926	0.0222359
LOC124161198	-1.54192	2.53184	12.2074	0.000475998	0.00618685			LOC124156317	1.38346	2.76524	12.8089	0.000344983	0.0088589
LOC124162510	-1.53854	1.69872	10.3522	0.00129322	0.0146405			LOC124157497	1.38967	2.10728	9.1088	0.00254382	0.0436176
LOC124157424	-1.53774	2.89809	16.2022	5.69292e-05	0.000937316			LOC124162529	1.3984	1.27629	10.6185	0.00111961	0.0227007
LOC124159401	-1.53469	4.14812	22.006	2.71805e-06	6.27726e-05			LOC124157598	1.40127	6.79937	9.97507	0.00158674	0.0302036
LOC124166024	-1.53421	0.654206	8.01011	0.00465169	0.0425597			LOC124167375	1.4179	0.682924	9.20971	0.00240734	0.0414733
LOC124169257	-1.53304	5.88831	17.4886	2.89038e-05	0.000520648			LOC124154389	1.42135	1.62347	8.89006	0.00286728	0.0475898
LOC124165589	-1.53046	0.432051	8.46744	0.00361561	0.0349148			LOC124163410	1.42921	1.39993	11.8784	0.000567878	0.0130997
LOC124166751	-1.53013	1.14853	11.3651	0.00074838	0.00921406			LOC124153543	1.42966	2.46341	10.8511	0.000987349	0.0205944
LOC124161072	-1.52858	2.79644	11.9809	0.000537482	0.00689612			LOC124165924	1.4345	1.97489	9.85479	0.0016939	0.0314731
LOC124157440	-1.52571	4.27614	18.2756	1.91135e-05	0.000363388			LOC124158127	1.43602	3.60045	9.15759	0.00247689	0.042604
LOC124155604	-1.5183	6.76261	15.8416	6.88728e-05	0.00111765			LOC124159202	1.43614	-0.226148	11.223	0.000807916	0.0176284
LOC124162570	-1.5122	-0.0269128	10.0849	0.00149487	0.0165811			LOC124172608	1.44286	2.47903	9.24696	0.00235887	0.0408915
LOC124159038	-1.51061	1.11711	10.6015	0.00112994	0.013103			LOC124166813	1.44902	5.96454	11.384	0.000740785	0.0163936
LOC124154914	-1.49691	-0.100486	9.30272	0.00228814	0.0237248			LOC124155085	1.45054	-0.199696	11.0706	0.000877056	0.0187243
LOC124161112	-1.4939	7.02005	10.4213	0.00124569	0.0141903			LOC124163625	1.45233	2.88053	10.5087	0.00118816	0.0237371
LOC124160366	-1.49183	5.9054	19.781	8.68406e-06	0.000181155			LOC124172848	1.45691	0.38799	9.33442	0.00224889	0.0394299
LOC124162564	-1.48969	1.06818	9.72371	0.00181906	0.0194684			LOC124161504	1.46073	3.90739	11.5288	0.000685273	0.0153633
LOC124162598	-1.48777	7.73489	7.73909	0.00540381	0.0484708			LOC124167159	1.46387	5.12209	15.632	7.69421e-05	0.00259364
LOC124163967	-1.48511	3.44826	8.01011	0.00465169	0.0425597			LOC124156988	1.46636	1.5874	9.22106	0.00239247	0.0412824
LOC124159132	-1.48314	6.74041	8.94892	0.00277633	0.0278905			LOC124172575	1.46638	-0.473939	10.4012	0.00125933	0.0249301
LOC124161359	-1.47624	5.64647	14.8471	0.000116589	0.00180138			LOC124160189	1.48663	5.32459	13.2375	0.000274398	0.0073769
LOC124153957	-1.47603	4.94547	16.9878	3.76208e-05	0.000656121			LOC124172704	1.52401	3.75208	15.2626	9.35488e-05	0.00306795
LOC124173050	-1.47313	1.09354	9.08759	0.0025735	0.0261764			LOC124158037	1.5474	-0.117956	10.8938	0.000964848	0.0202024
LOC124154253	-1.4717	2.55378	12.6722	0.00037113	0.0050139			LOC124154219	1.55679	4.79891	19.9983	7.75099e-06	0.000381868
LOC124161300	-1.47045	4.32483	12.3747	0.0004352	0.00572439			LOC124157754	1.56404	0.272003	11.9572	0.000544374	0.012774
LOC124169720	-1.46995	3.39585	9.13936	0.00250168	0.0255764			LOC124162004	1.56553	5.62136	15.866	6.799e-05	0.00234264
LOC124159119	-1.46721	6.81657	8.1535	0.00429782	0.040057			LOC124168276	1.57509	2.24811	10.8475	0.000989286	0.0205953
LOC124164142	-1.44955	3.68021	10.7188	0.00106052	0.0124029			LOC124167787	1.57841	3.73445	9.27953	0.00231728	0.0404336
LOC124168845	-1.44917	3.37246	15.1022	0.000101845	0.00159834			LOC124167630	1.57995	3.29246	13.8879	0.000194049	0.00560425
LOC124167601	-1.4451	3.75719	8.91708	0.00282516	0.028355			LOC124163380	1.58289	4.16108	14.3394	0.000152636	0.00459089
LOC124153903	-1.44345	4.07784	14.8036	0.000119307	0.00183562			LOC124160674	1.58621	5.28731	10.1245	0.00146309	0.028295
LOC124161583	-1.44213	7.94087	9.85174	0.00169671	0.0183559			LOC124164982	1.60147	5.81552	11.7948	0.000593972	0.0136438
LOC124158475	-1.44106	6.2402	11.8019	0.000591711	0.00749546			LOC124163787	1.60159	0.704186	13.8759	0.000195289	0.00562514
LOC124163607	-1.43932	1.57177	8.30221	0.00395969	0.0375434			LOC124161054	1.60576	3.87416	14.5706	0.000135007	0.00415243
LOC124167281	-1.43925	2.96663	8.73799	0.00311647	0.0309671			LOC124173701	1.60616	2.11181	12.108	0.00050205	0.0120422
LOC124156609	-1.43578	-0.0126957	7.80851	0.00520008	0.0469119			LOC124163667	1.6319	4.5851	14.7447	0.000123091	0.00384016
LOC124174086	-1.43239	2.02713	9.0062	0.00269065	0.0270793			LOC124167942	1.63916	2.27784	11.2107	0.000813262	0.0176919
LOC124165374	-1.43079	5.08151	10.0536	0.00152052	0.0167977			LOC124165768	1.6407	4.4086	9.51987	0.00203259	0.0362207
LOC124162346	-1.42839	2.97246	15.643	7.64939e-05	0.00123041			LOC124156007	1.64813	4.58178	9.94948	0.00160895	0.0304332
LOC124156495	-1.42658	1.71166	10.5102	0.0011872	0.0136372			LOC124162828	1.65765	3.16867	13.2672	0.000270087	0.00729704
LOC124167805	-1.42544	1.54359	7.69498	0.00553745	0.0493067			LOC124169046	1.67773	7.60195	10.7236	0.00105779	0.0217306
LOC124154416	-1.42486	5.55475	13.5076	0.000237601	0.00340717			LOC124153215	1.69391	4.31909	11.9331	0.000551459	0.0128767
LOC124170083	-1.42383	3.1567	14.4843	0.000141335	0.00212973			LOC124155230	1.70893	1.33948	10.1329	0.00145644	0.0282165
LOC124168071	-1.42376	5.98839	12.447	0.000418661	0.00554675			LOC124162670	1.73035	-0.0570772	11.4539	0.000713446	0.0158855
LOC124160224	-1.42241	3.00463	7.7202	0.00546063	0.0488606			LOC124163497	1.7345	0.121208	11.0665	0.000879022	0.0187256
LOC124159521	-1.41721	1.19457	8.18597	0.00422156	0.0395493			LOC124168910	1.75067	8.67767	9.80897	0.00173663	0.0320357
LOC124168347	-1.41554	3.4055	12.6823	0.000369128	0.00499302			LOC124169536	1.75927	0.842518	12.2497	0.000465341	0.0113786
LOC124155559	-1.40315	1.9791	8.20804	0.00417051	0.0391931			LOC124165080	1.76297	1.12137	10.1467	0.00144563	0.0281073
LOC124166905	-1.40304	3.83853	9.51104	0.00204239	0.0214813			LOC124153784	1.77505	2.4001	9.98454	0.0015786	0.0301541
LOC124159568	-1.40227	3.32862	16.6234	4.55854e-05	0.000777716			LOC124157344	1.81065	9.79015	9.74706	0.0017961	0.0326501
LOC124159113	-1.39448	2.76833	11.8606	0.000573351	0.00728813			LOC124162200	1.81202	6.45407	13.101	0.000295131	0.0077806
LOC124163279	-1.39219	0.548333	9.16271	0.00246996	0.0253229			LOC124167958	1.81434	2.76592	12.7739	0.00035149	0.00893662
LOC124155390	-1.38256	6.0565	20.5722	5.74237e-06	0.00012624			LOC124158126	1.82176	0.601739	11.9302	0.0005523	0.0128767
LOC124160192	-1.38115	4.32142	13.7318	0.000210855	0.00306962			LOC124157600	1.82271	5.51793	13.1603	0.00028595	0.00759372
LOC124170234	-1.38083	2.16641	9.68734	0.00185542	0.0197996			LOC124158508	1.82518	4.39405	26.0593	3.31097e-07	2.46916e-05
LOC124158526	-1.3795	3.50394	10.5962	0.0011332	0.0131269			LOC124171779	1.8272	2.4189	9.48629	0.00207013	0.0366402
LOC124163563	-1.37868	2.95931	9.89983	0.00165294	0.0179177			LOC124162531	1.82767	5.37974	23.7676	1.08698e-06	7.003e-05
LOC124162822	-1.37562	1.05632	8.45062	0.00364919	0.0351462			LOC124173966	1.8304	1.48758	11.3013	0.000774528	0.0170077
LOC124163789	-1.37353	4.62489	15.3703	8.83649e-05	0.00140691			LOC124174070	1.83447	3.25449	10.6488	0.00110141	0.0223734
LOC124157851	-1.37214	3.65615	7.70637	0.00550262	0.0491561			LOC124156868	1.83976	5.71818	9.86794	0.00168183	0.0313569
LOC124155192	-1.37074	3.81533	11.2276	0.000805876	0.00977927			LOC124163951	1.84385	2.64959	22.9021	1.70469e-06	0.000103115
LOC124154017	-1.36897	2.50691	8.13091	0.00435169	0.040456			LOC124153262	1.84981	5.61475	16.3085	5.3822e-05	0.00194613
LOC124160906	-1.36797	5.67066	19.7692	8.73797e-06	0.000181889			LOC124158588	1.85362	8.99686	11.095	0.000865602	0.0185525
LOC124162922	-1.36475	-0.231107	9.23398	0.00237565	0.0244703			LOC124160219	1.85686	3.92687	17.5353	2.8203e-05	0.00113311
LOC124157269	-1.35688	6.18364	13.8078	0.000202488	0.00296173			LOC124167946	1.85841	1.41494	11.9856	0.000536126	0.0126852
LOC124163886	-1.35685	2.74923	13.6617	0.00021887	0.00317174			LOC124160236	1.85855	4.49018	19.6979	9.07006e-06	0.00042751
LOC124153871	-1.35268	8.40931	9.78806	0.00175649	0.018928			LOC124165950	1.87192	3.66007	10.2996	0.00133057	0.0261503
LOC124162667	-1.35248	3.33684	8.33036	0.00389879	0.0371587			LOC124155926	1.8733	0.295515	13.1365	0.000289598	0.00765327
LOC124167274	-1.35152	5.23904	13.1424	0.000288688	0.00401985			LOC124160505	1.87914	3.61382	13.7226	0.000211886	0.00600786
LOC124162896	-1.35076	1.14494	7.77845	0.00528733	0.0475816			LOC124158736	1.88387	3.90352	10.6808	0.00108254	0.0220724
LOC124169352	-1.34684	2.93952	8.53221	0.00348916	0.0339929			LOC124165760	1.88812	1.00158	12.2108	0.000475148	0.0115478
LOC124162499	-1.34436	6.88597	11.2665	0.0007892	0.0096088			LOC124168264	1.92033	3.24578	14.8612	0.000115717	0.00365196
LOC124154626	-1.34315	6.71488	11.3015	0.000774425	0.00949211			LOC124154666	1.92424	6.7855	9.34024	0.00224176	0.0393681
LOC124157068	-1.33585	0.997029	8.89022	0.00286702	0.0287489			LOC124157601	1.93073	6.25536	14.9108	0.000112716	0.00357801
LOC124159478	-1.33306	4.85169	19.1338	1.21867e-05	0.000244402			LOC124156954	1.93346	0.728251	10.0307	0.00153955	0.0294598
LOC124153236	-1.3316	4.54005	13.0154	0.000308939	0.00427912			LOC124158641	1.93709	1.62668	10.6016	0.00112989	0.0228667
LOC124155882	-1.32338	2.70286	11.3897	0.000738523	0.00910292			LOC124168017	1.94244	1.90786	14.029	0.000180015	0.00522666
LOC124162024	-1.32234	2.2641	8.26394	0.00404403	0.038211			LOC124157295	1.97298	5.1492	14.4283	0.000145597	0.00441578
LOC124169859	-1.32051	3.93634	9.30657	0.00228334	0.0237199			LOC124160913	1.97622	1.43815	11.9732	0.000539725	0.0127198
LOC124153829	-1.31789	4.04061	9.07039	0.00259782	0.0263383			LOC124158618	1.98374	0.617495	19.8247	8.48768e-06	0.000408911
LOC124157278	-1.31759	4.28185	14.0124	0.000181612	0.00267635			LOC124155269	1.98466	6.44692	15.9885	6.37293e-05	0.00222399
LOC124170039	-1.31131	-0.211871	8.08786	0.00445628	0.041103			LOC124166830	1.98607	0.987587	11.5521	0.000676717	0.0152233
LOC124161857	-1.31088	4.83812	12.1441	0.000492421	0.00638518			LOC124164094	1.99942	1.09372	9.94178	0.0016157	0.0304882
LOC124162685	-1.30775	6.03217	14.5075	0.000139601	0.00210649			LOC124168282	2.00715	-0.30102	16.4594	4.97023e-05	0.0018422
LOC124163846	-1.29883	1.88932	7.72903	0.005434	0.0487018			LOC124164208	2.03608	3.00555	9.3244	0.00226122	0.0395823
LOC124160523	-1.29492	3.4919	12.2342	0.000469221	0.00611325			LOC124162237	2.04112	6.09654	13.5896	0.000227438	0.00636592
LOC124153185	-1.28604	3.34552	9.81103	0.00173469	0.0187298			LOC124156371	2.0442	4.99694	16.6637	4.46267e-05	0.00169301
LOC124168111	-1.27652	3.39498	12.3111	0.000450274	0.0059085			LOC124156544	2.05854	0.735701	13.0866	0.000297423	0.00782209
LOC124155059	-1.27409	5.17569	15.1709	9.82047e-05	0.00154785			LOC124162745	2.06236	2.86287	10.0356	0.00153545	0.029433
LOC124168287	-1.2732	3.66206	10.8246	0.0010016	0.0118018			LOC124154400	2.06289	4.81734	25.7703	3.8456e-07	2.81013e-05
LOC124165849	-1.2711	1.9044	8.69195	0.00319619	0.0316161			LOC124153927	2.07125	1.80853	17.5791	2.75605e-05	0.00111718
LOC124161607	-1.26758	4.00578	16.7623	4.23666e-05	0.000731908			LOC124168283	2.07798	5.80946	10.9914	0.000915346	0.019352
LOC124157994	-1.26454	3.18281	10.2209	0.00138857	0.0155193			LOC124158794	2.08387	5.06349	13.8573	0.000197228	0.00566601
LOC124162239	-1.25815	6.5735	8.41453	0.00372235	0.0356942			LOC124158559	2.08469	4.69803	19.6211	9.44185e-06	0.000443116
LOC124158894	-1.25462	2.89554	9.05999	0.00261264	0.0264641			LOC124166019	2.08677	0.690282	10.5822	0.00114181	0.023065
LOC124165137	-1.25122	5.04766	18.364	1.82474e-05	0.000348129			LOC124156858	2.09701	6.97446	16.888	3.96524e-05	0.00153098
LOC124165828	-1.24883	1.96711	8.44876	0.00365292	0.0351513			LOC124157799	2.09742	2.61741	14.2019	0.000164205	0.00485834
LOC124154015	-1.24603	4.23016	9.97509	0.00158672	0.0173197			LOC124162841	2.10155	1.74236	10.3361	0.00130456	0.0256854
LOC124162744	-1.23731	5.02425	8.10357	0.00441782	0.0409757			LOC124164164	2.10622	2.35369	16.4579	4.97435e-05	0.0018422
LOC124166887	-1.21763	4.23091	8.30802	0.00394704	0.0374859			LOC124156978	2.11507	0.71006	11.7743	0.000600553	0.0137082
LOC124161066	-1.21539	4.07908	10.9405	0.000940849	0.011158			LOC124153795	2.1222	6.97292	15.1641	9.85599e-05	0.00321101
LOC124161224	-1.21166	1.84401	8.64912	0.00327219	0.0322225			LOC124163274	2.12402	4.09946	13.4407	0.000246222	0.00675282
LOC124159734	-1.21058	2.73995	10.0771	0.00150124	0.016635			LOC124161432	2.13139	2.35824	12.4945	0.00040815	0.0102159
LOC124154447	-1.20407	5.37749	17.8025	2.45056e-05	0.000449543			LOC124157634	2.14334	2.87093	10.8186	0.00100484	0.0208792
LOC124160249	-1.20361	4.69854	13.0226	0.000307758	0.00426815			LOC124157529	2.15426	1.57875	16.071	6.10126e-05	0.00214369
LOC124164134	-1.2036	2.21562	8.76479	0.00307101	0.0305431			LOC124157285	2.15455	5.131	17.8364	2.40728e-05	0.000992819
LOC124160536	-1.20032	3.76598	13.6513	0.000220091	0.00318103			LOC124161147	2.16138	6.32206	18.4187	1.7731e-05	0.000751187
LOC124164586	-1.20029	3.37016	10.2965	0.0013328	0.015042			LOC124172997	2.16161	7.22919	10.7805	0.00102577	0.0211927
LOC124172267	-1.1981	2.87837	10.4174	0.00124833	0.0142056			LOC124159876	2.16594	0.026191	18.8083	1.44533e-05	0.000626964
LOC124162122	-1.1973	4.59496	7.89631	0.00495357	0.044984			LOC124154274	2.20724	6.49967	14.0774	0.000175441	0.00516269
LOC124156014	-1.19674	3.03125	10.0067	0.0015597	0.0170928			LOC124153632	2.21227	5.3148	18.9048	1.37407e-05	0.000608166
LOC124157194	-1.19429	2.9304	9.36082	0.00221673	0.0231155			LOC124169248	2.22147	4.10233	20.3511	6.44575e-06	0.000331044
LOC124157107	-1.18725	1.2446	8.34784	0.00386145	0.0368991			LOC124153266	2.23283	5.82097	18.1316	2.06148e-05	0.000854333
LOC124173186	-1.18373	8.46727	8.68665	0.0032055	0.0316796			LOC124168146	2.23659	-0.262825	17.4531	2.94479e-05	0.00116592
LOC124164280	-1.18264	2.07724	9.01491	0.00267786	0.027025			LOC124156859	2.24454	6.11262	16.1168	5.95545e-05	0.00210529
LOC124169422	-1.18227	2.38164	8.18058	0.00423411	0.0395907			LOC124165716	2.25183	2.36233	21.723	3.14992e-06	0.000175878
LOC124155874	-1.18218	5.96137	9.07899	0.00258563	0.0262633			LOC124160860	2.25454	0.453334	18.9446	1.34568e-05	0.000600482
LOC124159303	-1.18042	1.40573	7.8421	0.00510434	0.046124			LOC124165765	2.27005	2.88652	15.7581	7.19808e-05	0.00245683
LOC124156394	-1.17675	5.35961	9.14223	0.00249777	0.0255602			LOC124158162	2.27781	5.35022	12.1668	0.000486471	0.0117443
LOC124162033	-1.1767	5.8854	12.9307	0.000323234	0.00444903			LOC124163837	2.29479	6.58085	16.6472	4.50158e-05	0.00169796
LOC124160890	-1.17622	1.55135	7.8996	0.00494458	0.0449396			LOC124163621	2.29549	0.909044	13.6364	0.000221838	0.00624127
LOC124162750	-1.16272	2.39602	7.9642	0.00477115	0.0434714			LOC124169628	2.29877	2.28472	13.2147	0.000277767	0.00744909
LOC124155438	-1.16164	2.04474	8.50748	0.00353689	0.0343664			LOC124163308	2.32694	4.01972	22.7775	1.81887e-06	0.000108812
LOC124163312	-1.16056	3.51116	11.3997	0.000734558	0.00908466			LOC124167727	2.33441	2.80418	14.934	0.000111337	0.00354455
LOC124158443	-1.15399	6.42164	9.67575	0.00186716	0.0198669			LOC124174050	2.33902	1.62498	11.8894	0.000564537	0.0130997
LOC124168427	-1.1526	4.7716	15.2195	9.57085e-05	0.00151068			LOC124154202	2.34412	4.61654	20.7726	5.17183e-06	0.000270725
LOC124165501	-1.15157	5.51418	13.7306	0.000210984	0.00306962			LOC124164210	2.3447	4.46648	20.5338	5.8587e-06	0.000305213
LOC124158136	-1.14796	3.77991	7.97807	0.00473473	0.0432113			LOC124160667	2.3486	4.27484	14.0646	0.000176639	0.00517798
LOC124165470	-1.14608	7.13149	8.4966	0.0035581	0.0345419			LOC124161357	2.38127	4.60607	17.5984	2.72822e-05	0.00111672
LOC124162458	-1.12984	2.80495	10.4789	0.00120743	0.0138262			LOC124165937	2.39496	5.41937	12.6577	0.000374027	0.00942688
LOC124164307	-1.12566	3.91685	10.6853	0.00107993	0.012603			LOC124156597	2.40766	3.54769	27.44	1.62047e-07	1.3355e-05
LOC124165621	-1.12475	3.39967	11.0921	0.000866956	0.01036			LOC124155916	2.42314	4.17686	23.0527	1.57621e-06	9.64146e-05
LOC124156361	-1.12269	4.95059	7.87622	0.00500889	0.0454112			LOC124157803	2.42514	1.60072	16.3148	5.36444e-05	0.00194613
LOC124155605	-1.12218	5.10121	11.2054	0.000815594	0.00987535			LOC124165431	2.45133	4.00148	11.41	0.000730492	0.0162318
LOC124160388	-1.11403	3.37642	12.7827	0.00034983	0.00475859			LOC124164362	2.46162	4.3475	15.3164	9.09237e-05	0.00300629
LOC124156655	-1.10779	2.95216	9.94978	0.00160868	0.0175246			LOC124165979	2.46504	5.78227	21.4251	3.67924e-06	0.000201304
LOC124156152	-1.10738	4.17302	12.2977	0.000453513	0.00594389			LOC124166988	2.51019	0.518104	23.8402	1.04672e-06	6.86551e-05
LOC124158085	-1.10468	3.61996	8.63919	0.00329008	0.0323406			LOC124174110	2.51992	1.61693	13.5498	0.000232314	0.00647156
LOC124165235	-1.09981	3.96693	9.57275	0.00197486	0.0208511			LOC124155081	2.52606	-0.934604	17.5763	2.76013e-05	0.00111718
LOC124170021	-1.09328	5.58404	13.2004	0.000279887	0.00391628			LOC124156545	2.53097	1.3735	28.0809	1.16347e-07	1.0216e-05
LOC124157304	-1.08496	6.0767	9.03129	0.00265398	0.0268086			LOC124156895	2.551	2.61226	20.1274	7.24512e-06	0.000364869
LOC124162673	-1.08483	3.78544	8.62141	0.00332234	0.0325411			LOC124155817	2.5523	3.26735	21.7537	3.09985e-06	0.000173975
LOC124159708	-1.08445	4.43973	12.7815	0.000350062	0.00475859			LOC124154748	2.57454	2.10619	18.4836	1.71371e-05	0.000731721
LOC124162729	-1.084	5.5614	12.2291	0.00047051	0.00612277			LOC124162846	2.5803	6.3739	28.2296	1.07743e-07	9.53742e-06
LOC124167500	-1.0824	3.26781	8.33174	0.00389584	0.0371587			LOC124161219	2.58421	2.32148	16.2823	5.45711e-05	0.00195716
LOC124167634	-1.07884	3.40577	10.2856	0.00134072	0.0151003			LOC124167095	2.59098	2.0307	19.7527	8.81392e-06	0.000419065
LOC124157141	-1.07846	3.40354	9.4669	0.00209212	0.0219203			LOC124156627	2.60234	3.81882	26.6588	2.4274e-07	1.88783e-05
LOC124154264	-1.07686	3.3241	11.1257	0.00085141	0.0102076			LOC124161264	2.60796	3.29155	14.7551	0.000122419	0.00383017
LOC124168016	-1.07671	4.33835	8.72112	0.00314545	0.0312268			LOC124163587	2.60998	2.01688	13.7963	0.000203739	0.00583765
LOC124158775	-1.06928	4.03102	8.62431	0.00331707	0.0325185			LOC124167971	2.6199	5.52177	22.6939	1.8997e-06	0.000112413
LOC124159120	-1.06611	5.69409	11.1758	0.000828731	0.00999962			LOC124155813	2.62361	2.29018	18.7919	1.45786e-05	0.000628666
LOC124168027	-1.05341	5.66811	12.3945	0.000430606	0.00567759			LOC124154371	2.62546	3.70831	22.3215	2.30613e-06	0.000134274
LOC124168844	-1.04368	4.30308	9.09006	0.00257002	0.0261764			LOC124154397	2.63369	1.84565	15.3124	9.11164e-05	0.00300629
LOC124165409	-1.04153	5.41104	11.1677	0.000832333	0.0100117			LOC124158409	2.64265	1.7662	37.2349	1.04722e-09	2.42599e-07
LOC124153548	-1.04061	3.92248	9.67736	0.00186552	0.0198669			LOC124174049	2.64949	3.24721	12.447	0.000418665	0.0103837
LOC124165614	-1.03127	3.79551	10.3118	0.00132183	0.014949			LOC124154529	2.65104	1.23211	16.0703	6.10347e-05	0.00214369
LOC124167877	-1.02748	6.41177	10.3568	0.00128996	0.0146186			LOC124155070	2.6738	0.860391	21.6059	3.34815e-06	0.000185049
LOC124164899	-0.997043	5.74101	9.11883	0.00252992	0.025841			LOC124160164	2.70987	5.88872	13.7344	0.000210568	0.00598606
LOC124157512	-0.986322	3.11232	8.70043	0.00318135	0.0314977			LOC124155444	2.72306	1.66632	19.3772	1.0728e-05	0.000498236
LOC124153880	-0.984638	4.65058	9.57805	0.00196918	0.0208111			LOC124169605	2.73406	5.36431	16.645	4.50688e-05	0.00169796
LOC124160723	-0.984327	6.37489	9.07593	0.00258996	0.0262829			LOC124155066	2.75316	4.00639	18.2102	1.97812e-05	0.000831576
LOC124155820	-0.976522	4.6259	9.7626	0.00178098	0.0191543			LOC124154667	2.76014	4.66406	25.0685	5.53287e-07	3.7888e-05
LOC124170134	-0.971699	3.6477	8.8222	0.00297588	0.0297588			LOC124164340	2.79909	3.67795	16.5241	4.80361e-05	0.00179115
LOC124168015	-0.971277	5.03017	8.17782	0.00424057	0.0395907			LOC124155758	2.80046	1.67301	22.3861	2.22979e-06	0.000131232
LOC124155822	-0.968651	5.32612	12.5896	0.000387901	0.00520204			LOC124153817	2.81063	4.5105	16.438	5.02679e-05	0.00185531
LOC124163474	-0.966697	4.50141	9.24641	0.00235957	0.0243505			LOC124160332	2.81147	3.33814	23.6628	1.14778e-06	7.2657e-05
LOC124169134	-0.96541	3.31388	8.09061	0.00444952	0.0410869			LOC124160302	2.83578	1.99115	19.9011	8.15513e-06	0.000396397
LOC124169044	-0.957531	5.25805	11.284	0.000781764	0.0095607			LOC124164017	2.83965	4.28466	20.3068	6.59662e-06	0.000335626
LOC124161083	-0.95405	4.42671	7.77521	0.0052968	0.0476278			LOC124162209	2.89072	5.88164	14.0467	0.000178327	0.00519212
LOC124157442	-0.952893	3.65782	7.7255	0.00544462	0.0487572			LOC124160278	2.93053	3.21749	14.556	0.000136057	0.00417293
LOC124161840	-0.945565	5.52377	9.66895	0.00187409	0.0199213			LOC124154712	2.93141	4.69038	30.089	4.12657e-08	4.16019e-06
LOC124168385	-0.944664	5.97835	9.7253	0.00181748	0.0194684			LOC124162206	2.94954	1.72743	21.7619	3.08669e-06	0.000173975
LOC124162352	-0.943352	5.48048	11.6655	0.000636682	0.00798217			LOC124157518	2.9599	6.41646	16.7243	4.32241e-05	0.00164554
LOC124155484	-0.942968	3.84449	8.09447	0.00444006	0.0410686			LOC124154281	2.96354	5.94514	16.2514	5.54675e-05	0.0019801
LOC124167775	-0.941379	4.42262	7.96457	0.00477017	0.0434714			LOC124157584	3.01194	0.0696821	27.9549	1.24177e-07	1.0646e-05
LOC124160813	-0.936402	4.13287	8.47367	0.00360324	0.0348787			LOC124164068	3.01643	3.35846	25.9808	3.44831e-07	2.55409e-05
LOC124158603	-0.924877	3.29843	8.62451	0.00331669	0.0325185			LOC124162621	3.03906	4.27885	21.8705	2.9168e-06	0.000166273
LOC124168091	-0.920214	3.67406	8.38029	0.00379311	0.0363093			LOC124165996	3.04536	2.5436	19.2128	1.16927e-05	0.000532678
LOC124168055	-0.904794	5.41184	10.0096	0.0015573	0.0170836			LOC124168175	3.05734	4.85396	29.8424	4.68624e-08	4.64888e-06
LOC124159426	-0.891562	4.73103	9.17229	0.00245706	0.0252142			LOC124172394	3.05753	-0.47356	29.0929	6.89884e-08	6.42005e-06
LOC124166761	-0.887349	5.10914	7.88373	0.00498815	0.0452606			LOC124164088	3.11162	2.02587	24.4942	7.45346e-07	5.04057e-05
LOC124153386	-0.88578	4.41266	10.2723	0.00135044	0.0151786			LOC124153824	3.12005	5.6776	20.0968	7.36201e-06	0.000367695
LOC124166866	-0.881562	3.68978	7.82983	0.0051391	0.0463999			LOC124155101	3.1292	4.23911	19.3726	1.07536e-05	0.000498236
LOC124157355	-0.874462	5.06114	10.1155	0.00147025	0.0163568			LOC124154694	3.13554	3.65508	17.6444	2.66295e-05	0.00109412
LOC124160603	-0.869221	4.94999	9.27719	0.00232025	0.0240124			LOC124162764	3.14321	4.28634	23.0003	1.61973e-06	9.85232e-05
LOC124169706	-0.868456	5.32845	9.73024	0.00181261	0.0194372			LOC124169389	3.1469	1.98798	17.4626	2.93012e-05	0.00116435
LOC124169580	-0.838992	4.47088	8.42526	0.00370043	0.0355462			LOC124174158	3.14903	1.87588	20.308	6.59234e-06	0.000335626
LOC124157423	-0.835916	5.57639	10.7236	0.00105777	0.0123839			LOC124165479	3.15771	4.13243	17.5858	2.74637e-05	0.00111718
LOC124155674	-0.830137	5.72779	8.4699	0.00361071	0.0348982			LOC124166903	3.16305	4.17753	21.3195	3.88753e-06	0.000209269
LOC124156947	-0.824879	4.67482	8.50795	0.00353598	0.0343664			LOC124158161	3.16904	3.38673	18.8084	1.44528e-05	0.000626964
LOC124165474	-0.824433	4.21471	7.70471	0.0055077	0.0491615			LOC124162383	3.20071	3.03015	23.7854	1.07698e-06	6.97986e-05
LOC124166217	-0.82316	4.6056	10.0199	0.00154858	0.017022			LOC124168697	3.21519	1.83463	15.9298	6.57351e-05	0.00227937
LOC124168847	-0.808182	5.24617	9.35148	0.00222806	0.0231896			LOC124165686	3.25635	2.26839	19.1223	1.22602e-05	0.00055254
LOC124161250	-0.795117	5.2994	10.0536	0.00152047	0.0167977			LOC124153268	3.26518	4.63925	22.0088	2.71407e-06	0.000155531
LOC124162756	-0.787075	4.93295	7.86287	0.00504601	0.04571			LOC124157283	3.28105	3.09027	31.1822	2.34908e-08	2.53235e-06
LOC124157945	-0.78505	4.91169	8.57141	0.00341483	0.033328			LOC124166645	3.3128	4.80492	26.698	2.37873e-07	1.87678e-05
LOC124156028	-0.781637	4.88294	9.09179	0.00256759	0.0261764			LOC124165006	3.36296	5.02632	19.2723	1.13339e-05	0.000520689
LOC124165610	-0.716425	4.73813	8.06783	0.0045058	0.0414322			LOC124156887	3.41421	3.87974	22.2275	2.42185e-06	0.000139519
LOC124157277	0.717661	4.85626	7.84391	0.00509922	0.0461158			LOC124164189	3.41584	1.82846	24.2226	8.58215e-07	5.69771e-05
LOC124165876	0.743243	5.45971	8.09573	0.00443697	0.0410686			LOC124170437	3.43478	-0.473168	37.9777	7.15592e-10	1.94784e-07
LOC124158235	0.783215	4.59019	8.48414	0.00358257	0.0347487			LOC124163808	3.43502	0.497779	35.3412	2.76712e-09	4.78228e-07
LOC124154944	0.790175	5.29601	8.09875	0.00442957	0.0410409			LOC124165288	3.50261	5.47473	23.4084	1.31002e-06	8.15056e-05
LOC124153744	0.813236	4.56402	8.08457	0.00446437	0.0411202			LOC124156187	3.51379	1.81225	25.2798	4.95885e-07	3.46102e-05
LOC124158628	0.817328	5.30622	8.55826	0.00343958	0.0335397			LOC124174013	3.54022	3.40947	25.6934	4.00198e-07	2.88567e-05
LOC124159537	0.822366	4.31936	8.46456	0.00362133	0.0349393			LOC124157371	3.54818	4.76374	35.4426	2.62682e-09	4.68865e-07
LOC124157216	0.823952	5.30227	8.71504	0.00315595	0.0313027			LOC124160225	3.60239	6.82108	20.0084	7.71029e-06	0.00038159
LOC124155734	0.838249	4.92699	10.4718	0.00121209	0.0138506			LOC124153665	3.61804	5.26563	23.8737	1.02869e-06	6.78812e-05
LOC124161369	0.841739	5.52937	10.0304	0.00153978	0.0169422			LOC124165713	3.65104	3.36208	31.7238	1.77735e-08	1.99503e-06
LOC124154745	0.845953	4.82298	9.01254	0.00268134	0.0270352			LOC124153855	3.65506	3.32995	31.5577	1.93602e-08	2.15096e-06
LOC124156445	0.846602	5.0968	8.33063	0.00389822	0.0371587			LOC124159802	3.71313	8.15801	24.3427	8.06307e-07	5.38593e-05
LOC124166619	0.856711	4.41311	8.21863	0.00414624	0.0390088			LOC124162241	3.72849	4.25515	28.7903	8.06552e-08	7.31811e-06
LOC124163802	0.857484	5.47739	9.20556	0.00241281	0.0248065			LOC124160692	3.73817	3.82115	32.8404	1.00046e-08	1.32841e-06
LOC124160871	0.860096	4.14434	7.69855	0.00552652	0.0492493			LOC124154693	3.74458	3.94352	26.4109	2.75978e-07	2.11609e-05
LOC124166612	0.867326	3.99273	8.11674	0.00438584	0.0407389			LOC124159698	3.75757	5.51019	32.8713	9.84683e-09	1.32572e-06
LOC124168806	0.870868	6.07209	8.30657	0.0039502	0.0374859			LOC124160831	3.82907	4.31944	27.428	1.63055e-07	1.3355e-05
LOC124167977	0.873054	5.21351	10.9382	0.000942009	0.0111597			LOC124160830	3.83415	3.33531	27.6681	1.44018e-07	1.21857e-05
LOC124154193	0.873935	3.92703	8.67048	0.00323407	0.0318758			LOC124169665	3.85373	3.02615	24.5317	7.30977e-07	4.9743e-05
LOC124162316	0.881537	4.3267	10.6787	0.00108374	0.0126207			LOC124162310	3.92782	3.8941	29.4537	5.72698e-08	5.46976e-06
LOC124162885	0.888109	4.46636	8.86809	0.00290199	0.0290464			LOC124174167	3.95199	6.03925	25.2972	4.91425e-07	3.45202e-05
LOC124165098	0.892564	5.11439	8.30683	0.00394962	0.0374859			LOC124174165	3.96531	5.6767	21.3316	3.8631e-06	0.000209261
LOC124168882	0.893771	4.35452	11.4216	0.000725963	0.00899866			LOC124169120	4.0041	2.66347	32.2743	1.33874e-08	1.61958e-06
LOC124157682	0.895751	5.61258	8.44222	0.00366608	0.0352471			LOC124169382	4.00425	6.12078	26.9375	2.10137e-07	1.68233e-05
LOC124166625	0.900457	4.19877	8.67641	0.00322355	0.0318007			LOC124165239	4.00702	4.85197	37.7428	8.07155e-10	1.99734e-07
LOC124158048	0.909374	4.72288	8.46043	0.00362957	0.034988			LOC124166890	4.01464	3.08705	32.9292	9.55762e-09	1.32572e-06
LOC124165625	0.91905	4.49571	11.0027	0.000909791	0.0108255			LOC124165480	4.04308	6.95843	26.2894	2.93898e-07	2.2222e-05
LOC124168970	0.920847	4.53944	10.8639	0.000980552	0.0115788			LOC124162740	4.06321	4.22134	39.4435	3.37693e-10	1.08141e-07
LOC124159045	0.922872	6.02799	9.21569	0.0023995	0.0246928			LOC124174159	4.09286	5.97553	31.7943	1.71392e-08	1.94387e-06
LOC124159632	0.933435	6.30496	7.70747	0.00549929	0.0491561			LOC124154658	4.09498	3.92969	25.1151	5.4007e-07	3.7217e-05
LOC124156071	0.9339	3.64894	8.57418	0.00340964	0.033307			LOC124153389	4.09604	2.31676	31.8089	1.70113e-08	1.94387e-06
LOC124158951	0.933972	5.84409	8.77481	0.00305419	0.030431			LOC124156474	4.10827	5.91707	32.9918	9.25503e-09	1.30869e-06
LOC124168960	0.934955	5.06591	11.9213	0.000554959	0.00709545			LOC124162257	4.11172	3.05915	28.5706	9.0345e-08	8.06292e-06
LOC124169244	0.935103	6.25267	10.3093	0.00132359	0.0149535			LOC124165707	4.15673	6.1896	23.6138	1.17743e-06	7.36771e-05
LOC124159073	0.937133	5.5271	9.58051	0.00196654	0.0208034			LOC124168659	4.17333	4.96478	31.9149	1.61074e-08	1.90628e-06
LOC124155858	0.946034	4.08184	9.96034	0.00159948	0.0174417			LOC124167124	4.22007	3.69093	33.9094	5.7738e-09	8.98073e-07
LOC124166359	0.952601	5.13851	13.6264	0.000223031	0.00321083			LOC124165939	4.22784	3.22311	19.7804	8.68676e-06	0.000414831
LOC124157214	0.953802	3.99132	9.63192	0.00191225	0.020268			LOC124159479	4.2474	4.80201	36.2883	1.70178e-09	3.30875e-07
LOC124162076	0.962829	5.57785	11.1085	0.000859351	0.0102804			LOC124169361	4.30026	3.1091	29.5121	5.55673e-08	5.3712e-06
LOC124166648	0.964681	3.40342	9.4078	0.00216065	0.0225951			LOC124155063	4.33405	4.56634	22.7162	1.87776e-06	0.000111722
LOC124153781	0.965329	4.42159	7.91258	0.00490921	0.0446551			LOC124159232	4.34697	3.9873	26.9593	2.07781e-07	1.67579e-05
LOC124161887	0.979777	5.60394	11.6823	0.000630961	0.00793422			LOC124163698	4.38366	4.28481	32.4294	1.23602e-08	1.52929e-06
LOC124155976	0.98284	3.24333	8.29026	0.00398583	0.0377294			LOC124154456	4.38653	5.89597	32.6622	1.0965e-08	1.40456e-06
LOC124159287	0.984248	6.62626	9.38674	0.0021856	0.0228126			LOC124157471	4.41822	3.49514	30.6546	3.083e-08	3.19693e-06
LOC124170235	0.992178	3.73776	10.2919	0.00133613	0.0150641			LOC124171262	4.4543	4.21762	30.9762	2.61212e-08	2.78831e-06
LOC124164103	1.00812	5.49528	11.7508	0.000608183	0.00767045			LOC124165008	4.4604	4.72775	25.352	4.77651e-07	3.39913e-05
LOC124161207	1.02456	4.88578	14.6986	0.000126142	0.00193266			LOC124160519	4.46623	4.04766	32.7893	1.02707e-08	1.34687e-06
LOC124164174	1.02954	4.92293	10.4923	0.00119872	0.0137408			LOC124155887	4.47521	5.73639	32.9129	9.63796e-09	1.32572e-06
LOC124160178	1.02978	5.38268	8.17797	0.00424023	0.0395907			LOC124159399	4.50607	3.56332	35.5507	2.48492e-09	4.50931e-07
LOC124155664	1.02996	5.35426	12.0376	0.000521375	0.00671301			LOC124162494	4.51582	2.96277	34.5253	4.20742e-09	6.83737e-07
LOC124162715	1.03012	4.75722	10.2259	0.00138484	0.0155017			LOC124160800	4.51814	4.18973	38.8361	4.60932e-10	1.39406e-07
LOC124165002	1.03304	4.15484	11.651	0.000641675	0.00802642			LOC124163933	4.51981	3.73549	43.4446	4.36142e-11	2.79336e-08
LOC124164204	1.05079	5.68621	13.6405	0.000221356	0.0031951			LOC124165869	4.52678	5.9162	32.5457	1.16424e-08	1.47114e-06
LOC124173379	1.05094	6.1309	8.77	0.00306225	0.0304835			LOC124156158	4.53507	4.03109	26.2224	3.04269e-07	2.28474e-05
LOC124172730	1.05295	5.26303	14.019	0.000180972	0.00267195			LOC124153667	4.54425	3.75321	29.0748	6.96371e-08	6.4255e-06
LOC124160598	1.05468	3.75697	9.51332	0.00203986	0.0214803			LOC124155603	4.58477	3.12202	26.6728	2.40989e-07	1.88769e-05
LOC124172933	1.05513	4.83801	9.03161	0.00265351	0.0268086			LOC124165969	4.71808	5.33273	32.527	1.17551e-08	1.47114e-06
LOC124157385	1.0587	4.94841	15.239	9.4728e-05	0.00149736			LOC124154428	4.80458	4.93657	35.9802	1.99332e-09	3.80758e-07
LOC124158530	1.06007	4.16877	13.0963	0.000295887	0.00410871			LOC124156160	4.82772	7.57899	26.7145	2.35848e-07	1.87439e-05
LOC124156353	1.06041	7.45133	8.80423	0.00300533	0.0299986			LOC124174099	4.83304	3.24548	36.5619	1.47893e-09	2.98197e-07
LOC124166808	1.06124	3.29947	9.25006	0.00235488	0.0243249			LOC124160509	4.86044	6.9585	30.7386	2.95233e-08	3.12087e-06
LOC124165907	1.06132	6.83277	8.70672	0.00317039	0.0314175			LOC124169560	4.88648	3.00089	36.7538	1.34031e-09	2.86144e-07
LOC124154319	1.06309	5.22639	12.5043	0.000406014	0.0053857			LOC124154220	4.88702	5.15759	31.3479	2.15689e-08	2.34843e-06
LOC124153613	1.07174	2.91362	9.91263	0.00164148	0.0178215			LOC124174079	5.00955	5.03519	27.373	1.67758e-07	1.3631e-05
LOC124166562	1.0729	5.97494	12.5768	0.000390574	0.00522512			LOC124167171	5.04011	7.57552	32.08	1.47951e-08	1.77021e-06
LOC124162078	1.07791	4.48362	11.9543	0.0005452	0.00697881			LOC124162320	5.05781	4.83082	43.5667	4.09743e-11	2.79336e-08
LOC124172828	1.08004	5.26833	11.9882	0.000535397	0.0068774			LOC124153165	5.06144	6.46448	34.3063	4.70852e-09	7.42991e-07
LOC124167720	1.08143	5.37628	10.5517	0.00116079	0.0133878			LOC124163592	5.09858	4.54543	37.7771	7.9308e-10	1.99734e-07
LOC124163742	1.0832	4.74721	12.6308	0.000379451	0.00510745			LOC124169717	5.28851	4.0717	36.6344	1.42495e-09	2.92732e-07
LOC124162951	1.09037	4.85161	15.6927	7.45129e-05	0.00120384			LOC124162590	5.30558	6.92901	36.9806	1.19311e-09	2.65114e-07
LOC124167073	1.09089	6.7143	11.2749	0.000785641	0.00958674			LOC124169261	5.50366	5.002	38.6551	5.05708e-10	1.45788e-07
LOC124162110	1.09298	5.42921	10.2628	0.00135737	0.0152409			LOC124165512	5.52032	4.48488	29.8381	4.6967e-08	4.64888e-06
LOC124160626	1.09661	5.68209	9.47587	0.00208192	0.0218552			LOC124158804	5.56802	4.63135	41.2258	1.35624e-10	6.42031e-08
LOC124156479	1.09964	2.93631	8.40439	0.00374315	0.0358623			LOC124161328	5.5703	5.75335	29.2904	6.23049e-08	5.84807e-06
LOC124158464	1.10799	5.96883	13.5991	0.00022629	0.00325348			LOC124174078	5.63244	7.09528	39.4543	3.35822e-10	1.08141e-07
LOC124169716	1.10924	5.39938	10.5774	0.00114479	0.0132472			LOC124174166	5.64918	5.61773	43.933	3.39814e-11	2.79336e-08
LOC124160327	1.11409	3.37306	8.08685	0.00445876	0.041103			LOC124156993	5.67014	4.33575	44.3233	2.7839e-11	2.79336e-08
LOC124159011	1.11557	4.55999	13.2912	0.00026665	0.00376829			LOC124160365	5.68808	4.56565	33.8474	5.96079e-09	9.01403e-07
LOC124166899	1.12224	6.00774	12.8531	0.000336918	0.00460273			LOC124153820	5.73244	8.79874	41.4641	1.20058e-10	5.9418e-08
LOC124162977	1.13585	5.94597	9.51792	0.00203475	0.0214628			LOC124156161	5.74634	7.83462	36.7791	1.32303e-09	2.86144e-07
LOC124153942	1.14037	6.23274	9.65303	0.00189039	0.0200751			LOC124165290	5.80573	7.24864	43.623	3.98123e-11	2.79336e-08
LOC124160529	1.1497	5.48833	10.9721	0.000924943	0.0109812			LOC124154692	5.81222	6.27874	33.8744	5.87868e-09	9.01403e-07
LOC124165620	1.16256	3.17007	10.6797	0.00108317	0.0126207			LOC124155387	5.82753	4.38505	44.998	1.97236e-11	2.79336e-08
LOC124170286	1.17423	3.45901	9.71575	0.00182696	0.0195339			LOC124153261	5.8901	8.83462	33.7381	6.30547e-09	9.40465e-07
LOC124160761	1.1868	2.13965	8.88495	0.00287531	0.0288056			LOC124164244	5.94817	5.8394	34.3381	4.63231e-09	7.41714e-07
LOC124168358	1.19016	6.66718	9.91156	0.00164244	0.0178215			LOC124157378	5.98326	9.43197	37.1434	1.09754e-09	2.48959e-07
LOC124170185	1.19948	3.48947	11.0261	0.000898377	0.0107238			LOC124156856	6.16154	6.67739	44.2677	2.86399e-11	2.79336e-08
LOC124166813	1.20482	6.3839	8.23776	0.00410277	0.0386662			LOC124174080	6.25517	8.07221	37.4359	9.44676e-10	2.2857e-07
LOC124156146	1.20593	2.54231	10.0748	0.0015031	0.0166387			LOC124174162	6.25857	4.69258	33.5885	6.80931e-09	1.00189e-06
LOC124168152	1.20631	6.98083	9.27133	0.00232769	0.0240667			LOC124165452	6.25971	5.05038	41.8147	1.00348e-10	5.46292e-08
LOC124154381	1.20676	4.11241	8.24321	0.00409048	0.0385835			LOC124161160	6.36789	4.18724	40.6521	1.81895e-10	7.61722e-08
LOC124165377	1.21134	4.23297	7.85504	0.00506793	0.0458706			LOC124155519	6.41407	6.69872	41.6833	1.0732e-10	5.56427e-08
LOC124169051	1.22112	5.21498	12.2826	0.000457212	0.00597097			LOC124153167	6.45271	7.16496	33.3548	7.67887e-09	1.11477e-06
LOC124161595	1.22133	5.48895	9.93023	0.00162586	0.0176766			LOC124160312	6.47883	8.71335	40.8794	1.61917e-10	7.34564e-08
LOC124162445	1.22277	3.07948	9.29554	0.00229713	0.0237955			LOC124158793	6.51533	8.43814	40.0333	2.49665e-10	9.60858e-08
LOC124153632	1.24092	4.84673	9.58049	0.00196656	0.0208034			LOC124153823	6.61114	9.42233	38.9814	4.27853e-10	1.33099e-07
LOC124169218	1.24683	5.11076	12.0217	0.000525852	0.00676272			LOC124158792	6.64577	7.88359	35.8569	2.1235e-09	3.98632e-07
LOC124154135	1.24897	3.12769	9.75792	0.00178551	0.0191723			LOC124165956	6.66595	4.79853	44.6434	2.36397e-11	2.79336e-08
LOC124161592	1.27595	6.18754	12.8868	0.0003309	0.00454738			LOC124153384	6.83632	7.47914	38.5925	5.22202e-10	1.45788e-07
LOC124166613	1.27885	3.40206	14.0886	0.000174394	0.00258527			LOC124157045	6.8583	7.55496	43.8026	3.63229e-11	2.79336e-08
LOC124159028	1.27893	5.08867	11.4047	0.000732574	0.00907035			LOC124153164	7.07811	5.98584	35.6927	2.31026e-09	4.26341e-07
LOC124167743	1.27963	4.49634	16.5596	4.71449e-05	0.000799351			LOC124161332	7.15064	6.02654	42.4152	7.38144e-11	4.22995e-08
LOC124160744	1.28552	3.15405	14.6169	0.000131727	0.00200145			LOC124161124	7.16017	8.65377	43.5154	4.20644e-11	2.79336e-08
LOC124168860	1.28636	6.42465	10.5501	0.00116182	0.0133878			LOC124159082	7.1922	7.75123	40.798	1.68809e-10	7.35197e-08
LOC124161324	1.2931	2.05005	8.35917	0.00383747	0.0367018			LOC124167719	7.20931	9.71091	36.5221	1.50946e-09	2.98818e-07
LOC124167932	1.305	4.53839	11.7939	0.000594251	0.00751896			LOC124153166	7.24618	10.403	39.6812	2.98988e-10	1.03476e-07
LOC124158866	1.31505	4.80518	14.4201	0.000146231	0.00219747			LOC124160313	7.28829	5.84932	37.9061	7.42321e-10	1.9494e-07
LOC124158266	1.32103	8.18907	9.94752	0.00161067	0.0175288			LOC124174101	7.40894	7.40815	43.7663	3.7003e-11	2.79336e-08
LOC124163419	1.32818	0.808267	8.58452	0.00339032	0.0331478			LOC124174100	7.42591	6.93734	35.3463	2.75993e-09	4.78228e-07
LOC124169543	1.33058	6.31284	14.037	0.000179249	0.00265009			LOC124174102	7.45903	7.06549	43.5789	4.07205e-11	2.79336e-08
LOC124168018	1.33274	4.09563	13.7682	0.000206807	0.00302086			LOC124156458	7.54849	7.21901	43.7296	3.77035e-11	2.79336e-08
LOC124158862	1.33638	5.55894	15.1604	9.87544e-05	0.00155428			LOC124160300	7.63962	8.95229	37.8809	7.51972e-10	1.9494e-07
LOC124155687	1.33852	5.52563	19.9075	8.12805e-06	0.000172133			LOC124159079	7.69299	7.66424	40.0464	2.48002e-10	9.60858e-08
LOC124157882	1.34467	2.73433	12.8569	0.00033623	0.00459905			LOC124153819	7.76043	7.19786	43.4592	4.32881e-11	2.79336e-08
LOC124166040	1.3528	4.01097	14.2596	0.000159242	0.00237027			LOC124160301	8.06401	7.19225	38.6049	5.18894e-10	1.45788e-07
LOC124166642	1.35865	3.64193	14.2717	0.000158222	0.00235829			LOC124161329	8.09756	6.52199	36.7038	1.37513e-09	2.8793e-07
LOC124169339	1.36283	2.64024	10.092	0.00148912	0.0165341
LOC124153967	1.36494	5.06803	22.6243	1.96973e-06	4.749e-05
LOC124160220	1.38108	5.4651	10.9846	0.000918713	0.0109191
LOC124155230	1.39103	1.54729	8.01463	0.00464011	0.0425246
LOC124155462	1.39469	8.20921	10.6092	0.00112525	0.0130624
LOC124153399	1.40298	5.28892	11.1624	0.000834735	0.0100296
LOC124160166	1.40354	3.4661	7.75221	0.00536469	0.0481749
LOC124154473	1.40413	6.23997	13.8399	0.000199062	0.0029155
LOC124156992	1.41653	7.32179	8.98136	0.00272747	0.0274247
LOC124161951	1.4202	6.52116	12.2743	0.000459241	0.00599034
LOC124168837	1.42901	6.16262	14.6212	0.000131425	0.00199963
LOC124164597	1.43039	4.01698	18.9421	1.34748e-05	0.00026682
LOC124161874	1.43053	5.49505	12.5142	0.00040388	0.00536388
LOC124168186	1.43631	4.64421	19.2056	1.1737e-05	0.000236247
LOC124156515	1.44272	3.7885	16.2345	5.59668e-05	0.000928828
LOC124160098	1.44506	8.17588	11.245	0.000798394	0.00970996
LOC124156236	1.45426	4.91952	20.0502	7.54369e-06	0.000161946
LOC124156608	1.46421	5.47266	14.8628	0.00011562	0.00178893
LOC124174118	1.46961	4.08352	13.6356	0.000221932	0.0031992
LOC124169017	1.4764	2.29981	8.63584	0.00329613	0.0323711
LOC124164982	1.48164	6.02259	13.271	0.00026955	0.00379585
LOC124155237	1.483	4.13381	12.0791	0.000509898	0.00658844
LOC124154364	1.48381	4.74104	23.1026	1.53583e-06	3.81178e-05
LOC124168513	1.48522	6.15375	17.1641	3.42856e-05	0.000606044
LOC124161287	1.49697	1.32369	8.20697	0.00417297	0.0391931
LOC124168034	1.49936	5.23976	12.2894	0.000455531	0.0059561
LOC124163756	1.50565	5.91771	18.4397	1.75365e-05	0.000336321
LOC124163538	1.51507	6.0759	20.289	6.65824e-06	0.000144065
LOC124157714	1.51539	5.71287	21.2845	3.95922e-06	8.90012e-05
LOC124167133	1.52146	4.36529	9.11023	0.00254184	0.0259386
LOC124167007	1.53041	3.7179	11.9699	0.000540671	0.00692892
LOC124154256	1.53429	2.87819	8.181	0.00423315	0.0395907
LOC124168474	1.53846	10.4496	11.1407	0.000844562	0.0101366
LOC124163384	1.53903	4.89583	8.19264	0.00420606	0.03947
LOC124153524	1.54179	5.50752	12.5897	0.000387874	0.00520204
LOC124160751	1.5474	5.148	19.8846	8.22586e-06	0.000173562
LOC124154222	1.54782	5.45699	25.6472	4.09892e-07	1.11576e-05
LOC124163664	1.55483	3.82979	13.4501	0.000244992	0.00349487
LOC124167700	1.5558	5.37755	25.1239	5.37628e-07	1.4315e-05
LOC124160230	1.55701	1.28309	11.5294	0.000685039	0.008549
LOC124168313	1.56941	5.51032	19.7806	8.6862e-06	0.000181155
LOC124153543	1.57006	2.66954	12.8851	0.000331209	0.00454738
LOC124162174	1.58247	6.42512	18.6692	1.55472e-05	0.000303475
LOC124157419	1.58574	3.43081	11.1853	0.000824481	0.00996097
LOC124163654	1.58776	3.90166	9.38926	0.0021826	0.022803
LOC124165985	1.59806	3.36146	7.70033	0.00552107	0.0492408
LOC124155891	1.59858	4.94931	17.5534	2.79348e-05	0.000505685
LOC124165631	1.60135	4.10651	9.30701	0.00228279	0.0237199
LOC124162528	1.60198	1.98681	10.8436	0.000991361	0.0116938
LOC124168146	1.60494	0.130707	9.44288	0.0021197	0.0221881
LOC124153533	1.62227	4.71892	19.2627	1.13913e-05	0.00022971
LOC124153421	1.62554	6.82609	17.0156	3.70731e-05	0.000648631
LOC124165365	1.62911	5.9815	14.8137	0.000118672	0.00182842
LOC124159382	1.63061	4.79907	19.9668	7.88001e-06	0.000168178
LOC124153697	1.63791	3.84128	12.612	0.000383276	0.00515262
LOC124157528	1.64158	5.03525	22.834	1.76616e-06	4.29596e-05
LOC124158864	1.64229	2.8413	16.4354	5.03354e-05	0.000849507
LOC124167087	1.64556	1.23461	8.64165	0.00328563	0.0323259
LOC124172753	1.64932	4.86209	23.9873	9.69729e-07	2.4682e-05
LOC124164999	1.65344	2.53975	16.216	5.65144e-05	0.000935746
LOC124162853	1.65455	3.12502	14.6698	0.000128085	0.00195696
LOC124155854	1.65646	4.60447	19.5657	9.71978e-06	0.000199674
LOC124168963	1.65699	8.37082	10.0151	0.00155264	0.0170496
LOC124164525	1.66762	7.28795	18.3641	1.82468e-05	0.000348129
LOC124168781	1.66806	7.81191	8.0468	0.00455841	0.0418458
LOC124167526	1.66916	10.3148	12.8651	0.000334768	0.00458478
LOC124157368	1.67178	4.74808	19.7614	8.77377e-06	0.000181944
LOC124153927	1.67307	2.62094	11.2683	0.000788398	0.0096088
LOC124157760	1.67386	4.49744	25.2267	5.09725e-07	1.37051e-05
LOC124161268	1.67591	4.70333	9.9806	0.00158198	0.0172852
LOC124163642	1.68318	4.73871	27.5406	1.53835e-07	4.61084e-06
LOC124157781	1.6843	5.36326	10.22	0.00138924	0.0155193
LOC124162307	1.6852	4.63879	27.2434	1.79387e-07	5.28998e-06
LOC124162146	1.68951	3.92725	10.0034	0.00156248	0.0171062
LOC124154645	1.68967	2.59984	18.8785	1.39317e-05	0.000274875
LOC124169400	1.69621	5.22034	14.5598	0.000135782	0.00205736
LOC124157257	1.70321	2.51685	11.4323	0.000721795	0.00896726
LOC124158508	1.70444	4.16698	22.2255	2.42435e-06	5.69488e-05
LOC124158588	1.71726	8.52665	10.4582	0.00122109	0.013939
LOC124169139	1.71738	2.49084	17.1014	3.54367e-05	0.000622982
LOC124168101	1.71743	0.451057	9.69559	0.0018471	0.01973
LOC124153999	1.72103	4.12121	18.629	1.58788e-05	0.000307756
LOC124154370	1.72289	0.495987	11.68	0.000631768	0.00793422
LOC124156279	1.72649	5.48281	15.8658	6.79947e-05	0.00110668
LOC124172704	1.73277	3.82367	21.4713	3.59163e-06	8.10704e-05
LOC124167958	1.73534	3.83094	13.4676	0.000242714	0.00347141
LOC124167922	1.73626	6.14322	14.7571	0.000122288	0.00187622
LOC124158593	1.74512	4.79759	26.3399	2.86309e-07	8.09488e-06
LOC124165961	1.75099	2.85647	18.0943	2.1023e-05	0.000392882
LOC124165416	1.75112	5.73029	10.8168	0.00100585	0.0118393
LOC124160749	1.75163	1.84392	7.94221	0.00482947	0.0439662
LOC124156313	1.75771	7.37097	16.6678	4.45294e-05	0.000763262
LOC124160939	1.76199	4.21199	13.4469	0.000245405	0.00349623
LOC124163618	1.77506	2.70857	9.64233	0.00190144	0.0201729
LOC124168988	1.79906	4.35397	23.2572	1.41719e-06	3.5333e-05
LOC124167334	1.80148	0.175419	11.3257	0.000764437	0.00938017
LOC124160236	1.80569	5.06778	19.557	9.76421e-06	0.000200212
LOC124164029	1.81195	3.14566	13.7145	0.000212809	0.00309207
LOC124155226	1.82324	2.33107	9.75726	0.00178616	0.0191723
LOC124154291	1.82863	6.12721	19.8843	8.22718e-06	0.000173562
LOC124168914	1.82908	2.54308	11.174	0.000829504	0.00999962
LOC124160086	1.84383	4.55518	15.1223	0.000100768	0.0015837
LOC124159602	1.84643	2.34496	21.1722	4.19815e-06	9.41795e-05
LOC124168276	1.84648	2.4926	17.2812	3.2236e-05	0.000575943
LOC124166830	1.84999	1.17834	7.9791	0.00473206	0.0432113
LOC124155336	1.85725	6.09185	29.1062	6.85172e-08	2.19776e-06
LOC124165219	1.85859	5.75321	24.9615	5.84864e-07	1.5386e-05
LOC124169311	1.85902	7.3218	17.0122	3.71412e-05	0.000648787
LOC124163490	1.85964	3.58758	19.31	1.11121e-05	0.000224492
LOC124157588	1.86961	1.57461	15.6361	7.67752e-05	0.00123132
LOC124157497	1.87199	2.50982	20.9402	4.73839e-06	0.000105436
LOC124163308	1.87781	3.70293	19.8234	8.49359e-06	0.000178154
LOC124157854	1.88506	6.82785	22.5864	2.009e-06	4.83306e-05
LOC124153477	1.88695	3.0432	11.3322	0.000761758	0.00935777
LOC124159360	1.88722	1.43205	7.98911	0.00470595	0.0430202
LOC124167095	1.88799	1.55611	11.2921	0.00077838	0.00952994
LOC124154200	1.89346	2.9488	12.8411	0.00033909	0.00462664
LOC124155394	1.89361	5.24834	8.22525	0.00413115	0.0389002
LOC124162536	1.89805	2.82824	16.7256	4.31933e-05	0.000743847
LOC124161340	1.92429	2.16497	8.47253	0.00360551	0.0348787
LOC124153653	1.92957	5.90871	23.0545	1.57471e-06	3.88192e-05
LOC124156565	1.93737	1.31454	11.4587	0.000711591	0.00886056
LOC124156537	1.94115	1.39527	18.1153	2.07927e-05	0.000389811
LOC124160280	1.94516	2.81461	8.1859	0.00422171	0.0395493
LOC124161344	1.94727	3.07847	8.31092	0.00394073	0.0374859
LOC124159677	1.94741	1.63416	14.2024	0.000164158	0.00244013
LOC124157270	1.97166	6.48741	18.2393	1.94822e-05	0.000369758
LOC124157070	1.97261	5.06005	33.5588	6.91435e-09	2.5712e-07
LOC124167527	1.97799	5.51712	30.9821	2.60422e-08	8.87213e-07
LOC124154361	1.97832	1.51378	12.4009	0.000429126	0.00566487
LOC124160315	1.98225	4.52655	9.68222	0.0018606	0.0198355
LOC124160085	1.9864	5.55519	19.683	9.14096e-06	0.000189201
LOC124162004	2.00626	6.06919	25.887	3.62006e-07	1.0003e-05
LOC124160764	2.00734	6.58839	16.7834	4.18993e-05	0.000724977
LOC124164413	2.03199	1.10695	16.273	5.48396e-05	0.000914271
LOC124161499	2.03455	3.26392	9.08674	0.00257469	0.0261764
LOC124165494	2.03578	7.0135	19.0074	1.30211e-05	0.000258771
LOC124161334	2.05904	4.43434	12.1391	0.000493754	0.0063949
LOC124159180	2.06542	8.99413	12.5853	0.000388797	0.0052077
LOC124160587	2.06636	8.9242	12.5538	0.000395409	0.00528335
LOC124160141	2.07415	4.823	22.1398	2.53494e-06	5.9041e-05
LOC124162681	2.08184	2.27563	10.3789	0.00127464	0.014475
LOC124166928	2.08563	6.65828	27.3865	1.66589e-07	4.96599e-06
LOC124167110	2.08988	1.3364	10.4944	0.00119734	0.0137393
LOC124172746	2.09135	0.967677	9.79104	0.00175364	0.0189159
LOC124164554	2.10906	4.77141	29.4251	5.81212e-08	1.89759e-06
LOC124162612	2.11112	1.71276	8.06828	0.00450467	0.0414322
LOC124154219	2.11122	5.13406	45.2472	1.73667e-11	9.62183e-10
LOC124160355	2.11324	3.85401	17.786	2.47197e-05	0.000451959
LOC124169151	2.12561	4.35529	21.7464	3.11174e-06	7.09791e-05
LOC124157098	2.12707	1.80259	20.5063	5.94358e-06	0.000130142
LOC124169451	2.12712	6.52476	10.149	0.0014438	0.0160797
LOC124158736	2.13775	3.32683	17.951	2.26664e-05	0.000420018
LOC124157323	2.14186	5.58947	23.8574	1.0374e-06	2.62825e-05
LOC124169007	2.1432	1.96648	21.4889	3.5589e-06	8.04972e-05
LOC124166558	2.14407	1.06734	12.9938	0.000312528	0.00431793
LOC124159311	2.15607	8.06038	10.2567	0.00136192	0.0152608
LOC124167068	2.16051	1.3132	18.387	1.80282e-05	0.000345146
LOC124162828	2.16209	3.20849	25.1169	5.39578e-07	1.43321e-05
LOC124168980	2.16793	8.74416	16.9498	3.83811e-05	0.000668319
LOC124156007	2.16936	4.8247	27.2211	1.81468e-07	5.32274e-06
LOC124165706	2.17529	6.45114	25.7428	3.90087e-07	1.06449e-05
LOC124161342	2.18589	1.63559	9.05798	0.00261551	0.0264688
LOC124166911	2.20734	5.36286	23.2893	1.39372e-06	3.48272e-05
LOC124157734	2.21011	4.27261	26.3761	2.80994e-07	7.98899e-06
LOC124159252	2.22393	3.35318	22.2055	2.44969e-06	5.74212e-05
LOC124161505	2.24335	3.66571	8.31666	0.0039283	0.0374076
LOC124154367	2.25129	1.51135	17.0893	3.56633e-05	0.000624963
LOC124164208	2.27503	3.52962	11.5818	0.000666007	0.00832129
LOC124160189	2.31258	5.95517	39.5397	3.21457e-10	1.42768e-08
LOC124154666	2.3137	7.45105	16.3753	5.1957e-05	0.000874184
LOC124163391	2.31805	3.21579	28.761	8.18849e-08	2.5887e-06
LOC124163305	2.3214	3.63814	20.1312	7.23079e-06	0.000155533
LOC124169095	2.33102	5.92668	21.569	3.41317e-06	7.75207e-05
LOC124169475	2.33184	3.60407	15.7824	7.10597e-05	0.00115144
LOC124164014	2.33691	4.95296	11.8682	0.000570996	0.00727506
LOC124158895	2.35573	7.63786	24.3566	8.00507e-07	2.05657e-05
LOC124170074	2.35715	3.59872	15.0544	0.000104457	0.00163699
LOC124157344	2.35855	9.60914	13.3253	0.000261844	0.00371594
LOC124153322	2.36554	5.5206	29.749	4.91762e-08	1.63474e-06
LOC124162749	2.36591	3.97652	18.5134	1.68716e-05	0.000325848
LOC124163908	2.38574	4.0348	23.0044	1.61631e-06	3.97555e-05
LOC124174140	2.40583	4.71921	10.9004	0.000961437	0.0113775
LOC124167630	2.40901	4.1476	16.3876	5.16219e-05	0.00086988
LOC124158985	2.42517	6.85861	22.9539	1.65936e-06	4.0723e-05
LOC124161269	2.43397	8.24585	20.5345	5.85652e-06	0.000128492
LOC124159174	2.44854	4.11381	27.2502	1.78761e-07	5.28573e-06
LOC124172835	2.45177	5.87678	32.2501	1.35549e-08	4.78126e-07
LOC124158582	2.45541	4.66773	40.5444	1.92202e-10	8.74877e-09
LOC124163428	2.45802	8.3133	28.9732	7.33866e-08	2.33835e-06
LOC124163259	2.45823	8.28791	24.5234	7.34115e-07	1.90835e-05
LOC124166881	2.4606	8.11391	16.9067	3.92625e-05	0.000681502
LOC124160940	2.46664	2.50381	19.8158	8.5276e-06	0.000178526
LOC124167787	2.47094	4.40564	28.5167	9.28919e-08	2.9032e-06
LOC124161472	2.47322	1.0898	26.5656	2.54733e-07	7.29614e-06
LOC124166811	2.47518	5.11102	26.243	3.01042e-07	8.46776e-06
LOC124167101	2.47666	5.22175	43.3352	4.61222e-11	2.3643e-09
LOC124162322	2.4786	2.68911	22.9109	1.69683e-06	4.1457e-05
LOC124154275	2.4876	2.89402	12.935	0.000322502	0.00444452
LOC124157585	2.4908	4.8592	28.8007	8.02223e-08	2.54346e-06
LOC124164340	2.50734	2.60199	15.8561	6.8345e-05	0.00111073
LOC124161263	2.50891	6.30663	18.16	2.03103e-05	0.000382949
LOC124155800	2.51186	4.10389	30.171	3.95587e-08	1.32304e-06
LOC124167011	2.51349	8.43881	19.4797	1.01674e-05	0.000207702
LOC124155926	2.51694	0.24899	25.8374	3.71421e-07	1.02118e-05
LOC124154655	2.55064	3.05146	33.1905	8.35568e-09	3.05539e-07
LOC124157600	2.55681	5.80335	27.8266	1.32689e-07	4.03214e-06
LOC124163667	2.55999	5.20067	43.9575	3.3558e-11	1.75301e-09
LOC124165315	2.56026	7.56283	18.1592	2.03182e-05	0.000382949
LOC124162531	2.56554	5.73094	43.247	4.82469e-11	2.45032e-09
LOC124165745	2.59225	4.86141	36.166	1.81204e-09	7.2022e-08
LOC124153795	2.60376	7.5303	26.3753	2.81108e-07	7.98899e-06
LOC124153262	2.60504	6.64071	26.4304	2.73202e-07	7.80475e-06
LOC124174076	2.61267	4.15952	17.9735	2.24002e-05	0.000415787
LOC124158554	2.61605	9.78698	18.5061	1.6936e-05	0.000326517
LOC124165500	2.62122	5.7963	29.2982	6.2053e-08	2.01397e-06
LOC124161054	2.62406	4.7472	44.644	2.36319e-11	1.27079e-09
LOC124157295	2.62516	5.37082	39.4245	3.41e-10	1.50435e-08
LOC124154141	2.62704	5.46509	16.2147	5.65542e-05	0.000935746
LOC124168588	2.64533	1.9563	18.3469	1.8412e-05	0.000350659
LOC124165780	2.648	7.37872	19.9615	7.90159e-06	0.000168312
LOC124164512	2.65311	1.25704	15.5042	8.23226e-05	0.00131836
LOC124157601	2.65603	6.73328	31.6293	1.86591e-08	6.41663e-07
LOC124153396	2.66308	5.52231	25.8605	3.67001e-07	1.01156e-05
LOC124164250	2.68203	4.3534	30.8596	2.77389e-08	9.42092e-07
LOC124153286	2.68444	5.60788	24.8667	6.14355e-07	1.60464e-05
LOC124160209	2.68625	3.01783	25.0369	5.6244e-07	1.48674e-05
LOC124159383	2.73612	5.11349	31.1234	2.42139e-08	8.30082e-07
LOC124160625	2.74151	7.99618	27.0757	1.95642e-07	5.70796e-06
LOC124161343	2.74839	3.53997	16.3607	5.23611e-05	0.000879634
LOC124164101	2.76334	3.27369	13.3633	0.0002566	0.00364625
LOC124158794	2.76527	6.60292	22.5283	2.07067e-06	4.94885e-05
LOC124163453	2.77556	7.42804	26.8042	2.25148e-07	6.49968e-06
LOC124162672	2.7839	4.60956	33.0334	9.05874e-09	3.27968e-07
LOC124157529	2.80598	2.0731	27.6115	1.48291e-07	4.48142e-06
LOC124165372	2.81347	6.91908	14.7696	0.000121478	0.00186641
LOC124160505	2.82384	4.30083	41.9418	9.40314e-11	4.56427e-09
LOC124156976	2.83089	5.42217	33.9805	5.5667e-09	2.09851e-07
LOC124153784	2.8599	3.62532	29.3858	5.93099e-08	1.93065e-06
LOC124169248	2.86355	4.37172	40.8835	1.61582e-10	7.57504e-09
LOC124157598	2.87331	7.37592	42.6748	6.46381e-11	3.19406e-09
LOC124155140	2.87749	3.65392	25.2792	4.96018e-07	1.33693e-05
LOC124161147	2.88316	7.21251	29.4762	5.66067e-08	1.85921e-06
LOC124167233	2.88425	3.02666	32.2009	1.39028e-08	4.86261e-07
LOC124161345	2.89128	2.43988	19.989	7.7889e-06	0.000166558
LOC124169327	2.90003	4.09922	51.7336	6.3566e-13	4.55764e-11
LOC124169536	2.91124	1.39706	32.4911	1.1974e-08	4.26476e-07
LOC124156317	2.91563	3.85142	48.4425	3.40113e-12	2.06134e-10
LOC124168910	2.92083	9.88568	29.4933	5.61101e-08	1.84843e-06
LOC124168264	2.94319	3.54773	42.9345	5.66028e-11	2.80965e-09
LOC124165297	2.96429	4.3949	28.5037	9.35196e-08	2.91452e-06
LOC124166689	2.96552	2.54924	36.5933	1.45532e-09	5.89109e-08
LOC124162280	2.96756	4.18807	34.7638	3.72229e-09	1.44288e-07
LOC124165725	2.96905	6.21034	13.2156	0.000277635	0.00389471
LOC124155043	3.00427	8.3864	25.8324	3.72388e-07	1.02127e-05
LOC124153215	3.00539	4.86598	27.5936	1.49676e-07	4.51083e-06
LOC124169046	3.00799	8.39121	34.3842	4.52383e-09	1.73519e-07
LOC124155269	3.01317	6.86057	34.5828	4.08505e-09	1.57239e-07
LOC124162206	3.05447	3.04686	29.2221	6.45396e-08	2.08235e-06
LOC124157372	3.05527	0.896758	21.9702	2.76916e-06	6.38186e-05
LOC124155586	3.06155	3.44475	22.5166	2.08338e-06	4.96841e-05
LOC124162104	3.0938	1.42502	20.355	6.4324e-06	0.000139453
LOC124162456	3.09462	3.9877	24.4841	7.49267e-07	1.94313e-05
LOC124158127	3.09693	4.48376	51.018	9.15223e-13	6.23602e-11
LOC124160409	3.11484	8.22195	32.6495	1.1037e-08	3.95672e-07
LOC124165769	3.11657	7.66757	15.6754	7.51961e-05	0.00121309
LOC124165415	3.13841	9.53605	22.5636	2.03297e-06	4.88003e-05
LOC124158126	3.14538	1.30628	32.0069	1.53625e-08	5.33311e-07
LOC124155444	3.14641	3.17717	27.3601	1.68877e-07	5.02055e-06
LOC124159080	3.15032	1.53379	28.4722	9.50528e-08	2.94556e-06
LOC124167727	3.15292	3.21967	41.0352	1.49511e-10	7.0392e-09
LOC124160266	3.16909	2.24798	25.9504	3.503e-07	9.72326e-06
LOC124174014	3.18941	6.42948	12.185	0.00048175	0.00625419
LOC124173966	3.18987	2.30501	25.8228	3.74241e-07	1.0238e-05
LOC124157285	3.19947	6.1975	42.9826	5.52302e-11	2.75398e-09
LOC124158559	3.20146	5.36354	50.1986	1.38945e-12	9.01911e-11
LOC124169280	3.20277	3.38893	18.9338	1.35332e-05	0.000267494
LOC124174051	3.21418	3.45	22.3926	2.22234e-06	5.27686e-05
LOC124157799	3.25458	3.7953	49.8969	1.62044e-12	1.03842e-10
LOC124161267	3.26333	4.07784	40.5748	1.8923e-10	8.6494e-09
LOC124154202	3.26656	4.6938	37.5522	8.9e-10	3.69822e-08
LOC124162200	3.26865	7.11457	41.227	1.35535e-10	6.43645e-09
LOC124153782	3.27434	5.70299	41.8399	9.90608e-11	4.76921e-09
LOC124162237	3.3121	6.83688	41.5095	1.17299e-10	5.61907e-09
LOC124165080	3.32703	2.98844	35.4174	2.66101e-09	1.04628e-07
LOC124166666	3.34189	1.19714	28.57	9.03737e-08	2.83257e-06
LOC124156858	3.40614	7.58781	40.327	2.14819e-10	9.63175e-09
LOC124161504	3.42448	5.71184	50.695	1.07895e-12	7.21709e-11
LOC124162067	3.42501	4.0672	31.7125	1.7877e-08	6.167e-07
LOC124172997	3.4595	8.47359	29.9573	4.41663e-08	1.47266e-06
LOC124164094	3.47405	2.18109	30.3886	3.53607e-08	1.18626e-06
LOC124166646	3.49183	3.07966	18.9985	1.30821e-05	0.000259513
LOC124156627	3.5164	4.32316	59.3166	1.34241e-14	1.43824e-12
LOC124156603	3.53383	2.57429	28.1963	1.09614e-07	3.35884e-06
LOC124159399	3.55046	3.50767	26.1116	3.22249e-07	8.97227e-06
LOC124169818	3.5635	2.5319	25.9466	3.50995e-07	9.72326e-06
LOC124160281	3.57912	4.21601	37.0503	1.15123e-09	4.71229e-08
LOC124155064	3.58155	6.05015	14.5082	0.000139552	0.00210649
LOC124156371	3.5852	5.5432	46.4158	9.56429e-12	5.4646e-10
LOC124153266	3.58875	6.75158	57.0137	4.32793e-14	4.05789e-12
LOC124174070	3.59156	4.72875	41.4489	1.20993e-10	5.77083e-09
LOC124160727	3.59271	6.99293	40.7231	1.75398e-10	8.15304e-09
LOC124155916	3.6368	5.14906	65.715	5.2108e-16	1.09928e-13
LOC124164068	3.64377	4.1886	40.3915	2.07838e-10	9.39058e-09
LOC124154748	3.64407	3.26925	44.2606	2.87449e-11	1.52334e-09
LOC124162846	3.64594	7.26342	47.5871	5.2614e-12	3.1031e-10
LOC124167971	3.64648	6.52869	54.2791	1.73946e-13	1.38275e-11
LOC124158138	3.65865	1.76612	37.9315	7.32737e-10	3.10352e-08
LOC124165979	3.6676	6.79078	49.343	2.149e-12	1.34712e-10
LOC124161219	3.67037	2.80247	40.7536	1.72689e-10	8.06128e-09
LOC124174149	3.68089	3.9394	27.829	1.32525e-07	4.03214e-06
LOC124158162	3.68763	5.75074	34.265	4.80946e-09	1.83832e-07
LOC124155796	3.69095	6.11645	33.149	8.53599e-09	3.11096e-07
LOC124156043	3.69153	7.78315	34.0298	5.42753e-09	2.0531e-07
LOC124154694	3.72085	4.30083	40.2025	2.28955e-10	1.02099e-08
LOC124160318	3.72794	3.4668	28.9692	7.35398e-08	2.33835e-06
LOC124160831	3.72909	4.66797	39.0314	4.1705e-10	1.81549e-08
LOC124161432	3.7326	3.69697	37.8588	7.60552e-10	3.20894e-08
LOC124164164	3.733	3.56298	39.4218	3.41461e-10	1.50435e-08
LOC124155817	3.77935	4.39708	75.3942	3.8552e-18	2.34953e-15
LOC124157737	3.78094	3.14796	33.424	7.41027e-09	2.72787e-07
LOC124160698	3.78797	1.22136	44.4793	2.57054e-11	1.36888e-09
LOC124166903	3.79517	4.97418	40.5952	1.87271e-10	8.59565e-09
LOC124155070	3.80952	1.7697	45.3764	1.62579e-11	9.05327e-10
LOC124168175	3.81013	5.24989	57.7362	2.99733e-14	2.88427e-12
LOC124166764	3.85135	6.06077	19.7645	8.75925e-06	0.000181944
LOC124165765	3.8628	4.45486	43.254	4.80758e-11	2.45032e-09
LOC124160302	3.86889	2.96255	46.8072	7.83247e-12	4.52222e-10
LOC124158155	3.86997	2.21682	33.0577	8.94645e-09	3.24975e-07
LOC124155096	3.89446	4.24226	17.2457	3.28433e-05	0.00058394
LOC124160297	3.89649	1.61033	33.655	6.58058e-09	2.45541e-07
LOC124169180	3.93942	6.4931	34.6989	3.84855e-09	1.48657e-07
LOC124161139	3.95343	4.96443	35.2258	2.9361e-09	1.15032e-07
LOC124162745	3.96724	4.59356	50.5388	1.16832e-12	7.67452e-11
LOC124156859	3.99607	6.98111	52.9873	3.35717e-13	2.48839e-11
LOC124154466	4.00943	3.55979	62.7103	2.39465e-15	3.45649e-13
LOC124163837	4.01774	7.94904	48.3525	3.56096e-12	2.14636e-10
LOC124160332	4.01981	3.92996	60.7747	6.39955e-15	7.80034e-13
LOC124155867	4.02127	2.61286	42.5945	6.73483e-11	3.31305e-09
LOC124174013	4.02129	4.22166	53.2702	2.90676e-13	2.18405e-11
LOC124159713	4.02366	3.77915	42.3217	7.74299e-11	3.79199e-09
LOC124162764	4.03256	5.07242	51.109	8.73761e-13	6.06655e-11
LOC124153260	4.05365	5.343	28.2155	1.08531e-07	3.33497e-06
LOC124164189	4.06212	2.09946	48.8777	2.7243e-12	1.67005e-10
LOC124157518	4.07634	7.26146	37.9477	7.26667e-10	3.10177e-08
LOC124154220	4.08329	4.36341	37.0169	1.1711e-09	4.76038e-08
LOC124156187	4.08567	2.73687	45.8186	1.29724e-11	7.33542e-10
LOC124164362	4.11911	4.4979	43.1699	5.01873e-11	2.53712e-09
LOC124166810	4.12885	5.33987	27.0317	2.00147e-07	5.8239e-06
LOC124165768	4.12908	6.11756	29.4301	5.79697e-08	1.89759e-06
LOC124162241	4.15608	4.64386	54.024	1.98059e-13	1.55193e-11
LOC124156868	4.15985	6.51375	61.6073	4.19251e-15	5.4108e-13
LOC124156871	4.1703	2.58528	43.0768	5.26322e-11	2.64851e-09
LOC124153389	4.17511	2.48076	44.97	2.00073e-11	1.10291e-09
LOC124161357	4.19813	6.02612	53.2789	2.89396e-13	2.18405e-11
LOC124156887	4.20904	4.61511	37.7743	7.9421e-10	3.33812e-08
LOC124170444	4.21136	6.69062	33.706	6.41033e-09	2.40005e-07
LOC124169622	4.21668	8.27703	16.5811	4.66145e-05	0.000792314
LOC124153268	4.21727	5.49057	56.5514	5.47495e-14	5.04708e-12
LOC124160311	4.23754	4.68295	35.0336	3.24067e-09	1.26064e-07
LOC124155103	4.24305	3.17344	36.394	1.61198e-09	6.45379e-08
LOC124162238	4.24877	2.00966	43.516	4.20498e-11	2.17588e-09
LOC124155813	4.25358	3.889	44.7606	2.22654e-11	1.20321e-09
LOC124161264	4.29029	4.91472	44.8276	2.15172e-11	1.16853e-09
LOC124160519	4.2938	4.78175	36.3845	1.61985e-09	6.46173e-08
LOC124167607	4.29684	2.3282	32.1516	1.42597e-08	4.96599e-07
LOC124154467	4.2984	2.38059	38.4994	5.47697e-10	2.36545e-08
LOC124158957	4.31549	3.5054	28.4892	9.42211e-08	2.92806e-06
LOC124162383	4.31566	3.83718	56.3458	6.07816e-14	5.51408e-12
LOC124153818	4.31577	8.11339	21.9402	2.81276e-06	6.46876e-05
LOC124154397	4.31797	2.87258	34.2326	4.89022e-09	1.8627e-07
LOC124165996	4.3235	3.61083	49.8939	1.62291e-12	1.03842e-10
LOC124153855	4.35345	4.4632	54.1027	1.90281e-13	1.50171e-11
LOC124157283	4.40893	3.87477	54.4945	1.55885e-13	1.24822e-11
LOC124171779	4.41789	4.43554	50.5125	1.18409e-12	7.73182e-11
LOC124174049	4.44106	3.30974	34.104	5.22449e-09	1.98314e-07
LOC124166018	4.4581	4.0203	39.0384	4.15553e-10	1.81549e-08
LOC124168283	4.51344	8.12609	43.036	5.37406e-11	2.69194e-09
LOC124154667	4.54543	5.75118	86.3589	1.50073e-20	5.48766e-17
LOC124165004	4.54621	9.29791	30.8227	2.82715e-08	9.57219e-07
LOC124160164	4.56528	7.46389	39.1588	3.9069e-10	1.71435e-08
LOC124165009	4.57419	9.41829	32.3509	1.28695e-08	4.55413e-07
LOC124167091	4.5968	5.88275	49.6589	1.82934e-12	1.15999e-10
LOC124160358	4.60783	3.23151	25.3368	4.81436e-07	1.30083e-05
LOC124155015	4.63008	4.76089	32.4121	1.24706e-08	4.42728e-07
LOC124160278	4.66055	3.77589	38.6377	5.1025e-10	2.21243e-08
LOC124156895	4.66538	4.31311	57.5899	3.22874e-14	3.07994e-12
LOC124160555	4.67154	5.3573	43.7757	3.68244e-11	1.91452e-09
LOC124166780	4.68425	6.59621	29.1203	6.80216e-08	2.18826e-06
LOC124160277	4.69776	4.73422	31.097	2.45451e-08	8.38815e-07
LOC124160978	4.70878	8.88592	41.9886	9.1807e-11	4.4761e-09
LOC124169120	4.74002	3.88343	44.8333	2.14543e-11	1.16853e-09
LOC124174075	4.74964	8.61589	33.538	6.98854e-09	2.59001e-07
LOC124166645	4.77531	5.77518	79.5976	4.58972e-19	5.77164e-16
LOC124154274	4.78027	8.55515	45.564	1.47732e-11	8.2685e-10
LOC124156413	4.7845	3.10516	47.8386	4.62796e-12	2.74426e-10
LOC124155102	4.79166	1.9171	47.2461	6.26117e-12	3.673e-10
LOC124163274	4.81234	6.03794	73.5838	9.64528e-18	5.29044e-15
LOC124160692	4.81672	4.4218	65.0483	7.30863e-16	1.43171e-13
LOC124165686	4.86882	2.62938	55.7671	8.15861e-14	6.99218e-12
LOC124154712	4.87353	6.56826	61.1151	5.38326e-15	6.86679e-13
LOC124162310	4.87812	4.24448	64.8478	8.09123e-16	1.49025e-13
LOC124162621	4.88291	5.77059	62.1984	3.10536e-15	4.25823e-13
LOC124166890	4.90898	3.82348	54.9102	1.26161e-13	1.02518e-11
LOC124167124	4.93065	4.40529	79.536	4.73517e-19	5.77164e-16
LOC124162257	4.93173	3.82363	67.6151	1.98741e-16	4.54207e-14
LOC124165239	4.9752	5.46411	78.4847	8.06199e-19	7.37001e-16
LOC124160800	4.98216	4.80313	55.1011	1.14489e-13	9.44315e-12
LOC124165950	4.98672	6.33496	48.2815	3.69211e-12	2.21325e-10
LOC124157371	5.01411	5.96441	76.0022	2.83351e-18	1.94273e-15
LOC124169682	5.0161	4.13902	43.9721	3.33096e-11	1.74836e-09
LOC124154669	5.0286	3.37097	56.265	6.3334e-14	5.69487e-12
LOC124167197	5.04079	5.94383	59.3543	1.31695e-14	1.43039e-12
LOC124159479	5.06452	5.82756	71.1098	3.37895e-17	1.29668e-14
LOC124156461	5.17343	9.23353	35.8027	2.18345e-09	8.64711e-08
LOC124169628	5.18692	5.04208	56.1509	6.71166e-14	5.89015e-12
LOC124174008	5.19372	7.08588	23.0839	1.55087e-06	3.83793e-05
LOC124160298	5.22051	3.44132	47.0513	6.9154e-12	4.03521e-10
LOC124160320	5.23123	3.27423	44.8948	2.07911e-11	1.14039e-09
LOC124158161	5.23987	4.73255	58.8761	1.67916e-14	1.72153e-12
LOC124157471	5.24927	4.27729	56.8141	4.79014e-14	4.45321e-12
LOC124162209	5.27009	7.86968	51.1851	8.40535e-13	5.94496e-11
LOC124168659	5.30336	5.73681	68.6314	1.18698e-16	3.2553e-14
LOC124164582	5.34719	3.56917	37.7409	8.07916e-10	3.38276e-08
LOC124155887	5.37786	6.38493	68.3659	1.35806e-16	3.38588e-14
LOC124162590	5.40432	7.47608	62.9178	2.15518e-15	3.17739e-13
LOC124160830	5.40705	4.46867	80.8588	2.42434e-19	5.31899e-16
LOC124165563	5.40737	8.30897	37.9393	7.2982e-10	3.10315e-08
LOC124159698	5.4317	6.6554	68.4609	1.29417e-16	3.37957e-14
LOC124153670	5.43474	3.2255	51.1268	8.6587e-13	6.05006e-11
LOC124159232	5.43842	4.26485	64.0119	1.23672e-15	2.02489e-13
LOC124159802	5.44542	9.63364	59.0547	1.53353e-14	1.58706e-12
LOC124153674	5.48741	3.39021	49.8875	1.62816e-12	1.03842e-10
LOC124168694	5.4885	3.11515	60.648	6.82497e-15	8.13804e-13
LOC124160509	5.54347	7.43492	60.9188	5.94776e-15	7.49965e-13
LOC124160781	5.54442	3.15899	46.4903	9.20744e-12	5.28825e-10
LOC124165480	5.55179	8.57302	51.0462	9.02177e-13	6.20084e-11
LOC124162494	5.59559	4.58093	74.8414	5.10095e-18	2.94513e-15
LOC124171262	5.61336	5.35593	73.3328	1.09531e-17	5.5742e-15
LOC124162740	5.62547	5.53819	73.2926	1.11789e-17	5.5742e-15
LOC124153824	5.63648	7.84528	49.2851	2.21338e-12	1.37959e-10
LOC124156410	5.64252	3.72847	70.2898	5.12021e-17	1.75386e-14
LOC124155101	5.65486	5.61909	72.9502	1.3296e-17	6.34164e-15
LOC124165427	5.68463	7.89543	45.6411	1.42031e-11	7.99017e-10
LOC124154281	5.70655	8.31662	50.9214	9.61376e-13	6.51006e-11
LOC124163698	5.71307	5.83431	68.9508	1.00951e-16	2.83958e-14
LOC124165869	5.72169	7.09693	68.4542	1.29857e-16	3.37957e-14
LOC124163933	5.73135	5.21685	89.3096	3.37621e-21	1.85185e-17
LOC124153665	5.82289	7.16493	52.5404	4.21491e-13	3.10319e-11
LOC124153165	5.82744	7.5783	67.1263	2.54658e-16	5.58719e-14
LOC124156993	5.83564	4.61428	79.9613	3.81806e-19	5.77164e-16
LOC124165713	5.85303	5.29819	63.5902	1.5319e-15	2.41373e-13
LOC124174110	5.86115	3.7991	55.2812	1.04461e-13	8.74758e-12
LOC124163592	5.88535	4.7961	69.6602	7.04545e-17	2.20824e-14
LOC124174078	5.89714	7.33068	64.8624	8.03131e-16	1.49025e-13
LOC124167267	5.89845	7.29136	38.1368	6.59557e-10	2.82631e-08
LOC124153817	5.92313	7.74798	41.0693	1.46925e-10	6.94725e-09
LOC124174099	5.94508	4.39663	55.9731	7.34702e-14	6.39658e-12
LOC124156474	5.95283	7.31801	60.8317	6.2169e-15	7.66286e-13
LOC124165013	5.95434	5.71983	33.4293	7.39015e-09	2.72787e-07
LOC124169382	5.95726	6.52283	69.9037	6.22702e-17	2.00913e-14
LOC124165012	5.99404	5.44078	33.3687	7.62409e-09	2.7972e-07
LOC124164294	5.99453	3.79478	56.3446	6.08208e-14	5.51408e-12
LOC124165014	5.9959	7.1821	37.6338	8.5353e-10	3.56016e-08
LOC124156886	5.99612	4.16832	64.8333	8.15088e-16	1.49025e-13
LOC124169629	6.00134	7.73851	48.9195	2.66684e-12	1.65284e-10
LOC124160325	6.01023	4.1122	51.0413	9.04407e-13	6.20084e-11
LOC124169665	6.04096	3.82166	67.8214	1.78992e-16	4.17776e-14
LOC124165010	6.07351	7.75001	40.6809	1.79234e-10	8.2962e-09
LOC124165937	6.08022	9.02222	49.5418	1.94192e-12	1.2243e-10
LOC124160225	6.08727	8.76421	58.6861	1.84943e-14	1.87854e-12
LOC124161160	6.13203	4.08193	69.2135	8.83627e-17	2.55089e-14
LOC124153167	6.1414	6.94556	44.0482	3.20395e-11	1.68977e-09
LOC124159082	6.17619	6.87967	52.2012	5.00963e-13	3.6155e-11
LOC124169361	6.18992	5.03945	62.1339	3.2088e-15	4.29274e-13
LOC124165707	6.19916	8.46783	50.5566	1.15775e-12	7.65091e-11
LOC124169560	6.21275	4.11154	78.9269	6.44496e-19	7.07012e-16
LOC124153384	6.22901	7.00933	56.217	6.48964e-14	5.7525e-12
LOC124154693	6.27048	5.97375	57.7727	2.94224e-14	2.85632e-12
LOC124155603	6.28101	4.91803	50.5825	1.1426e-12	7.59659e-11
LOC124165721	6.28144	7.78411	37.3013	1.01217e-09	4.17425e-08
LOC124153164	6.31262	5.39252	55.6468	8.6735e-14	7.37584e-12
LOC124162320	6.32268	6.26169	69.3816	8.11413e-17	2.47256e-14
LOC124165452	6.32652	5.18066	70.824	3.90566e-17	1.42817e-14
LOC124158793	6.33255	8.64876	64.4216	1.00452e-15	1.73478e-13
LOC124164244	6.36927	6.0058	57.9738	2.65629e-14	2.60174e-12
LOC124167171	6.37048	9.31176	64.2606	1.09002e-15	1.83962e-13
LOC124156159	6.37103	8.15368	52.2053	4.9992e-13	3.6155e-11
LOC124153667	6.38515	4.64491	78.5225	7.90903e-19	7.37001e-16
LOC124153261	6.38563	9.2901	55.2293	1.0726e-13	8.91395e-12
LOC124174158	6.49321	4.95333	55.0782	1.15826e-13	9.48216e-12
LOC124156158	6.52822	6.56255	58.5822	1.94974e-14	1.92691e-12
LOC124165508	6.52888	5.31792	64.7079	8.68662e-16	1.56217e-13
LOC124157045	6.53275	7.46721	62.9022	2.17233e-15	3.17739e-13
LOC124153820	6.60339	9.85739	60.5243	7.26747e-15	8.48129e-13
LOC124174081	6.61067	7.61262	51.1738	8.45409e-13	5.94496e-11
LOC124156160	6.65914	9.48177	57.101	4.13992e-14	3.91508e-12
LOC124155519	6.66838	6.80566	75.7007	3.3009e-18	2.13005e-15
LOC124174079	6.68753	6.28518	44.4805	2.56904e-11	1.36888e-09
LOC124174166	6.68967	6.27105	68.2147	1.46627e-16	3.49675e-14
LOC124154456	6.69949	7.76567	59.6553	1.13014e-14	1.26507e-12
LOC124155387	6.75697	5.46642	77.651	1.22953e-18	9.63425e-16
LOC124154658	6.79861	5.66528	71.1618	3.29106e-17	1.29668e-14
LOC124165006	6.81342	8.50004	52.5179	4.26342e-13	3.11798e-11
LOC124158804	6.82192	5.67843	83.5877	6.09503e-20	1.67156e-16
LOC124169605	6.82469	7.05949	64.0788	1.19542e-15	1.98693e-13
LOC124169717	6.85306	5.35283	76.6245	2.06761e-18	1.51212e-15
LOC124174167	6.88138	8.40874	53.5835	2.4783e-13	1.90118e-11
LOC124174159	6.89334	8.21207	60.7398	6.51391e-15	7.85248e-13
LOC124160208	6.89819	6.93633	46.9451	7.3002e-12	4.23721e-10
LOC124174016	6.93179	8.04297	37.016	1.17165e-09	4.76038e-08
LOC124174080	6.94856	8.69451	60.8436	6.17953e-15	7.66286e-13
LOC124155067	6.96279	8.95929	48.4803	3.3363e-12	2.03329e-10
LOC124165016	6.98313	9.17353	46.1042	1.1213e-11	6.37343e-10
LOC124165288	7.04098	9.07731	62.5538	2.59265e-15	3.69368e-13
LOC124165290	7.07035	8.88201	64.4475	9.9137e-16	1.73478e-13
LOC124156161	7.08757	9.47772	72.197	1.94749e-17	8.54558e-15
LOC124166019	7.11544	7.22634	50.8667	9.8858e-13	6.6532e-11
LOC124158792	7.13684	8.36848	64.8518	8.07477e-16	1.49025e-13
LOC124157378	7.17009	10.9965	67.2518	2.38957e-16	5.3497e-14
LOC124165431	7.17929	8.30649	54.5033	1.55187e-13	1.24822e-11
LOC124155065	7.27148	7.69678	62.1592	3.16776e-15	4.29016e-13
LOC124154668	7.28572	4.90225	53.8956	2.11427e-13	1.64493e-11
LOC124165008	7.28882	7.5736	59.3049	1.3504e-14	1.43824e-12
LOC124169261	7.30405	6.45009	71.1493	3.31182e-17	1.29668e-14
LOC124154428	7.30646	6.84122	70.4743	4.66307e-17	1.65013e-14
LOC124155066	7.33129	8.92207	64.4068	1.01209e-15	1.73478e-13
LOC124165479	7.34681	8.31501	59.4543	1.25166e-14	1.37801e-12
LOC124155063	7.36414	7.22	62.2136	3.08155e-15	4.25823e-13
LOC124165956	7.3679	5.76077	92.1885	7.88004e-22	8.6444e-18
LOC124154692	7.42124	7.26366	63.6761	1.46651e-15	2.36583e-13
LOC124169389	7.48247	6.91688	62.4131	2.78462e-15	3.91631e-13
LOC124174165	7.49394	8.29866	53.7083	2.32576e-13	1.79673e-11
LOC124161124	7.54835	9.36303	65.0879	7.16288e-16	1.42867e-13
LOC124174162	7.56484	5.41303	56.2132	6.50236e-14	5.7525e-12
LOC124153823	7.56828	10.9912	63.5795	1.54021e-15	2.41373e-13
LOC124165939	7.60792	7.02584	59.4472	1.25617e-14	1.37801e-12
LOC124153819	7.6259	7.59643	60.3277	8.03081e-15	9.17687e-13
LOC124165015	7.6412	7.25404	53.5698	2.49567e-13	1.90121e-11
LOC124174102	7.66949	7.7372	65.6277	5.44687e-16	1.1274e-13
LOC124174100	7.68834	7.50127	60.4838	7.41849e-15	8.56641e-13
LOC124174101	7.7401	8.00773	69.2941	8.48218e-17	2.51485e-14
LOC124165510	7.74963	6.83394	51.267	8.06182e-13	5.74274e-11
LOC124156856	7.75302	8.57091	79.7491	4.25103e-19	5.77164e-16
LOC124166017	7.80041	7.14104	60.6025	6.98456e-15	8.23878e-13
LOC124161328	7.88802	8.33642	58.589	1.94297e-14	1.92691e-12
LOC124165969	8.03455	9.06005	68.4149	1.32472e-16	3.37957e-14
LOC124159813	8.05006	6.72819	68.2669	1.42801e-16	3.48117e-14
LOC124161330	8.08733	6.34166	53.2172	2.98637e-13	2.2286e-11
LOC124160312	8.12408	10.7462	70.2307	5.27597e-17	1.75386e-14
LOC124165512	8.16242	7.57809	59.2128	1.41514e-14	1.4927e-12
LOC124165513	8.24591	6.87017	60.1344	8.85964e-15	1.00196e-12
LOC124161332	8.27611	7.64559	66.1694	4.13786e-16	8.90046e-14
LOC124161329	8.28563	7.58487	59.1844	1.43564e-14	1.4999e-12
LOC124156458	8.28953	8.07388	77.8788	1.0956e-18	9.24517e-16
LOC124153166	8.35409	12.1216	65.1143	7.06776e-16	1.42867e-13
LOC124159079	8.38981	8.88443	63.0388	2.02673e-15	3.06225e-13
LOC124165509	8.47394	6.08227	71.0814	3.42788e-17	1.29668e-14
LOC124160365	8.50673	7.64861	58.6326	1.90046e-14	1.91267e-12
LOC124160301	8.53788	8.47468	55.9218	7.54132e-14	6.51404e-12
LOC124165507	8.58251	7.01398	63.0281	2.03778e-15	3.06225e-13
LOC124160303	8.61377	6.83421	55.4252	9.70817e-14	8.1922e-12
LOC124160300	8.68838	10.6583	63.3438	1.73602e-15	2.68227e-13
LOC124167719	8.76866	11.7806	61.8427	3.72019e-15	4.91693e-13
LOC124160313	8.90041	7.95383	61.7536	3.89233e-15	5.08319e-13
LOC124158292	9.22886	7.39721	72.2859	1.86169e-17	8.50948e-15

## Sheet: B) List of candidates
Gene	Description	Direction	CCp3	CCe3
LOC124156446	sulfated surface glycoprotein 185-like	Up-regulated in	individuals with low GRM and low mass	exposed to the predator cue
LOC124153203	uncharacterized LOC124153203	Up-regulated in	individuals with low GRM and low mass	exposed to the predator cue
LOC124160512	neuralized-like protein 4	Up-regulated in	individuals with low GRM and low mass	exposed to the predator cue
LOC124154126	uncharacterized LOC124154126	Up-regulated in	individuals with low GRM and low mass	exposed to the predator cue
LOC124153869	hyphally-regulated protein-like	Up-regulated in	individuals with low GRM and low mass	exposed to the predator cue
LOC124154680	scavenger receptor class B member 1-like	Up-regulated in	individuals with low GRM and low mass	exposed to the predator cue
LOC124166887	protein giant-lens	Up-regulated in	individuals with low GRM and low mass	exposed to the predator cue
LOC124154134	uncharacterized LOC124154134	Up-regulated in	individuals with low GRM and low mass	exposed to the predator cue
LOC124155000	uncharacterized LOC124155000	Up-regulated in	individuals with low GRM and low mass	exposed to the predator cue
LOC124158136	golgin subfamily A member 6-like protein 1	Up-regulated in	individuals with low GRM and low mass	exposed to the predator cue
LOC124170357	uncharacterized LOC124170357	Up-regulated in	individuals with low GRM and low mass	exposed to the predator cue
LOC124167759	putative uncharacterized protein DDB_G0271606	Up-regulated in	individuals with low GRM and low mass	exposed to the predator cue
LOC124164871	ejaculatory bulb-specific protein 3-like	Up-regulated in	individuals with low GRM and low mass	exposed to the predator cue
LOC124153868	glycine-rich cell wall structural protein-like	Up-regulated in	individuals with low GRM and low mass	exposed to the predator cue
LOC124157466	golgin subfamily A member 6-like protein 22	Up-regulated in	individuals with low GRM and low mass	exposed to the predator cue
LOC124154263	uncharacterized LOC124154263	Up-regulated in	individuals with low GRM and low mass	exposed to the predator cue
LOC124162297	uncharacterized LOC124162297	Up-regulated in	individuals with low GRM and low mass	exposed to the predator cue
LOC124155156	atrophin-1-like	Up-regulated in	individuals with low GRM and low mass	exposed to the predator cue
LOC124170016	uncharacterized LOC124170016	Up-regulated in	individuals with low GRM and low mass	exposed to the predator cue
LOC124162193	farnesol dehydrogenase-like	Up-regulated in	individuals with low GRM and low mass	exposed to the predator cue
LOC124159303	uncharacterized LOC124159303	Up-regulated in	individuals with low GRM and low mass	exposed to the predator cue
LOC124153469	integrator complex subunit 12-like	Up-regulated in	individuals with low GRM and low mass	exposed to the predator cue
LOC124170029	uncharacterized LOC124170029	Up-regulated in	individuals with low GRM and low mass	exposed to the predator cue
LOC124160784	cytochrome P450 6a2-like	Up-regulated in	individuals with low GRM and low mass	exposed to the predator cue
LOC124156394	uncharacterized LOC124156394	Up-regulated in	individuals with low GRM and low mass	exposed to the predator cue
LOC124170192	uncharacterized LOC124170192	Up-regulated in	individuals with low GRM and low mass	exposed to the predator cue
LOC124157460	trichohyalin-like	Up-regulated in	individuals with low GRM and low mass	exposed to the predator cue
LOC124154984	uncharacterized LOC124154984	Up-regulated in	individuals with low GRM and low mass	exposed to the predator cue
LOC124157995	vicilin-like seed storage protein At2g18540	Up-regulated in	individuals with low GRM and low mass	exposed to the predator cue
LOC124154999	WAS/WASL-interacting protein family member 3-like	Up-regulated in	individuals with low GRM and low mass	exposed to the predator cue
LOC124169859	uncharacterized protein C1683.06c-like	Up-regulated in	individuals with low GRM and low mass	exposed to the predator cue
LOC124173199	uncharacterized LOC124173199	Up-regulated in	individuals with low GRM and low mass	exposed to the predator cue
LOC124164152	androgen-dependent TFPI-regulating protein-like	Up-regulated in	individuals with low GRM and low mass	exposed to the predator cue
LOC124170028	uncharacterized LOC124170028	Up-regulated in	individuals with low GRM and low mass	exposed to the predator cue
LOC124169709	uncharacterized LOC124169709	Up-regulated in	individuals with low GRM and low mass	exposed to the predator cue
LOC124170359	uncharacterized LOC124170359	Up-regulated in	individuals with low GRM and low mass	exposed to the predator cue
LOC124155874	uncharacterized LOC124155874	Up-regulated in	individuals with low GRM and low mass	exposed to the predator cue
LOC124170039	LIM homeobox transcription factor 1-alpha-like	Up-regulated in	individuals with low GRM and low mass	exposed to the predator cue
LOC124157424	NFX1-type zinc finger-containing protein 1-like	Up-regulated in	individuals with low GRM and low mass	exposed to the predator cue
LOC124156609	uncharacterized LOC124156609	Up-regulated in	individuals with low GRM and low mass	exposed to the predator cue
LOC124162415	acanthoscurrin-2-like	Up-regulated in	individuals with low GRM and low mass	exposed to the predator cue
LOC124162346	luciferin 4-monooxygenase-like	Up-regulated in	individuals with low GRM and low mass	exposed to the predator cue
LOC124162744	hemolymph lipopolysaccharide-binding protein-like	Up-regulated in	individuals with low GRM and low mass	exposed to the predator cue
LOC124159132	4-hydroxyphenylpyruvate dioxygenase	Up-regulated in	individuals with low GRM and low mass	exposed to the predator cue
LOC124156655	daf-12-interacting protein 1-like	Up-regulated in	individuals with low GRM and low mass	exposed to the predator cue
LOC124164936	uncharacterized LOC124164936	Up-regulated in	individuals with low GRM and low mass	exposed to the predator cue
LOC124154253	ankyrin-3-like	Up-regulated in	individuals with low GRM and low mass	exposed to the predator cue
LOC124174160	uncharacterized LOC124174160	Up-regulated in	individuals with low GRM and low mass	exposed to the predator cue
LOC124170083	uncharacterized LOC124170083	Up-regulated in	individuals with low GRM and low mass	exposed to the predator cue
LOC124162756	probable cytochrome P450 49a1	Up-regulated in	individuals with low GRM and low mass	exposed to the predator cue
LOC124157440	eukaryotic translation initiation factor 3 subunit A-like	Up-regulated in	individuals with low GRM and low mass	exposed to the predator cue
LOC124172267	spermatogenesis-associated protein 6	Up-regulated in	individuals with low GRM and low mass	exposed to the predator cue
LOC124153957	serine protease snake-like	Up-regulated in	individuals with low GRM and low mass	exposed to the predator cue
LOC124155822	probable cytochrome P450 6a14	Up-regulated in	individuals with low GRM and low mass	exposed to the predator cue
LOC124164899	flocculation protein FLO11-like	Up-regulated in	individuals with low GRM and low mass	exposed to the predator cue
LOC124168015	uncharacterized LOC124168015	Up-regulated in	individuals with low GRM and low mass	exposed to the predator cue
LOC124165137	uncharacterized LOC124165137	Up-regulated in	individuals with low GRM and low mass	exposed to the predator cue
LOC124157945	bestrophin-1-like	Up-regulated in	individuals with low GRM and low mass	exposed to the predator cue
LOC124157385	protein MEMO1	Down-regulated in	individuals with low GRM and low mass	exposed to the predator cue
LOC124169218	aquaporin-7-like	Down-regulated in	individuals with low GRM and low mass	exposed to the predator cue
LOC124163802	chitinase domain-containing protein 1	Down-regulated in	individuals with low GRM and low mass	exposed to the predator cue
LOC124161887	glucosamine-6-phosphate isomerase	Down-regulated in	individuals with low GRM and low mass	exposed to the predator cue
LOC124157854	uncharacterized LOC124157854	Down-regulated in	individuals with low GRM and low mass	exposed to the predator cue
LOC124164554	uncharacterized LOC124164554	Down-regulated in	individuals with low GRM and low mass	exposed to the predator cue
LOC124159537	UDP-N-acetylglucosamine transporter	Down-regulated in	individuals with low GRM and low mass	exposed to the predator cue
LOC124157216	beta-galactosidase	Down-regulated in	individuals with low GRM and low mass	exposed to the predator cue
LOC124157760	LHFPL tetraspan subfamily member 3 protein	Down-regulated in	individuals with low GRM and low mass	exposed to the predator cue
LOC124159287	KH domain-containing protein akap-1	Down-regulated in	individuals with low GRM and low mass	exposed to the predator cue
LOC124160871	very-long-chain (3R)-3-hydroxyacyl-CoA dehydratase 2	Down-regulated in	individuals with low GRM and low mass	exposed to the predator cue
LOC124162977	transcriptional regulator ovo	Down-regulated in	individuals with low GRM and low mass	exposed to the predator cue
LOC124157368	calpain-C	Down-regulated in	individuals with low GRM and low mass	exposed to the predator cue
LOC124166811	pro-resilin-like	Down-regulated in	individuals with low GRM and low mass	exposed to the predator cue
LOC124162307	uncharacterized LOC124162307	Down-regulated in	individuals with low GRM and low mass	exposed to the predator cue
LOC124160085	heparan-alpha-glucosaminide N-acetyltransferase	Down-regulated in	individuals with low GRM and low mass	exposed to the predator cue
LOC124157070	polypeptide N-acetylgalactosaminyltransferase 2	Down-regulated in	individuals with low GRM and low mass	exposed to the predator cue
LOC124153781	putative fatty acyl-CoA reductase CG8306	Down-regulated in	individuals with low GRM and low mass	exposed to the predator cue
LOC124155800	uncharacterized LOC124155800	Down-regulated in	individuals with low GRM and low mass	exposed to the predator cue
LOC124158951	sulfotransferase 1C4-like	Down-regulated in	individuals with low GRM and low mass	exposed to the predator cue
LOC124153421	translocating chain-associated membrane protein 1-like 1	Down-regulated in	individuals with low GRM and low mass	exposed to the predator cue
LOC124162445	polypeptide N-acetylgalactosaminyltransferase 1	Down-regulated in	individuals with low GRM and low mass	exposed to the predator cue
LOC124158530	uncharacterized LOC124158530	Down-regulated in	individuals with low GRM and low mass	exposed to the predator cue
LOC124154291	protein Skeletor	Down-regulated in	individuals with low GRM and low mass	exposed to the predator cue
LOC124162853	protein THEM6	Down-regulated in	individuals with low GRM and low mass	exposed to the predator cue
LOC124156317	glucose dehydrogenase [FAD, quinone]-like	Down-regulated in	individuals with low GRM and low mass	exposed to the predator cue
LOC124157497	ATP-binding cassette sub-family G member 1-like	Down-regulated in	individuals with low GRM and low mass	exposed to the predator cue
LOC124157598	peroxidase-like	Down-regulated in	individuals with low GRM and low mass	exposed to the predator cue
LOC124153543	uncharacterized LOC124153543	Down-regulated in	individuals with low GRM and low mass	exposed to the predator cue
LOC124158127	calsequestrin-1-like	Down-regulated in	individuals with low GRM and low mass	exposed to the predator cue
LOC124166813	neuralized-like protein 4	Down-regulated in	individuals with low GRM and low mass	exposed to the predator cue
LOC124161504	aminopeptidase N-like	Down-regulated in	individuals with low GRM and low mass	exposed to the predator cue
LOC124160189	all trans-polyprenyl-diphosphate synthase PDSS2	Down-regulated in	individuals with low GRM and low mass	exposed to the predator cue
LOC124172704	uncharacterized LOC124172704	Down-regulated in	individuals with low GRM and low mass	exposed to the predator cue
LOC124154219	protein Skeletor	Down-regulated in	individuals with low GRM and low mass	exposed to the predator cue
LOC124162004	alpha-N-acetylgalactosaminidase-like	Down-regulated in	individuals with low GRM and low mass	exposed to the predator cue
LOC124168276	MKRN2 opposite strand protein	Down-regulated in	individuals with low GRM and low mass	exposed to the predator cue
LOC124167787	uncharacterized LOC124167787	Down-regulated in	individuals with low GRM and low mass	exposed to the predator cue
LOC124167630	uncharacterized LOC124167630	Down-regulated in	individuals with low GRM and low mass	exposed to the predator cue
LOC124164982	all trans-polyprenyl-diphosphate synthase PDSS1	Down-regulated in	individuals with low GRM and low mass	exposed to the predator cue
LOC124161054	progestin and adipoQ receptor family member 3	Down-regulated in	individuals with low GRM and low mass	exposed to the predator cue
LOC124163667	heparan sulfate 2-O-sulfotransferase pipe	Down-regulated in	individuals with low GRM and low mass	exposed to the predator cue
LOC124165768	mucin-19-like	Down-regulated in	individuals with low GRM and low mass	exposed to the predator cue
LOC124156007	uncharacterized LOC124156007	Down-regulated in	individuals with low GRM and low mass	exposed to the predator cue
LOC124162828	dnaJ homolog subfamily C member 22	Down-regulated in	individuals with low GRM and low mass	exposed to the predator cue
LOC124169046	protein obstructor-E	Down-regulated in	individuals with low GRM and low mass	exposed to the predator cue
LOC124153215	uncharacterized LOC124153215	Down-regulated in	individuals with low GRM and low mass	exposed to the predator cue
LOC124155230	uncharacterized LOC124155230	Down-regulated in	individuals with low GRM and low mass	exposed to the predator cue
LOC124168910	protein obstructor-E	Down-regulated in	individuals with low GRM and low mass	exposed to the predator cue
LOC124169536	serine/arginine repetitive matrix protein 2-like	Down-regulated in	individuals with low GRM and low mass	exposed to the predator cue
LOC124165080	mucin-5AC-like	Down-regulated in	individuals with low GRM and low mass	exposed to the predator cue
LOC124153784	fatty acyl-CoA reductase 1	Down-regulated in	individuals with low GRM and low mass	exposed to the predator cue
LOC124157344	uncharacterized LOC124157344	Down-regulated in	individuals with low GRM and low mass	exposed to the predator cue
LOC124162200	venom serine protease inhibitor-like	Down-regulated in	individuals with low GRM and low mass	exposed to the predator cue
LOC124167958	uncharacterized LOC124167958	Down-regulated in	individuals with low GRM and low mass	exposed to the predator cue
LOC124158126	hornerin-like	Down-regulated in	individuals with low GRM and low mass	exposed to the predator cue
LOC124157600	chorion peroxidase-like	Down-regulated in	individuals with low GRM and low mass	exposed to the predator cue
LOC124158508	proton-coupled amino acid transporter 1	Down-regulated in	individuals with low GRM and low mass	exposed to the predator cue
LOC124171779	inactive pancreatic lipase-related protein 1-like	Down-regulated in	individuals with low GRM and low mass	exposed to the predator cue
LOC124162531	monocarboxylate transporter 5-like	Down-regulated in	individuals with low GRM and low mass	exposed to the predator cue
LOC124173966	uncharacterized LOC124173966	Down-regulated in	individuals with low GRM and low mass	exposed to the predator cue
LOC124174070	uncharacterized LOC124174070	Down-regulated in	individuals with low GRM and low mass	exposed to the predator cue
LOC124156868	peroxidase-like	Down-regulated in	individuals with low GRM and low mass	exposed to the predator cue
LOC124153262	uncharacterized LOC124153262	Down-regulated in	individuals with low GRM and low mass	exposed to the predator cue
LOC124158588	angiotensin-converting enzyme-like	Down-regulated in	individuals with low GRM and low mass	exposed to the predator cue
LOC124160236	zinc finger protein 628-like	Down-regulated in	individuals with low GRM and low mass	exposed to the predator cue
LOC124165950	larval cuticle protein A3A-like	Down-regulated in	individuals with low GRM and low mass	exposed to the predator cue
LOC124155926	uncharacterized LOC124155926	Down-regulated in	individuals with low GRM and low mass	exposed to the predator cue
LOC124160505	phospholipase B1, membrane-associated-like	Down-regulated in	individuals with low GRM and low mass	exposed to the predator cue
LOC124158736	ecdysone-induced protein 78C	Down-regulated in	individuals with low GRM and low mass	exposed to the predator cue
LOC124168264	bifunctional glutamate/proline--tRNA ligase-like	Down-regulated in	individuals with low GRM and low mass	exposed to the predator cue
LOC124154666	keratinocyte proline-rich protein-like	Down-regulated in	individuals with low GRM and low mass	exposed to the predator cue
LOC124157601	peroxidase-like	Down-regulated in	individuals with low GRM and low mass	exposed to the predator cue
LOC124157295	uncharacterized LOC124157295	Down-regulated in	individuals with low GRM and low mass	exposed to the predator cue
LOC124155269	phenoloxidase 2-like	Down-regulated in	individuals with low GRM and low mass	exposed to the predator cue
LOC124166830	uncharacterized LOC124166830	Down-regulated in	individuals with low GRM and low mass	exposed to the predator cue
LOC124164094	uncharacterized LOC124164094	Down-regulated in	individuals with low GRM and low mass	exposed to the predator cue
LOC124164208	uncharacterized LOC124164208	Down-regulated in	individuals with low GRM and low mass	exposed to the predator cue
LOC124162237	mucin-5AC-like	Down-regulated in	individuals with low GRM and low mass	exposed to the predator cue
LOC124156371	agrin	Down-regulated in	individuals with low GRM and low mass	exposed to the predator cue
LOC124162745	probable cytochrome P450 49a1	Down-regulated in	individuals with low GRM and low mass	exposed to the predator cue
LOC124153927	uncharacterized LOC124153927	Down-regulated in	individuals with low GRM and low mass	exposed to the predator cue
LOC124168283	L-selectin	Down-regulated in	individuals with low GRM and low mass	exposed to the predator cue
LOC124158794	uncharacterized LOC124158794	Down-regulated in	individuals with low GRM and low mass	exposed to the predator cue
LOC124158559	patched domain-containing protein 3-like	Down-regulated in	individuals with low GRM and low mass	exposed to the predator cue
LOC124166019	cuticle protein 21-like	Down-regulated in	individuals with low GRM and low mass	exposed to the predator cue
LOC124156858	keratin, type I cytoskeletal 9-like	Down-regulated in	individuals with low GRM and low mass	exposed to the predator cue
LOC124157799	uncharacterized LOC124157799	Down-regulated in	individuals with low GRM and low mass	exposed to the predator cue
LOC124164164	uncharacterized LOC124164164	Down-regulated in	individuals with low GRM and low mass	exposed to the predator cue
LOC124153795	protein Skeletor	Down-regulated in	individuals with low GRM and low mass	exposed to the predator cue
LOC124163274	predicted GPI-anchored protein 58	Down-regulated in	individuals with low GRM and low mass	exposed to the predator cue
LOC124161432	uncharacterized LOC124161432	Down-regulated in	individuals with low GRM and low mass	exposed to the predator cue
LOC124157529	uncharacterized LOC124157529	Down-regulated in	individuals with low GRM and low mass	exposed to the predator cue
LOC124157285	mucin-5AC-like	Down-regulated in	individuals with low GRM and low mass	exposed to the predator cue
LOC124161147	general odorant-binding protein 70	Down-regulated in	individuals with low GRM and low mass	exposed to the predator cue
LOC124172997	protein yellow-like	Down-regulated in	individuals with low GRM and low mass	exposed to the predator cue
LOC124154274	cuticle protein 16.5-like	Down-regulated in	individuals with low GRM and low mass	exposed to the predator cue
LOC124153632	putative fatty acyl-CoA reductase CG5065	Down-regulated in	individuals with low GRM and low mass	exposed to the predator cue
LOC124169248	uncharacterized LOC124169248	Down-regulated in	individuals with low GRM and low mass	exposed to the predator cue
LOC124153266	uncharacterized LOC124153266	Down-regulated in	individuals with low GRM and low mass	exposed to the predator cue
LOC124168146	uncharacterized LOC124168146	Down-regulated in	individuals with low GRM and low mass	exposed to the predator cue
LOC124156859	glutamic acid-rich protein-like	Down-regulated in	individuals with low GRM and low mass	exposed to the predator cue
LOC124165765	uncharacterized LOC124165765	Down-regulated in	individuals with low GRM and low mass	exposed to the predator cue
LOC124158162	peroxidase-like	Down-regulated in	individuals with low GRM and low mass	exposed to the predator cue
LOC124163837	peroxidase	Down-regulated in	individuals with low GRM and low mass	exposed to the predator cue
LOC124169628	microtubule-associated protein 4	Down-regulated in	individuals with low GRM and low mass	exposed to the predator cue
LOC124163308	D-3-phosphoglycerate dehydrogenase	Down-regulated in	individuals with low GRM and low mass	exposed to the predator cue
LOC124167727	uncharacterized LOC124167727	Down-regulated in	individuals with low GRM and low mass	exposed to the predator cue
LOC124154202	uncharacterized LOC124154202	Down-regulated in	individuals with low GRM and low mass	exposed to the predator cue
LOC124161357	phospholipase B1, membrane-associated-like	Down-regulated in	individuals with low GRM and low mass	exposed to the predator cue
LOC124165937	larval cuticle protein A3A-like	Down-regulated in	individuals with low GRM and low mass	exposed to the predator cue
LOC124155916	uncharacterized LOC124155916	Down-regulated in	individuals with low GRM and low mass	exposed to the predator cue
LOC124165431	larval cuticle protein A3A-like	Down-regulated in	individuals with low GRM and low mass	exposed to the predator cue
LOC124164362	uncharacterized LOC124164362	Down-regulated in	individuals with low GRM and low mass	exposed to the predator cue
LOC124165979	uncharacterized LOC124165979	Down-regulated in	individuals with low GRM and low mass	exposed to the predator cue
LOC124174110	kininogen-1	Down-regulated in	individuals with low GRM and low mass	exposed to the predator cue
LOC124156895	uncharacterized LOC124156895	Down-regulated in	individuals with low GRM and low mass	exposed to the predator cue
LOC124155817	uncharacterized LOC124155817	Down-regulated in	individuals with low GRM and low mass	exposed to the predator cue
LOC124154748	uncharacterized LOC124154748	Down-regulated in	individuals with low GRM and low mass	exposed to the predator cue
LOC124162846	uncharacterized LOC124162846	Down-regulated in	individuals with low GRM and low mass	exposed to the predator cue
LOC124161219	PR domain zinc finger protein 1	Down-regulated in	individuals with low GRM and low mass	exposed to the predator cue
LOC124167095	intraflagellar transport protein 46 homolog	Down-regulated in	individuals with low GRM and low mass	exposed to the predator cue
LOC124156627	zinc metalloproteinase nas-13-like	Down-regulated in	individuals with low GRM and low mass	exposed to the predator cue
LOC124161264	protein takeout-like	Down-regulated in	individuals with low GRM and low mass	exposed to the predator cue
LOC124167971	anther-specific proline-rich protein APG-like	Down-regulated in	individuals with low GRM and low mass	exposed to the predator cue
LOC124155813	uncharacterized LOC124155813	Down-regulated in	individuals with low GRM and low mass	exposed to the predator cue
LOC124154397	uncharacterized LOC124154397	Down-regulated in	individuals with low GRM and low mass	exposed to the predator cue
LOC124174049	uncharacterized LOC124174049	Down-regulated in	individuals with low GRM and low mass	exposed to the predator cue
LOC124155070	mucin-5AC-like	Down-regulated in	individuals with low GRM and low mass	exposed to the predator cue
LOC124160164	pro-resilin-like	Down-regulated in	individuals with low GRM and low mass	exposed to the predator cue
LOC124155444	vasotab-like	Down-regulated in	individuals with low GRM and low mass	exposed to the predator cue
LOC124169605	uncharacterized LOC124169605	Down-regulated in	individuals with low GRM and low mass	exposed to the predator cue
LOC124155066	cuticle protein 67-like	Down-regulated in	individuals with low GRM and low mass	exposed to the predator cue
LOC124154667	chorion protein S38-like	Down-regulated in	individuals with low GRM and low mass	exposed to the predator cue
LOC124164340	uncharacterized LOC124164340	Down-regulated in	individuals with low GRM and low mass	exposed to the predator cue
LOC124153817	tetra-peptide repeat homeobox protein 1-like	Down-regulated in	individuals with low GRM and low mass	exposed to the predator cue
LOC124160332	uncharacterized LOC124160332	Down-regulated in	individuals with low GRM and low mass	exposed to the predator cue
LOC124160302	larval cuticle protein A3A-like	Down-regulated in	individuals with low GRM and low mass	exposed to the predator cue
LOC124162209	glycine-rich protein 1-like	Down-regulated in	individuals with low GRM and low mass	exposed to the predator cue
LOC124160278	uncharacterized LOC124160278	Down-regulated in	individuals with low GRM and low mass	exposed to the predator cue
LOC124154712	proteoglycan 4	Down-regulated in	individuals with low GRM and low mass	exposed to the predator cue
LOC124162206	methyl farnesoate epoxidase-like	Down-regulated in	individuals with low GRM and low mass	exposed to the predator cue
LOC124157518	extensin-2	Down-regulated in	individuals with low GRM and low mass	exposed to the predator cue
LOC124154281	cuticle protein 16.5-like	Down-regulated in	individuals with low GRM and low mass	exposed to the predator cue
LOC124164068	protein masquerade	Down-regulated in	individuals with low GRM and low mass	exposed to the predator cue
LOC124162621	uncharacterized LOC124162621	Down-regulated in	individuals with low GRM and low mass	exposed to the predator cue
LOC124165996	nose resistant to fluoxetine protein 6-like	Down-regulated in	individuals with low GRM and low mass	exposed to the predator cue
LOC124168175	uncharacterized LOC124168175	Down-regulated in	individuals with low GRM and low mass	exposed to the predator cue
LOC124153824	chromatin modification-related protein eaf-1-like	Down-regulated in	individuals with low GRM and low mass	exposed to the predator cue
LOC124155101	glucose dehydrogenase [FAD, quinone]-like	Down-regulated in	individuals with low GRM and low mass	exposed to the predator cue
LOC124154694	uncharacterized LOC124154694	Down-regulated in	individuals with low GRM and low mass	exposed to the predator cue
LOC124162764	flocculation protein FLO11-like	Down-regulated in	individuals with low GRM and low mass	exposed to the predator cue
LOC124169389	RNA-binding protein rnp-1-like	Down-regulated in	individuals with low GRM and low mass	exposed to the predator cue
LOC124174158	uncharacterized LOC124174158	Down-regulated in	individuals with low GRM and low mass	exposed to the predator cue
LOC124165479	larval cuticle protein A2B-like	Down-regulated in	individuals with low GRM and low mass	exposed to the predator cue
LOC124166903	ejaculatory bulb-specific protein 3-like	Down-regulated in	individuals with low GRM and low mass	exposed to the predator cue
LOC124158161	peroxidase-like	Down-regulated in	individuals with low GRM and low mass	exposed to the predator cue
LOC124162383	arylsulfatase J	Down-regulated in	individuals with low GRM and low mass	exposed to the predator cue
LOC124165686	organic cation transporter protein-like	Down-regulated in	individuals with low GRM and low mass	exposed to the predator cue
LOC124153268	uncharacterized LOC124153268	Down-regulated in	individuals with low GRM and low mass	exposed to the predator cue
LOC124157283	mucin-1	Down-regulated in	individuals with low GRM and low mass	exposed to the predator cue
LOC124166645	methyl farnesoate epoxidase-like	Down-regulated in	individuals with low GRM and low mass	exposed to the predator cue
LOC124165006	cuticle protein 18.6-like	Down-regulated in	individuals with low GRM and low mass	exposed to the predator cue
LOC124156887	basic salivary proline-rich protein 2	Down-regulated in	individuals with low GRM and low mass	exposed to the predator cue
LOC124164189	serine proteinase stubble-like	Down-regulated in	individuals with low GRM and low mass	exposed to the predator cue
LOC124165288	cuticle protein 21-like	Down-regulated in	individuals with low GRM and low mass	exposed to the predator cue
LOC124156187	uncharacterized LOC124156187	Down-regulated in	individuals with low GRM and low mass	exposed to the predator cue
LOC124174013	uncharacterized LOC124174013	Down-regulated in	individuals with low GRM and low mass	exposed to the predator cue
LOC124157371	retinol dehydrogenase 14-like	Down-regulated in	individuals with low GRM and low mass	exposed to the predator cue
LOC124160225	endocuticle structural glycoprotein SgAbd-2-like	Down-regulated in	individuals with low GRM and low mass	exposed to the predator cue
LOC124153665	uncharacterized LOC124153665	Down-regulated in	individuals with low GRM and low mass	exposed to the predator cue
LOC124165713	velvet complex subunit B-like	Down-regulated in	individuals with low GRM and low mass	exposed to the predator cue
LOC124153855	uncharacterized LOC124153855	Down-regulated in	individuals with low GRM and low mass	exposed to the predator cue
LOC124159802	uncharacterized LOC124159802	Down-regulated in	individuals with low GRM and low mass	exposed to the predator cue
LOC124162241	nose resistant to fluoxetine protein 6-like	Down-regulated in	individuals with low GRM and low mass	exposed to the predator cue
LOC124160692	uncharacterized LOC124160692	Down-regulated in	individuals with low GRM and low mass	exposed to the predator cue
LOC124154693	uncharacterized LOC124154693	Down-regulated in	individuals with low GRM and low mass	exposed to the predator cue
LOC124159698	carbonic anhydrase 2-like	Down-regulated in	individuals with low GRM and low mass	exposed to the predator cue
LOC124160831	protein takeout-like	Down-regulated in	individuals with low GRM and low mass	exposed to the predator cue
LOC124160830	protein takeout-like	Down-regulated in	individuals with low GRM and low mass	exposed to the predator cue
LOC124169665	serine proteinase stubble	Down-regulated in	individuals with low GRM and low mass	exposed to the predator cue
LOC124162310	sodium- and chloride-dependent GABA transporter 1-like	Down-regulated in	individuals with low GRM and low mass	exposed to the predator cue
LOC124174167	uncharacterized LOC124174167	Down-regulated in	individuals with low GRM and low mass	exposed to the predator cue
LOC124174165	uncharacterized LOC124174165	Down-regulated in	individuals with low GRM and low mass	exposed to the predator cue
LOC124169120	uncharacterized LOC124169120	Down-regulated in	individuals with low GRM and low mass	exposed to the predator cue
LOC124169382	uncharacterized LOC124169382	Down-regulated in	individuals with low GRM and low mass	exposed to the predator cue
LOC124165239	probable nuclear hormone receptor HR3	Down-regulated in	individuals with low GRM and low mass	exposed to the predator cue
LOC124166890	uncharacterized LOC124166890	Down-regulated in	individuals with low GRM and low mass	exposed to the predator cue
LOC124165480	peroxidase-like	Down-regulated in	individuals with low GRM and low mass	exposed to the predator cue
LOC124162740	proton channel OtopLc-like	Down-regulated in	individuals with low GRM and low mass	exposed to the predator cue
LOC124174159	uncharacterized LOC124174159	Down-regulated in	individuals with low GRM and low mass	exposed to the predator cue
LOC124154658	uncharacterized LOC124154658	Down-regulated in	individuals with low GRM and low mass	exposed to the predator cue
LOC124153389	uncharacterized histidine-rich protein DDB_G0274557-like	Down-regulated in	individuals with low GRM and low mass	exposed to the predator cue
LOC124156474	acidic repeat-containing protein-like	Down-regulated in	individuals with low GRM and low mass	exposed to the predator cue
LOC124162257	uncharacterized LOC124162257	Down-regulated in	individuals with low GRM and low mass	exposed to the predator cue
LOC124165707	larval cuticle protein A3A-like	Down-regulated in	individuals with low GRM and low mass	exposed to the predator cue
LOC124168659	hormone receptor 4-like	Down-regulated in	individuals with low GRM and low mass	exposed to the predator cue
LOC124167124	elongation of very long chain fatty acids protein AAEL008004	Down-regulated in	individuals with low GRM and low mass	exposed to the predator cue
LOC124165939	larval cuticle protein A3A-like	Down-regulated in	individuals with low GRM and low mass	exposed to the predator cue
LOC124159479	uncharacterized LOC124159479	Down-regulated in	individuals with low GRM and low mass	exposed to the predator cue
LOC124169361	uncharacterized LOC124169361	Down-regulated in	individuals with low GRM and low mass	exposed to the predator cue
LOC124155063	cuticle protein 76-like	Down-regulated in	individuals with low GRM and low mass	exposed to the predator cue
LOC124159232	uncharacterized LOC124159232	Down-regulated in	individuals with low GRM and low mass	exposed to the predator cue
LOC124163698	uncharacterized LOC124163698	Down-regulated in	individuals with low GRM and low mass	exposed to the predator cue
LOC124154456	uncharacterized LOC124154456	Down-regulated in	individuals with low GRM and low mass	exposed to the predator cue
LOC124157471	uncharacterized LOC124157471	Down-regulated in	individuals with low GRM and low mass	exposed to the predator cue
LOC124171262	lysine-specific demethylase 9-like	Down-regulated in	individuals with low GRM and low mass	exposed to the predator cue
LOC124165008	cuticle protein 18.6-like	Down-regulated in	individuals with low GRM and low mass	exposed to the predator cue
LOC124160519	uncharacterized LOC124160519	Down-regulated in	individuals with low GRM and low mass	exposed to the predator cue
LOC124155887	alpha-tocopherol transfer protein-like	Down-regulated in	individuals with low GRM and low mass	exposed to the predator cue
LOC124159399	methyl farnesoate epoxidase	Down-regulated in	individuals with low GRM and low mass	exposed to the predator cue
LOC124162494	uncharacterized LOC124162494	Down-regulated in	individuals with low GRM and low mass	exposed to the predator cue
LOC124160800	trithorax group protein osa-like	Down-regulated in	individuals with low GRM and low mass	exposed to the predator cue
LOC124163933	lysophosphatidylcholine acyltransferase	Down-regulated in	individuals with low GRM and low mass	exposed to the predator cue
LOC124165869	uncharacterized LOC124165869	Down-regulated in	individuals with low GRM and low mass	exposed to the predator cue
LOC124156158	cuticle protein 76-like	Down-regulated in	individuals with low GRM and low mass	exposed to the predator cue
LOC124153667	apolipoprotein D-like	Down-regulated in	individuals with low GRM and low mass	exposed to the predator cue
LOC124155603	glycine-rich cell wall structural protein-like	Down-regulated in	individuals with low GRM and low mass	exposed to the predator cue
LOC124165969	proline-, glutamic acid- and leucine-rich protein 1-like	Down-regulated in	individuals with low GRM and low mass	exposed to the predator cue
LOC124154428	neurogenic locus protein delta-like	Down-regulated in	individuals with low GRM and low mass	exposed to the predator cue
LOC124156160	titin-like	Down-regulated in	individuals with low GRM and low mass	exposed to the predator cue
LOC124174099	uncharacterized LOC124174099	Down-regulated in	individuals with low GRM and low mass	exposed to the predator cue
LOC124160509	cuticle protein 19.8	Down-regulated in	individuals with low GRM and low mass	exposed to the predator cue
LOC124169560	serine proteinase stubble-like	Down-regulated in	individuals with low GRM and low mass	exposed to the predator cue
LOC124154220	luciferin sulfotransferase-like	Down-regulated in	individuals with low GRM and low mass	exposed to the predator cue
LOC124174079	mediator of RNA polymerase II transcription subunit 15-like	Down-regulated in	individuals with low GRM and low mass	exposed to the predator cue
LOC124167171	keratin, type I cytoskeletal 9-like	Down-regulated in	individuals with low GRM and low mass	exposed to the predator cue
LOC124162320	methyl farnesoate epoxidase-like	Down-regulated in	individuals with low GRM and low mass	exposed to the predator cue
LOC124153165	uncharacterized LOC124153165	Down-regulated in	individuals with low GRM and low mass	exposed to the predator cue
LOC124163592	C-reactive protein 1.4-like	Down-regulated in	individuals with low GRM and low mass	exposed to the predator cue
LOC124169717	serine protease filzig-like	Down-regulated in	individuals with low GRM and low mass	exposed to the predator cue
LOC124162590	uncharacterized LOC124162590	Down-regulated in	individuals with low GRM and low mass	exposed to the predator cue
LOC124169261	histone-lysine N-methyltransferase SETD1A-like	Down-regulated in	individuals with low GRM and low mass	exposed to the predator cue
LOC124165512	larval cuticle protein A3A-like	Down-regulated in	individuals with low GRM and low mass	exposed to the predator cue
LOC124158804	uncharacterized LOC124158804	Down-regulated in	individuals with low GRM and low mass	exposed to the predator cue
LOC124161328	cuticle protein 7-like	Down-regulated in	individuals with low GRM and low mass	exposed to the predator cue
LOC124174078	putative mediator of RNA polymerase II transcription subunit 12	Down-regulated in	individuals with low GRM and low mass	exposed to the predator cue
LOC124174166	uncharacterized LOC124174166	Down-regulated in	individuals with low GRM and low mass	exposed to the predator cue
LOC124156993	acyl-CoA Delta-9 desaturase-like	Down-regulated in	individuals with low GRM and low mass	exposed to the predator cue
LOC124160365	endocuticle structural glycoprotein SgAbd-2-like	Down-regulated in	individuals with low GRM and low mass	exposed to the predator cue
LOC124153820	glycine-rich cell wall structural protein 1-like	Down-regulated in	individuals with low GRM and low mass	exposed to the predator cue
LOC124156161	skin secretory protein xP2-like	Down-regulated in	individuals with low GRM and low mass	exposed to the predator cue
LOC124165290	cuticle protein 21-like	Down-regulated in	individuals with low GRM and low mass	exposed to the predator cue
LOC124154692	uncharacterized LOC124154692	Down-regulated in	individuals with low GRM and low mass	exposed to the predator cue
LOC124155387	uncharacterized LOC124155387	Down-regulated in	individuals with low GRM and low mass	exposed to the predator cue
LOC124153261	uncharacterized LOC124153261	Down-regulated in	individuals with low GRM and low mass	exposed to the predator cue
LOC124164244	cold and drought-regulated protein CORA-like	Down-regulated in	individuals with low GRM and low mass	exposed to the predator cue
LOC124157378	glycine-rich cell wall structural protein	Down-regulated in	individuals with low GRM and low mass	exposed to the predator cue
LOC124156856	proline-rich extensin-like protein EPR1	Down-regulated in	individuals with low GRM and low mass	exposed to the predator cue
LOC124174080	keratin, type I cytoskeletal 9-like	Down-regulated in	individuals with low GRM and low mass	exposed to the predator cue
LOC124174162	uncharacterized LOC124174162	Down-regulated in	individuals with low GRM and low mass	exposed to the predator cue
LOC124165452	nose resistant to fluoxetine protein 6-like	Down-regulated in	individuals with low GRM and low mass	exposed to the predator cue
LOC124161160	arginine-glutamic acid dipeptide repeats protein	Down-regulated in	individuals with low GRM and low mass	exposed to the predator cue
LOC124155519	clavesin-1	Down-regulated in	individuals with low GRM and low mass	exposed to the predator cue
LOC124153167	SHSP domain-containing protein AacuJ-like	Down-regulated in	individuals with low GRM and low mass	exposed to the predator cue
LOC124160312	cuticle protein 19-like	Down-regulated in	individuals with low GRM and low mass	exposed to the predator cue
LOC124158793	uncharacterized LOC124158793	Down-regulated in	individuals with low GRM and low mass	exposed to the predator cue
LOC124153823	cuticle protein 63-like	Down-regulated in	individuals with low GRM and low mass	exposed to the predator cue
LOC124158792	uncharacterized LOC124158792	Down-regulated in	individuals with low GRM and low mass	exposed to the predator cue
LOC124165956	uncharacterized LOC124165956	Down-regulated in	individuals with low GRM and low mass	exposed to the predator cue
LOC124153384	uncharacterized LOC124153384	Down-regulated in	individuals with low GRM and low mass	exposed to the predator cue
LOC124157045	alpha/beta-gliadin clone PW1215	Down-regulated in	individuals with low GRM and low mass	exposed to the predator cue
LOC124153164	mucin-4-like	Down-regulated in	individuals with low GRM and low mass	exposed to the predator cue
LOC124161332	uncharacterized LOC124161332	Down-regulated in	individuals with low GRM and low mass	exposed to the predator cue
LOC124161124	fibroin heavy chain-like	Down-regulated in	individuals with low GRM and low mass	exposed to the predator cue
LOC124159082	uncharacterized LOC124159082	Down-regulated in	individuals with low GRM and low mass	exposed to the predator cue
LOC124167719	glycine-rich cell wall structural protein 1.0-like	Down-regulated in	individuals with low GRM and low mass	exposed to the predator cue
LOC124153166	uncharacterized LOC124153166	Down-regulated in	individuals with low GRM and low mass	exposed to the predator cue
LOC124160313	cuticle protein 19-like	Down-regulated in	individuals with low GRM and low mass	exposed to the predator cue
LOC124174101	uncharacterized LOC124174101	Down-regulated in	individuals with low GRM and low mass	exposed to the predator cue
LOC124174100	uncharacterized LOC124174100	Down-regulated in	individuals with low GRM and low mass	exposed to the predator cue
LOC124174102	uncharacterized LOC124174102	Down-regulated in	individuals with low GRM and low mass	exposed to the predator cue
LOC124156458	nuclear transcription factor Y subunit beta-like	Down-regulated in	individuals with low GRM and low mass	exposed to the predator cue
LOC124160300	cuticle protein 19-like	Down-regulated in	individuals with low GRM and low mass	exposed to the predator cue
LOC124159079	fibroin heavy chain-like	Down-regulated in	individuals with low GRM and low mass	exposed to the predator cue
LOC124153819	glycine-rich cell wall structural protein-like	Down-regulated in	individuals with low GRM and low mass	exposed to the predator cue
LOC124160301	cuticle protein 19-like	Down-regulated in	individuals with low GRM and low mass	exposed to the predator cue
LOC124161329	cuticle protein 19-like	Down-regulated in	individuals with low GRM and low mass	exposed to the predator cue

## Sheet: C) GO term enrichment
Up-regulated
GO_ID	Category	GO_term	p-value	adj_p-value	Cluster_freq	Total_freq	Gene
97224	Cellular component	sperm connecting piece	0.0012723	0.017812	1/4 25.0%	1/3144 0.0%	LOC124172267
36126	Cellular component	sperm flagellum	0.0012723	0.017812	1/4 25.0%	1/3144 0.0%	LOC124172267
97729	Cellular component	9+2 motile cilium	0.0050818	0.04743	1/4 25.0%	4/3144 0.1%	LOC124172267
32027	Molecular function	myosin light chain binding	0.0014061	0.018971	1/5 20.0%	1/3556 0.0%	LOC124172267
3868	Molecular function	4-hydroxyphenylpyruvate dioxygenase activity	0.0014061	0.018971	1/5 20.0%	1/3556 0.0%	LOC124159132
16846	Molecular function	carbon-sulfur lyase activity	0.0028106	0.018971	1/5 20.0%	2/3556 0.0%	LOC124159132
4462	Molecular function	lactoylglutathione lyase activity	0.0028106	0.018971	1/5 20.0%	2/3556 0.0%	LOC124159132
17022	Molecular function	myosin binding	0.0056148	0.03032	1/5 20.0%	4/3556 0.1%	LOC124172267
16701	Molecular function	oxidoreductase activity, acting on single donors with incorporation of molecular oxygen	0.0084127	0.032449	1/5 20.0%	6/3556 0.1%	LOC124159132
16702	Molecular function	oxidoreductase activity, acting on single donors with incorporation of molecular oxygen, incorporation of two atoms of oxygen	0.0084127	0.032449	1/5 20.0%	6/3556 0.1%	LOC124159132
Down-regulated
GO_ID	Category	GO_term	p-value	adj_p-value	Cluster_freq	Total_freq	Gene
6979	Biological process	response to oxidative stress	8.8676e-05	0.0067919	3/21 14.2%	13/2908 0.4%	LOC124157600 LOC124156868 LOC124163837
98869	Biological process	cellular oxidant detoxification	0.00017122	0.0067919	3/21 14.2%	16/2908 0.5%	LOC124157600 LOC124156868 LOC124163837
1990748	Biological process	cellular detoxification	0.00017122	0.0067919	3/21 14.2%	16/2908 0.5%	LOC124157600 LOC124156868 LOC124163837
9636	Biological process	response to toxic substance	0.00017122	0.0067919	3/21 14.2%	16/2908 0.5%	LOC124157600 LOC124156868 LOC124163837
98754	Biological process	detoxification	0.00017122	0.0067919	3/21 14.2%	16/2908 0.5%	LOC124157600 LOC124156868 LOC124163837
97237	Biological process	cellular response to toxic substance	0.00017122	0.0067919	3/21 14.2%	16/2908 0.5%	LOC124157600 LOC124156868 LOC124163837
30522	Biological process	intracellular receptor signaling pathway	0.0010208	0.031286	2/21 9.5%	7/2908 0.2%	LOC124158736 LOC124165239
70887	Biological process	cellular response to chemical stimulus	0.0010516	0.031286	3/21 14.2%	29/2908 0.9%	LOC124157600 LOC124156868 LOC124163837
42600	Cellular component	egg chorion	0.00010039	0.0037768	2/32 6.2%	2/3144 0.0%	LOC124156868 LOC124163837
16021	Cellular component	integral component of membrane	0.00023785	0.0037768	25/32 78.1%	1459/3144 46.4%	LOC124162828 LOC124156371 LOC124159287 LOC124163837 LOC124157760 LOC124163667 LOC124154274 LOC124153781 LOC124153421 LOC124153784 LOC124154712 LOC124158559 LOC124156859 LOC124157371 LOC124163933 LOC124159537 LOC124158588 LOC124157378 LOC124160085 LOC124161054 LOC124156868 LOC124162383 LOC124163274 LOC124167095 LOC124158508
31224	Cellular component	intrinsic component of membrane	0.00024107	0.0037768	25/32 78.1%	1460/3144 46.4%	LOC124162828 LOC124156371 LOC124159287 LOC124163837 LOC124157760 LOC124163667 LOC124154274 LOC124153781 LOC124153421 LOC124153784 LOC124154712 LOC124158559 LOC124156859 LOC124157371 LOC124163933 LOC124159537 LOC124158588 LOC124157378 LOC124160085 LOC124161054 LOC124156868 LOC124162383 LOC124163274 LOC124167095 LOC124158508
16020	Cellular component	membrane	0.0019591	0.023019	25/32 78.1%	1630/3144 51.8%	LOC124162828 LOC124156371 LOC124159287 LOC124163837 LOC124157760 LOC124163667 LOC124154274 LOC124153781 LOC124153421 LOC124153784 LOC124154712 LOC124158559 LOC124156859 LOC124157371 LOC124163933 LOC124159537 LOC124158588 LOC124157378 LOC124160085 LOC124161054 LOC124156868 LOC124162383 LOC124163274 LOC124167095 LOC124158508
30312	Cellular component	external encapsulating structure	0.0042929	0.040354	2/32 6.2%	10/3144 0.3%	LOC124156868 LOC124163837
42302	Molecular function	structural constituent of cuticle	1.6588e-07	1.6754e-05	8/44 18.1%	53/3556 1.4%	LOC124160302 LOC124154274 LOC124157378 LOC124158126 LOC124160509 LOC124155063 LOC124156161 LOC124157518
16684	Molecular function	oxidoreductase activity, acting on peroxide as acceptor	0.0004638	0.015615	3/44 6.8%	13/3556 0.3%	LOC124157600 LOC124156868 LOC124163837
4601	Molecular function	peroxidase activity	0.0004638	0.015615	3/44 6.8%	13/3556 0.3%	LOC124157600 LOC124156868 LOC124163837
16209	Molecular function	antioxidant activity	0.00088485	0.020604	3/44 6.8%	16/3556 0.4%	LOC124157600 LOC124156868 LOC124163837
20037	Molecular function	heme binding	0.0011084	0.020604	4/44 9.0%	38/3556 1.0%	LOC124159399 LOC124157600 LOC124156868 LOC124163837
46906	Molecular function	tetrapyrrole binding	0.001224	0.020604	4/44 9.0%	39/3556 1.0%	LOC124159399 LOC124157600 LOC124156868 LOC124163837
4879	Molecular function	nuclear receptor activity	0.0021751	0.027461	2/44 4.5%	6/3556 0.1%	LOC124158736 LOC124165239
98531	Molecular function	ligand-activated transcription factor activity	0.0021751	0.027461	2/44 4.5%	6/3556 0.1%	LOC124158736 LOC124165239
5198	Molecular function	structural molecule activity	0.0034111	0.03828	8/44 18.1%	208/3556 5.8%	LOC124160302 LOC124154274 LOC124157378 LOC124158126 LOC124160509 LOC124155063 LOC124156161 LOC124157518

## Sheet: D) Classification
Up-regulated						Down-regulated
Category	GO level	GO ID	Gene number	GO term		Category	GO level	GO ID	Gene number	GO term
Biological Process	2	GO:0008152	1	metabolic process		Biological Process	2	GO:0008152	7	metabolic process
	3	GO:0044237	1	cellular metabolic process			3	GO:0044237	4	cellular metabolic process
	3	GO:0071704	1	organic substance metabolic process			3	GO:0044281	2	small molecule metabolic process
	3	GO:0044281	1	small molecule metabolic process			3	GO:0071704	7	organic substance metabolic process
	3	GO:0044238	1	primary metabolic process			3	GO:0006807	3	nitrogen compound metabolic process
	3	GO:0006807	1	nitrogen compound metabolic process			3	GO:0009058	3	biosynthetic process
	3	GO:0009056	1	catabolic process			3	GO:0044238	7	primary metabolic process
Biological Process	2	GO:0009987	2	cellular process			3	GO:0009056	1	catabolic process
	3	GO:0044237	1	cellular metabolic process			3	GO:0019222	1	regulation of metabolic process
	3	GO:0007165	1	signal transduction		Biological Process	2	GO:0009987	7	cellular process
	3	GO:0051716	1	cellular response to stimulus			3	GO:0044237	4	cellular metabolic process
	3	GO:0007154	1	cell communication			3	GO:0050794	2	regulation of cellular process
	3	GO:0050794	1	regulation of cellular process			3	GO:0048869	2	cellular developmental process
Biological Process	2	GO:0050896	1	response to stimulus			3	GO:0022412	1	cellular process involved in reproduction in multicellular organism
	3	GO:0009605	1	response to external stimulus			3	GO:0007165	1	signal transduction
	3	GO:0051716	1	cellular response to stimulus			3	GO:0051716	1	cellular response to stimulus
Biological Process	2	GO:0065007	1	biological regulation			3	GO:0007154	1	cell communication
	3	GO:0050789	1	regulation of biological process		Biological Process	2	GO:0051179	3	localization
Biological Process	2	GO:0050789	1	regulation of biological process			3	GO:0051234	3	establishment of localization
	3	GO:0050794	1	regulation of cellular process			3	GO:0051641	1	cellular localization
Biological Process	2	GO:0023052	1	signaling			3	GO:0033036	1	macromolecule localization
	3	GO:0007165	1	signal transduction		Biological Process	2	GO:0065007	2	biological regulation
Biological Process	2	GO:0000003	1	reproduction			3	GO:0050789	2	regulation of biological process
	3	GO:0019953	1	sexual reproduction		Biological Process	2	GO:0050789	2	regulation of biological process
	3	GO:0032504	1	multicellular organism reproduction			3	GO:0050794	2	regulation of cellular process
	3	GO:0022414	1	reproductive process			3	GO:0019222	1	regulation of metabolic process
Biological Process	2	GO:0032501	1	multicellular organismal process			3	GO:0048583	1	regulation of response to stimulus
	3	GO:0032504	1	multicellular organism reproduction			3	GO:0023051	1	regulation of signaling
Biological Process	2	GO:0022414	1	reproductive process		Biological Process	2	GO:0032502	4	developmental process
	3	GO:0044703	1	multi-organism reproductive process			3	GO:0048856	3	anatomical structure development
	3	GO:0048609	1	multicellular organismal reproductive process			3	GO:0009653	1	anatomical structure morphogenesis
Biological Process	2	GO:0051704	1	multi-organism process			3	GO:0048869	2	cellular developmental process
	3	GO:0044703	1	multi-organism reproductive process			3	GO:0003006	1	developmental process involved in reproduction
Cellular Component	2	GO:0016020	3	membrane		Biological Process	2	GO:0050896	5	response to stimulus
	3	GO:0042175	1	nuclear outer membrane-endoplasmic reticulum membrane network			3	GO:0006950	3	response to stress
	3	GO:0044425	3	membrane part			3	GO:0051716	1	cellular response to stimulus
	3	GO:0005789	1	endoplasmic reticulum membrane			3	GO:0048583	1	regulation of response to stimulus
	3	GO:0031090	1	organelle membrane			3	GO:0009607	1	response to biotic stimulus
Cellular Component	2	GO:0043226	2	organelle			3	GO:0009605	1	response to external stimulus
	3	GO:0043229	1	intracellular organelle		Biological Process	2	GO:0000003	1	reproduction
	3	GO:0044422	2	organelle part			3	GO:0022414	1	reproductive process
	3	GO:0043227	1	membrane-bounded organelle			3	GO:0032504	1	multicellular organism reproduction
	3	GO:0005929	1	cilium			3	GO:0019953	1	sexual reproduction
Cellular Component	2	GO:0044464	2	cell part		Biological Process	2	GO:0022414	1	reproductive process
	3	GO:0005622	1	intracellular			3	GO:0022412	1	cellular process involved in reproduction in multicellular organism
	3	GO:0042175	1	nuclear outer membrane-endoplasmic reticulum membrane network			3	GO:0044703	1	multi-organism reproductive process
	3	GO:0044424	1	intracellular part			3	GO:0003006	1	developmental process involved in reproduction
	3	GO:0012505	1	endomembrane system			3	GO:0048609	1	multicellular organismal reproductive process
	3	GO:0044463	1	cell projection part		Biological Process	2	GO:0032501	1	multicellular organismal process
	3	GO:0042995	1	cell projection			3	GO:0032504	1	multicellular organism reproduction
	3	GO:0097223	1	sperm part		Biological Process	2	GO:0051704	2	multi-organism process
Cellular Component	2	GO:0005623	2	cell			3	GO:0044703	1	multi-organism reproductive process
	3	GO:0044464	2	cell part			3	GO:0051707	1	response to other organism
Cellular Component	2	GO:0044425	3	membrane part			3	GO:0044419	1	interspecies interaction between organisms
	3	GO:0005789	1	endoplasmic reticulum membrane		Biological Process	2	GO:0023052	1	signaling
	3	GO:0031224	2	intrinsic component of membrane			3	GO:0007165	1	signal transduction
Cellular Component	2	GO:0044422	2	organelle part			3	GO:0023051	1	regulation of signaling
	3	GO:0044446	1	intracellular organelle part		Cellular Component	2	GO:0005623	13	cell
	3	GO:0044441	1	ciliary part			3	GO:0044464	13	cell part
	3	GO:0031090	1	organelle membrane		Cellular Component	2	GO:0044464	13	cell part
Molecular Function	2	GO:0005488	4	binding			3	GO:0044424	13	intracellular part
	3	GO:0097159	2	organic cyclic compound binding			3	GO:0005622	13	intracellular
	3	GO:1901363	2	heterocyclic compound binding			3	GO:0012505	3	endomembrane system
	3	GO:0043167	1	ion binding			3	GO:0071944	1	cell periphery
	3	GO:0005515	1	protein binding			3	GO:0005886	1	plasma membrane
Molecular Function	2	GO:0003824	2	catalytic activity			3	GO:0042995	1	cell projection
	3	GO:0016491	2	oxidoreductase activity		Cellular Component	2	GO:0043226	12	organelle
	3	GO:0016829	1	lyase activity			3	GO:0043229	12	intracellular organelle
							3	GO:0044422	4	organelle part
							3	GO:0043227	10	membrane-bounded organelle
							3	GO:0005929	1	cilium
							3	GO:0043228	1	non-membrane-bounded organelle
						Cellular Component	2	GO:0044422	4	organelle part
							3	GO:0044446	4	intracellular organelle part
							3	GO:0031090	3	organelle membrane
						Cellular Component	2	GO:0016020	24	membrane
							3	GO:0031090	3	organelle membrane
							3	GO:0098805	1	whole membrane
							3	GO:0005886	1	plasma membrane
							3	GO:0044425	23	membrane part
						Cellular Component	2	GO:0005576	2	extracellular region
						Cellular Component	2	GO:0044425	23	membrane part
							3	GO:0031224	23	intrinsic component of membrane
						Cellular Component	2	GO:0032991	1	protein-containing complex
							3	GO:0030990	1	intraciliary transport particle
							3	GO:0030992	1	intraciliary transport particle B
						Molecular Function	2	GO:0005488	20	binding
							3	GO:0008144	4	drug binding
							3	GO:0097367	4	carbohydrate derivative binding
							3	GO:1901363	10	heterocyclic compound binding
							3	GO:0097159	10	organic cyclic compound binding
							3	GO:0036094	2	small molecule binding
							3	GO:0043167	9	ion binding
							3	GO:0005549	1	odorant binding
							3	GO:0048037	4	cofactor binding
							3	GO:0030246	1	carbohydrate binding
							3	GO:0031409	1	pigment binding
							3	GO:0005515	1	protein binding
						Molecular Function	2	GO:0003824	20	catalytic activity
							3	GO:0016740	5	transferase activity
							3	GO:0016491	7	oxidoreductase activity
							3	GO:0016787	7	hydrolase activity
							3	GO:0140096	4	catalytic activity, acting on a protein
							3	GO:0016874	1	ligase activity
							3	GO:0140098	1	catalytic activity, acting on RNA
						Molecular Function	2	GO:0140110	5	transcription regulator activity
							3	GO:0003700	4	DNA-binding transcription factor activity
							3	GO:0003712	1	transcription coregulator activity
						Molecular Function	2	GO:0005215	1	transporter activity
							3	GO:0022857	1	transmembrane transporter activity
						Molecular Function	2	GO:0005198	8	structural molecule activity
							3	GO:0042302	8	structural constituent of cuticle
						Molecular Function	2	GO:0016209	3	antioxidant activity
							3	GO:0004601	3	peroxidase activity
